# Supplementary material for: Proteomic analysis unveils Gb3-independent alterations and mitochondrial dysfunction in a gla−/− zebrafish model of Fabry disease
Source: J Transl Med. 2023 Sep 5;21:591. doi: 10.1186/s12967-023-04475-y (PMC10478213; doi:10.1186/s12967-023-04475-y)
Supplement: Supplementary file 1 — Additional file 1. Proteins identified by mass spectrometry including statistics. [file 12967_2023_4475_MOESM1_ESM.xlsx]

## Sheet: Sheet1
WT	WT	WT	WT	WT	WT	WT	WT	MU	MU	MU	MU	MU	MU	MU	MU	C: Welch's T-test Significant MT_WT	C: Welch's T-test significant	N: Welch's T-test p-value MT_WT	N: Welch's T-test q-value MT_WT	N: Welch's T-test Difference MT_WT	N: Welch's T-test Test statistic MT_WT	T: Sum PEP Score	T: Checked	T: Protein FDR Confidence: Combined	T: Accession	T: Master	T: Description	Column1	Column2	Column3	Column4	Column5	T: Exp. q-value: Combined
113.5	162.3	126	115	114.8	97.9	120	105.7	29.8	9	9.6	16.2	11.9	0	8.3	19	+	MT_WT	7.36359e-08	0	-106.425	-14.1722	89.646	FALSE	High	Q803M6	Master Protein	Tyrosine-protein phosphatase non-receptor type OS	Danio rerio OX	7955 GN	ptpn6 PE	2 SV	1	0
4526.6	5638.5	4624.2	4867.6	4853.1	4921.3	4617.8	5263	3230.6	2890.3	3526.5	2851.4	3073.3	3173.3	3088.4	3324.1	+	MT_WT	1.24246e-07	0	-1769.27	-11.5258	41.694	FALSE	High	E7FF41	Master Protein	Alpha-2-HS-glycoprotein 1 OS	Danio rerio OX	7955 GN	ahsg1 PE	1 SV	1	0
729.9	1273.8	784.5	797.8	669.8	1222.6	779.9	772.3	32.9	42.1	33.3	16.2	12.9	19.2	7.7	19.8	+	MT_WT	1.57073e-05	0.00125	-855.813	-10.4217	145.966	FALSE	High	Q6P0V8	Master Protein	Annexin OS	Danio rerio OX	7955 GN	anxa5b PE	1 SV	1	0
460.7	291.6	300.3	282	368.6	269	276.9	263.1	64.1	91.3	75.5	62.2	60.8	95	93.8	69.7	+	MT_WT	1.46398e-05	0.000615385	-237.475	-9.67757	1.004	FALSE	Medium	A0A4Y5TAH3	Master Protein	Pitpnc1a OS	Danio rerio OX	7955 GN	pitpnc1a PE	2 SV	1	0.041
987.4	1387.4	1038.9	1007.2	911.5	889.9	961.1	1157.4	524.9	295.5	523.4	382.4	428.9	324.5	393.9	472.6	+	MT_WT	1.39186e-06	0	-624.338	-9.64277	32.19	FALSE	High	Q6DHC4	Master Protein	Complement component bfb OS	Danio rerio OX	7955 GN	bfb PE	1 SV	1	0
232.2	277.9	364.7	266.8	345.1	242.3	345.4	474.4	69.4	49.2	60.7	47.2	27.2	45	40.4	32.7	+	MT_WT	2.20314e-05	0.00145455	-272.125	-9.41507	94.552	FALSE	High	Q6NUX3	Master Protein	Zgc:136493 protein (Fragment) OS	Danio rerio OX	7955 GN	zgc:136493 PE	2 SV	1	0
130.6	201.7	144.9	158.4	150.9	148.6	125.3	153.2	77.4	43.4	51.1	49.7	69.7	88.9	56.5	63.9	+	MT_WT	9.02285e-07	0	-89.125	-9.06503	8.294	FALSE	High	A1XF92	Master Protein	Cartilage acidic protein 1a OS	Danio rerio OX	7955 GN	crtac1a PE	2 SV	1	0
1147.7	1149.7	1226.9	1141.8	800.2	783.8	827.3	828.8	288.6	469.2	403	300.8	408.1	384.3	308.4	418.7	+	MT_WT	1.73748e-05	0.00126316	-615.637	-8.5458	24.932	FALSE	High	B3DIS2	Master Protein	Adipocyte plasma membrane-associated protein OS	Danio rerio OX	7955 GN	zgc:194209 PE	1 SV	1	0
1603.4	1031.5	2499.7	1743.2	2582.3	1851.1	2137.9	2885.3	322.8	234.6	225.6	172	212.2	182.3	178.4	241.7	+	MT_WT	5.79531e-05	0.00213953	-1820.6	-8.4857	76.364	FALSE	High	Q7ZTU7	Master Protein	Sarcosine dehydrogenase OS	Danio rerio OX	7955 GN	sardh PE	2 SV	1	0
89.9	107.8	96.6	71.1	92	56.1	46.1	85.6	7.7	14.3	20.8	0	10.9	11.5	25.3	16.9	+	MT_WT	1.5375e-05	0.00133333	-67.225	-8.44404	36.176	FALSE	High	A7YYC1	Master Protein	Beta-hexosaminidase OS	Danio rerio OX	7955 GN	hexa PE	2 SV	1	0
711.1	714.1	545.4	575.8	562.1	410.7	415.3	481.8	282.5	192.1	202.5	194.6	189	180.6	218	111	+	MT_WT	1.9796e-05	0.00133333	-355.75	-7.97556	3.661	FALSE	High	A0A1D5NS33	Master Protein	Si:ch211-194p6.12 OS	Danio rerio OX	7955 GN	si:ch211-194p6.12 PE	4 SV	1	0.001
4436.1	5562	4768.7	4156.9	5489.8	4298.4	4085.2	4989.9	2377.4	3638	3001.1	2134.3	2315	2359.1	2529.9	2527.2	+	MT_WT	1.93523e-06	0	-2113.12	-7.89824	54.672	FALSE	High	E7FFZ8	Master Protein	Arylesterase OS	Danio rerio OX	7955 GN	pon3.2 PE	1 SV	2	0
1427.5	1428	1545.3	1237.4	1252.4	1161	982.9	1072.4	501.9	584.2	677.8	479.3	580.2	601.7	857	327.9	+	MT_WT	2.23177e-06	0	-687.113	-7.87434	26.708	FALSE	High	Q9DDS7	Master Protein	Tetraspanin OS	Danio rerio OX	7955 GN	cd81a PE	2 SV	1	0
1647.5	1862.4	1706.3	1733.2	1349.2	886.5	1122	1320.1	613.2	624.5	614.1	491.8	455.1	493.6	510.3	630.6	+	MT_WT	0.000103217	0.00392727	-899.25	-7.32409	14.306	FALSE	High	F6NSR1	Master Protein	Selenoprotein W, 1 OS	Danio rerio OX	7955 GN	selenow1 PE	1 SV	3	0
3080.5	4778	2664.3	3128.1	3506.3	2684.2	2993.5	3725.3	1237.5	1158.6	1121.4	1086.5	1534.9	1386.3	1797	1758.7	+	MT_WT	3.83068e-05	0.00193939	-1934.91	-7.31032	22.263	FALSE	High	Q08BZ5	Master Protein	Zgc:153921 OS	Danio rerio OX	7955 GN	zgc:153921 PE	2 SV	1	0
973	1430.1	1037.7	1061.1	747.9	607.2	644.7	763.9	212.1	219.8	238.1	178.1	168.2	221.8	201.9	184.6	+	MT_WT	0.000155402	0.00460606	-705.125	-7.26591	44.39	FALSE	High	A0A0R4IXC2	Master Protein	Septin 9b OS	Danio rerio OX	7955 GN	sept9b PE	3 SV	2	0
111.7	148.2	114.7	157.7	92.6	113	137.1	113.6	73.6	56.4	67	46	69.3	71.4	59.6	64.3	+	MT_WT	4.22314e-05	0.00205714	-60.125	-7.17973	3.153	FALSE	High	F6NQ58	Master Protein	Serpin peptidase inhibitor, clade F (alpha-2 antiplasmin, pigment epithelium-derived factor), member 2a OS	Danio rerio OX	7955 GN	serpinf2a PE	3 SV	1	0.002
5946.3	5969.9	6997.1	6312	6302.6	6753.2	6327.9	7479	4778.6	5517.4	5155.2	4724.1	4847.6	5105.8	5171.8	4844	+	MT_WT	2.66376e-05	0.00128571	-1492.94	-7.11903	81.803	FALSE	High	Q7ZV39	Master Protein	Voltage-dependent anion-selective channel protein 3 OS	Danio rerio OX	7955 GN	zgc:56235 PE	1 SV	1	0
5790.1	7536.7	7141.6	6401.8	6457.2	5264.3	5983.7	7995.1	3445.2	4201.6	4627.8	3646	3715.8	4439.9	4289.2	3811.5	+	MT_WT	3.69201e-05	0.00193548	-2549.19	-7.08605	62.682	FALSE	High	F1R1I6	Master Protein	Propionate--CoA ligase (Fragment) OS	Danio rerio OX	7955 GN	acss3 PE	1 SV	1	0
74.5	63.7	52.7	55	73.3	60.2	72.5	49.7	24.2	32.7	37.3	38.4	24.2	29.6	27.2	45.3	+	MT_WT	1.03585e-05	0.0004	-30.3375	-6.91123	3.373	FALSE	High	A8KB43	Master Protein	Cerebellin 8 OS	Danio rerio OX	7955 GN	cbln8 PE	2 SV	1	0.002
11060.3	13991.1	13916.9	14850.4	12346.8	13824.8	9714.3	15120.3	7512.8	7896.4	8205.1	6092.5	9083.4	9042.2	5825.1	6603.7	+	MT_WT	1.53337e-05	0.00142857	-5570.46	-6.90514	152.142	FALSE	High	B6IDE7	Master Protein	FRAS1-related extracellular matrix 2b OS	Danio rerio OX	7955 GN	frem2b PE	1 SV	1	0
474.6	694.1	591.7	579.2	604.2	504.5	606.5	526.7	311	330.4	346	320.6	397.2	410.1	456.3	337.6	+	MT_WT	1.21927e-05	0.000727273	-209.038	-6.84312	8.236	FALSE	High	A0A2R8Q173	Master Protein	Si:rp71-36a1.1 OS	Danio rerio OX	7955 GN	si:rp71-36a1.1 PE	4 SV	1	0
978.1	1093.4	1298.1	1234.9	1049.1	897.5	1216.3	1504.5	470.1	672	514.5	466.8	653.4	764.2	670.5	724.4	+	MT_WT	2.56557e-05	0.0015	-542	-6.757	4.701	FALSE	High	A3KP93	Master Protein	Hint2 protein OS	Danio rerio OX	7955 GN	hint2 PE	1 SV	1	0.001
434.5	592.7	477.8	480.8	506.2	371	404.8	486	232.8	232.4	289.9	226.1	308.7	239.9	360.3	290.9	+	MT_WT	1.71083e-05	0.00133333	-196.6	-6.70352	7.624	FALSE	High	B8JME6	Master Protein	Si:ch1073-126c3.2 OS	Danio rerio OX	7955 GN	si:ch1073-126c3.2 PE	4 SV	1	0
3313.1	4025.7	4378.3	3255.1	4143	3843.1	3744.4	4043.3	2593.3	3060.4	3070.7	2570	2475.7	2752.7	2949.7	2531.5	+	MT_WT	2.61452e-05	0.00133333	-1092.75	-6.66526	56.797	FALSE	High	A0A2R8RU51	Master Protein	CD166 antigen homolog A OS	Danio rerio OX	7955 GN	alcama PE	1 SV	1	0
67.7	168.4	87.3	110.9	106.4	108.2	106.8	141.6	13.9	21.9	37.9	28.3	11.9	15.9	39.5	62.5	+	MT_WT	3.72756e-05	0.001875	-83.1875	-6.65189	4.475	FALSE	High	F1QAR6	Master Protein	Follistatin-like 3 (secreted glycoprotein) (Fragment) OS	Danio rerio OX	7955 GN	fstl3 PE	4 SV	1	0.001
1763.9	1824	2273.5	1752.7	1699.1	1576.6	1742.3	1608.5	1417	1191.3	1235.9	1128.5	992.8	1306.6	1129.6	1049.4	+	MT_WT	2.56916e-05	0.00144	-598.687	-6.62035	19.69	FALSE	High	A0A2R8S001	Master Protein	Prenylcysteine oxidase 1-like OS	Danio rerio OX	7955 GN	pcyox1l PE	1 SV	1	0
418.2	456.9	251.6	157.5	197.2	151.3	327.6	290.5	20.7	20.6	20.4	20.6	13.9	11.5	10.2	10.4	+	MT_WT	0.000316698	0.00648	-265.313	-6.54004	18.49	FALSE	High	B5DDF0	Master Protein	Amine oxidase OS	Danio rerio OX	7955 GN	aoc2 PE	1 SV	1	0
3715	2823.3	2252.1	1787.7	4079.3	1888.7	1516.9	1624.9	286.6	195.6	194.6	197.8	151.4	184.5	163.9	192.5	+	MT_WT	0.000321796	0.00654902	-2265.13	-6.52482	8.926	FALSE	High	A0A2R8Q9F6	Master Protein	Serine peptidase inhibitor, Kazal type 2, tandem duplicate 4 OS	Danio rerio OX	7955 GN	spink2.4 PE	4 SV	1	0
3881.9	5541.5	5476.4	4961.5	6529.9	3988.3	3881.5	4149.4	2688.7	2227.7	2361.9	1919.9	2209.6	2427.2	2952.5	2550.2	+	MT_WT	0.000146176	0.00424615	-2384.09	-6.51367	53.542	FALSE	High	Q5XFY0	Master Protein	Phosphoacetylglucosamine mutase OS	Danio rerio OX	7955 GN	pgm3 PE	2 SV	1	0
3051.1	5204.7	4158.1	4116.5	4042	3359.2	3812.3	4143.1	1946.3	1511.4	2190.4	1562.6	1700.6	1893	2654	3053.3	+	MT_WT	1.64192e-05	0.00141176	-1921.93	-6.47651	67.796	FALSE	High	F2Z4S3	Master Protein	Transcobalamin II OS	Danio rerio OX	7955 GN	tcn2 PE	3 SV	1	0
219	350.1	328.1	409.9	265.7	256.7	247.9	326.5	96.7	126.7	143.5	128.8	143.4	148.8	175.7	177.4	+	MT_WT	9.71025e-05	0.00362963	-157.863	-6.47354	2.556	FALSE	High	F1QSV1	Master Protein	Si:ch73-352p4.8 OS	Danio rerio OX	7955 GN	si:ch73-352p4.8 PE	4 SV	2	0.003
815.6	980.9	789.4	797.5	752.1	620.2	692.8	732.2	545.7	443.7	587.4	426.4	505.5	519.4	478.8	521.8	+	MT_WT	6.37529e-05	0.00213333	-269	-6.45247	10.596	FALSE	High	Q6P0W1	Master Protein	Tetraspanin OS	Danio rerio OX	7955 GN	zgc:65811 PE	2 SV	1	0
74.1	130.1	128.8	115	113.6	118.4	151.6	208.7	23.7	52.8	51.1	44.4	22.3	41.2	41.7	38.4	+	MT_WT	0.000194358	0.00549333	-90.5875	-6.37572	1.914	FALSE	High	A8E4Z1	Master Protein	Zgc:173443 protein OS	Danio rerio OX	7955 GN	zgc:173443 PE	2 SV	1	0.009
3099.4	4703.5	4571.1	4253	4212.8	4581.1	3457	4945	2261.4	2255.5	2708.5	2112.1	2773	3128.3	2897.6	2568.9	+	MT_WT	5.55403e-05	0.00209524	-1639.7	-6.35148	58.73	FALSE	High	B8A4S2	Master Protein	Testis-specific, 10 OS	Danio rerio OX	7955 GN	tsga10 PE	1 SV	1	0
1537.6	2299.8	1693	1772.5	1465.2	2024.9	1600.6	2026.9	725	660.3	1363.5	862.9	1274.2	486.4	461.8	815.9	+	MT_WT	2.40486e-05	0.00156522	-971.313	-6.22964	55.342	FALSE	High	F1R5W4	Master Protein	Glutaredoxin (thioltransferase) OS	Danio rerio OX	7955 GN	glrx PE	1 SV	1	0
1307.7	1670.9	1445.9	1378.5	1375	1315.7	1223.5	1297.9	663.5	1275.5	956.2	848.7	793.4	884.5	934.2	872.3	+	MT_WT	4.03874e-05	0.002	-473.35	-6.02481	15.806	FALSE	High	Q66JN5	Master Protein	Arylesterase OS	Danio rerio OX	7955 GN	pon1 PE	2 SV	1	0
93.6	87.9	93	109.5	110.6	126	93	100.4	48	59.5	69.9	54.9	57.4	90	68.8	58.2	+	MT_WT	3.33779e-05	0.00193103	-38.4125	-5.98569	5.59	FALSE	High	A0A0R4I9X1	Master Protein	Si:ch73-1f23.1 OS	Danio rerio OX	7955 GN	si:ch73-1f23.1 PE	4 SV	2	0
484	673.7	651.3	517.8	604.2	488.1	413.3	614.4	331.5	362.6	360.5	300.4	370.5	408.5	256.8	290.9	+	MT_WT	0.000110253	0.00372414	-220.638	-5.92597	9.787	FALSE	High	A0A2R8Q1V0	Master Protein	Fraser extracellular matrix complex subunit 1 OS	Danio rerio OX	7955 GN	fras1 PE	1 SV	1	0
2701.3	3915.9	2765.8	2951.5	2572.6	1955.8	3234.8	2596.4	807.6	1617.5	1263.2	1204	959.6	1183.7	2245.3	1386.2	+	MT_WT	4.91654e-05	0.002	-1503.38	-5.89793	11.752	FALSE	High	B0JZP5	Master Protein	Deoxyribonuclease II OS	Danio rerio OX	7955 GN	dnase2 PE	1 SV	1	0
1904.4	3429.8	3293.5	2990.6	2618.9	2855.3	2254.5	2211.3	1287.8	1874.9	1693.7	1208.5	1471.1	1521.9	1395.1	1266.7	+	MT_WT	0.000194107	0.00556757	-1229.83	-5.89771	44.577	FALSE	High	B7ZVD4	Master Protein	Zgc:172040 protein OS	Danio rerio OX	7955 GN	acsm3 PE	2 SV	1	0
510.3	670	1275.6	934.5	655.3	993.3	1263.1	1287.9	173.3	338.9	319.3	299.6	370.5	324.5	209	245.3	+	MT_WT	0.000429347	0.00831034	-663.7	-5.88647	6.479	FALSE	High	D7PS93	Master Protein	Fras1-like extracellular matrix protein 2b OS	Danio rerio OX	7955 GN	frem2b PE	2 SV	1	0
277.8	368	319.6	285.6	288	270.4	279.5	250.9	121.8	197.4	235.5	201.1	134.1	221.3	157.4	159.5	+	MT_WT	4.32075e-05	0.00211111	-113.962	-5.87831	7.194	FALSE	High	Q7T376	Master Protein	Tetraspanin OS	Danio rerio OX	7955 GN	zgc:64051 PE	2 SV	1	0
492.3	432.6	387.2	383.8	475	486	440.4	469.1	371.7	298.6	262.2	283	278.5	251.4	320.4	394.7	+	MT_WT	4.86787e-05	0.00205128	-138.237	-5.8503	76.374	FALSE	High	B7ZV46	Master Protein	LOC560210 protein OS	Danio rerio OX	7955 GN	hsp70l PE	2 SV	1	0
411.3	419.8	392.1	347.9	346.9	327.2	333.6	376.6	283.3	306.2	258.3	201.9	309.7	257.5	265.2	223.4	+	MT_WT	4.55237e-05	0.00216216	-106.237	-5.81191	4.904	FALSE	High	X1WHB9	Master Protein	Zgc:114181 OS	Danio rerio OX	7955 GN	zgc:114181 PE	1 SV	1	0.001
1233.2	1319.6	1256.3	1278.5	1149.5	1124.1	1098.3	1256.2	820.6	934.3	966.1	776.4	1047.2	1023.4	1013.8	1018.9	+	MT_WT	5.50413e-05	0.00214634	-264.375	-5.81086	40.1	FALSE	High	Q5U3A3	Master Protein	Small monomeric GTPase OS	Danio rerio OX	7955 GN	ralab PE	1 SV	1	0
1956.3	1816.2	1923.3	1168.6	1598.7	1234.3	1304.6	1596.4	792.3	684.5	689.3	447	717.2	763.7	1139.5	1107.9	+	MT_WT	7.39969e-05	0.0026383	-782.125	-5.7164	11.252	FALSE	High	A7YYA0	Master Protein	Si:rp71-1g18.7 protein (Fragment) OS	Danio rerio OX	7955 GN	si:rp71-1g18.7 PE	2 SV	1	0
1878.7	2234.6	2246.5	1764.1	1963	1758	1682.3	2051.2	980.5	1590.7	1499.4	1264.6	1392	1493.9	1408.3	1374.4	+	MT_WT	6.42469e-05	0.00208696	-571.825	-5.65407	35.916	FALSE	High	A0A2R8RLE3	Master Protein	Secernin-3 OS	Danio rerio OX	7955 GN	scrn3 PE	1 SV	1	0
305.1	485.1	455.3	339.7	548.9	587.4	511.6	544.6	85.8	267.7	234.2	292.7	184.5	203.7	321.4	156.2	+	MT_WT	7.89324e-05	0.00293878	-253.938	-5.64044	21.014	FALSE	High	A4VCG0	Master Protein	Poly(U)-specific endoribonuclease OS	Danio rerio OX	7955 GN	si:dkey-222f8.3 PE	2 SV	1	0
1128	1667.1	1876.6	1748.9	673.4	824.9	934.8	1726.9	203.3	280.7	367.4	285.5	288.4	538	471.7	274	+	MT_WT	0.000555076	0.00919149	-983.95	-5.61817	32.028	FALSE	High	F1R6R2	Master Protein	Si:ch211-270n8.1 (Fragment) OS	Danio rerio OX	7955 GN	apcs PE	1 SV	1	0
5256.4	6186.8	5362.4	5168.2	4599.4	2157.7	4639.6	5576.8	2895.8	1494.4	1868.5	1570.3	2967.9	1830.4	2431.7	2614.5	+	MT_WT	0.000214787	0.00589744	-2659.22	-5.59802	52.079	FALSE	High	Q1LUZ9	Master Protein	Carboxylic ester hydrolase OS	Danio rerio OX	7955 GN	ces3 PE	1 SV	1	0
2202.6	2954.7	2975.1	2419.6	2404.9	2343.3	2675.1	3371.3	1213.5	1568.3	1767.9	1814.5	1608.1	1989.1	2095.5	1305.8	+	MT_WT	8.58022e-05	0.0032	-997.988	-5.57785	33.358	FALSE	High	B3DHE6	Master Protein	Nucleoside diphosphate-linked moiety X motif 19 OS	Danio rerio OX	7955 GN	nudt19 PE	2 SV	1	0
1473.9	1692.4	2073.8	2050.8	1569.2	1593	1249.2	1732.1	1160.2	989.9	1196.3	900.8	1183.2	1151.8	667.4	939.1	+	MT_WT	0.000120561	0.00413333	-655.713	-5.54188	19.867	FALSE	High	H2DL88	Master Protein	Nephronectin a OS	Danio rerio OX	7955 GN	npnta PE	2 SV	1	0
1293.4	1650.4	1939.4	2454.4	1631.7	1408.1	1793.1	2018.5	921.6	886.4	1023.8	937.1	1104.1	1020.6	1008.3	1261.6	+	MT_WT	0.000474035	0.00890323	-753.188	-5.49834	8.731	FALSE	High	A0A0H2UKE4	Master Protein	LYR motif-containing protein 5A (Fragment) OS	Danio rerio OX	7955 GN	lyrm5a PE	4 SV	1	0
24846.2	50637.7	29071.2	29177.4	23259.6	22955.5	27403.1	38378.8	4381.5	7606.8	9747.3	8717	6248.5	9541.3	16271	18769.7	+	MT_WT	0.000226551	0.00582716	-20555.8	-5.46859	75.09	FALSE	High	Q8QGV4	Master Protein	Lipocalin-type prostaglandin D synthase-like protein OS	Danio rerio OX	7955 GN	ptgdsb.1 PE	2 SV	1	0
682.6	971.7	779.7	699.8	454.5	699.6	581.4	529.3	282.8	449.5	437	296	294.8	284.4	350.1	329.7	+	MT_WT	0.000346599	0.00723077	-334.287	-5.44817	27.782	FALSE	High	A0A2R8PZC2	Master Protein	SERPIN domain-containing protein OS	Danio rerio OX	7955 GN	LOC110439158 PE	3 SV	1	0
266.9	332.5	305.5	316.5	380.6	254.7	338.2	359.7	147.9	203.7	261.9	237.4	213.7	230.6	213.6	210.1	+	MT_WT	0.000110139	0.00378947	-104.463	-5.44115	1.198	FALSE	Medium	Q6DHQ9	Master Protein	Prenyl (Decaprenyl) diphosphate synthase, subunit 2 OS	Danio rerio OX	7955 GN	pdss2 PE	2 SV	1	0.028
46.8	65.5	55.1	43.6	60.1	54.1	48.1	57.1	36.2	36.7	44.2	36.3	30.2	28.5	43.5	30.9	+	MT_WT	0.000104679	0.00385714	-17.9875	-5.43001	6.717	FALSE	High	E7FB29	Master Protein	Si:ch73-390b10.2 OS	Danio rerio OX	7955 GN	si:ch73-390b10.2 PE	1 SV	1	0
1382.5	1633.7	1629.8	1660.7	1636.5	1443.1	1595.3	1630.7	1274.6	1277.7	1321.6	1145.1	1217.8	1284.7	1438.3	1438.7	+	MT_WT	9.21471e-05	0.00309434	-276.725	-5.41064	18.752	FALSE	High	A0A2R8Q2Q4	Master Protein	Vacuolar protein sorting-associated protein 26A OS	Danio rerio OX	7955 GN	vps26a PE	1 SV	1	0
1351	1685.7	1589.2	1623.5	1394.2	1139.1	1604.5	1623.3	993.1	1026.6	1236.5	904.4	1148.6	1044.2	982.3	1243.7	+	MT_WT	0.000158126	0.00459701	-428.888	-5.38634	40.57	FALSE	High	Q7ZVR4	Master Protein	Cbx1a protein OS	Danio rerio OX	7955 GN	cbx1a PE	1 SV	1	0
2064.7	2962.3	2192.2	2035.9	1271.6	1842.2	1505.7	1703.6	875.7	1103.1	1124.7	800.3	878	878.4	979.2	952.4	+	MT_WT	0.000747481	0.0115503	-998.3	-5.38177	68.738	FALSE	High	A8KBW0	Master Protein	Zgc:174260 OS	Danio rerio OX	7955 GN	zgc:174260 PE	2 SV	1	0
258.7	457.6	406.6	357.9	265.1	289.6	237.3	269.9	167.1	146.4	216.4	162.3	130.1	166.4	155.6	133.6	+	MT_WT	0.000587185	0.0095302	-158.1	-5.29369	1.079	FALSE	Medium	E7F500	Master Protein	Zinc finger and BTB domain-containing 17 OS	Danio rerio OX	7955 GN	zbtb17 PE	4 SV	2	0.035
21317.5	27306.6	23341.7	23573.4	22022.3	20257.6	22089.8	25438.7	17982.8	17503	19651.3	15593.9	16434.9	19427.4	17853.1	19812.2	+	MT_WT	0.000188736	0.0055	-5136.12	-5.25986	228.017	FALSE	High	A0A0S2I7K2	Master Protein	Metavinculin OS	Danio rerio OX	7955 GN	vclb PE	2 SV	1	0
6863.6	9556.9	9100.7	7439.7	7847.2	6613.6	7812.4	9614.2	3654.6	5435	4972.8	4091.4	5479.3	6498.7	6209.7	5698.7	+	MT_WT	0.000135113	0.00432258	-2851.01	-5.25712	54.19	FALSE	High	E9QFU8	Master Protein	Branched-chain-amino-acid aminotransferase OS	Danio rerio OX	7955 GN	bcat2 PE	1 SV	1	0
8445.3	9351.2	7341.3	7820.3	10753.5	9990.5	11686.7	13614.2	4380.9	4116.1	3991.5	2959.6	6225.2	6282.9	7247.9	5950.1	+	MT_WT	0.000190563	0.00547945	-4731.1	-5.20371	76.198	FALSE	High	A0A2R8PXE0	Master Protein	Serpin peptidase inhibitor, clade A (alpha-1 antiproteinase, antitrypsin), member 7 OS	Danio rerio OX	7955 GN	serpina7 PE	1 SV	1	0
10874.6	20944.6	16435.1	14007.8	9427.8	9306	9090.7	10451	3282.7	4710.2	6419.4	5190.4	2992.7	3935.9	4902.3	4340.8	+	MT_WT	0.000844103	0.0122186	-8095.4	-5.20248	96.815	FALSE	High	Q9PT95	Master Protein	Retinol binding protein OS	Danio rerio OX	7955 GN	rbp4 PE	1 SV	1	0
4480.4	4991	4978.8	4799.5	4411.8	3865	4257.9	3980.9	3118.5	3583.8	3863.2	3456.7	3349.8	3557.1	3914.2	3547.9	+	MT_WT	0.000256711	0.00604545	-921.762	-5.20016	56.543	FALSE	High	F1RA88	Master Protein	Disintegrin and metalloproteinase domain-containing protein 10 OS	Danio rerio OX	7955 GN	adam10a PE	1 SV	3	0
642.1	1099.7	957.6	805.3	695	533.3	637.5	640.2	408.5	408.3	465.4	306.5	321.5	346.4	435	404.7	+	MT_WT	0.000776774	0.0117688	-364.3	-5.18103	18.208	FALSE	High	F1Q6V3	Master Protein	Zgc:77739 OS	Danio rerio OX	7955 GN	zgc:77739 PE	1 SV	1	0
983.9	1081.8	935.5	771.6	1060.6	697.6	773.3	833.1	537.4	576.2	678.4	449.8	495.1	527.1	740.6	601.9	+	MT_WT	0.000218261	0.00587342	-316.362	-5.1756	18.658	FALSE	High	E7EZM1	Master Protein	Glucosylceramidase OS	Danio rerio OX	7955 GN	gba PE	1 SV	1	0
201.3	268.6	245.1	235.4	216.4	347.8	251.2	358.7	60	195.6	70.9	48.5	175.1	156.5	59.3	140.8	+	MT_WT	0.000141864	0.00431746	-152.225	-5.17277	9.453	FALSE	High	Q6DGU1	Master Protein	Spermidine/spermine N1-acetyltransferase 2 OS	Danio rerio OX	7955 GN	sat2b PE	2 SV	1	0
226.9	247.4	268.1	187.7	203.8	186.2	145	138.9	95.2	130.3	107.9	96.1	127.6	115.8	128.4	91.2	+	MT_WT	0.000646698	0.0101	-88.9375	-5.17111	4.358	FALSE	High	F1QM47	Master Protein	Complement component 7a (Fragment) OS	Danio rerio OX	7955 GN	c7a PE	3 SV	1	0.001
128.2	171.8	66.4	81.1	181.6	52.7	71.9	52.3	7.1	14.8	10.9	0	0	0	0	0	+	MT_WT	0.00120886	0.0143581	-96.65	-5.16002	21.982	FALSE	High	Q5RH90	Master Protein	Si:dkey-183c2.4 OS	Danio rerio OX	7955 GN	plxnb2a.3 PE	4 SV	1	0
1664.9	1680.8	2116.5	1682.8	2084.4	1658.7	1679	1765.4	1419.9	1459.9	1452.5	1273.1	1278.2	1462.6	1494.8	1416.4	+	MT_WT	0.000497756	0.0090625	-384.387	-5.1421	21.475	FALSE	High	A0A2R8QFW8	Master Protein	Syntaxin 3A OS	Danio rerio OX	7955 GN	stx3b PE	3 SV	1	0
2471.6	3399.4	4027.3	3245.8	1811.5	2205	1806.9	2563.1	1174.4	1210.1	1504	1275.5	1205.5	1060.1	1289.5	1039	+	MT_WT	0.00110348	0.0137778	-1471.56	-5.13419	167.024	FALSE	High	Q5SPJ1	Master Protein	Serine (or cysteine) proteinase inhibitor, clade A (alpha-1 antiproteinase, antitrypsin), member 1,-like OS	Danio rerio OX	7955 GN	serpina1l PE	1 SV	1	0
290.8	427.1	326.9	297.4	353.5	258.1	327	328.6	278.8	173.7	221.6	160.7	204.8	204.2	231.8	230.6	+	MT_WT	0.000201769	0.00566234	-112.9	-5.12805	0.982	FALSE	Medium	F1QCB3	Master Protein	Solute carrier family 43 member 2b OS	Danio rerio OX	7955 GN	slc43a2b PE	4 SV	3	0.042
2009.8	1994.8	1974	1947.2	1785	1543	1944.7	1619.1	1676.9	1398.1	1555.1	1212.1	1436.5	1347.8	1502.8	1271	+	MT_WT	0.000181082	0.00523944	-427.162	-5.09043	21.53	FALSE	High	F1QMZ6	Master Protein	Neurocalcin-delta A OS	Danio rerio OX	7955 GN	ncalda PE	1 SV	1	0
4951.5	5400.9	5116.9	4817	4446.1	4429.8	4103	4675.6	2660.5	3394.4	4035.1	3086.8	3563	4148.3	3778.3	3894.4	+	MT_WT	0.000195607	0.00547368	-1172.5	-5.05493	30.044	FALSE	High	F8W3V9	Master Protein	Cysteine and glycine-rich protein 1a (Fragment) OS	Danio rerio OX	7955 GN	csrp1a PE	1 SV	1	0
2420	3120.1	3298.7	2641.2	3335	3435.1	3500.5	3184.3	2125.9	2397.8	2337.1	1651.8	2167.6	2538.6	2466	2429.5	+	MT_WT	0.000241175	0.00607229	-852.575	-5.0196	38.622	FALSE	High	A8E7G6	Master Protein	Peroxiredoxin 3 OS	Danio rerio OX	7955 GN	prdx3 PE	1 SV	1	0
1018	1639.2	1507.9	1371.7	1341.9	1112.4	1530.7	1801.9	660.6	1023	946.3	799.9	819.1	950.3	1053.3	928	+	MT_WT	0.000484153	0.00891339	-517.9	-5.01896	24.721	FALSE	High	F1RE99	Master Protein	Pseudouridine 5'-phosphatase OS	Danio rerio OX	7955 GN	pudp PE	1 SV	1	0
4239.3	5418.4	4317.1	3963.3	3228.6	3407.1	3616.5	3371.3	2381.9	2670.9	3100.7	2527.2	2304.1	2161.5	2884.9	2361.3	+	MT_WT	0.000592337	0.00965333	-1396.14	-5.01407	58.379	FALSE	High	F1Q6R2	Master Protein	Complement 4B (Chido blood group) (Fragment) OS	Danio rerio OX	7955 GN	c4b PE	4 SV	2	0
4070.7	5765.7	5176.5	4756.5	3987.9	3502.2	3497.8	4258.8	2309.3	3313.8	3420.6	2426.6	2754.2	2961.4	2524.3	2501.4	+	MT_WT	0.000456772	0.00884034	-1600.56	-5.00481	94.844	FALSE	High	Q6PFT1	Master Protein	Fructose-bisphosphatase OS	Danio rerio OX	7955 GN	fbp1a PE	1 SV	1	0
6102.8	8661.9	4314.7	4985.1	2938.2	2182.4	4421.4	4772.8	874.6	564.5	619.4	991.7	947.8	1255.6	2290.6	1702.6	+	MT_WT	0.00097616	0.0127638	-3641.56	-4.99813	40.193	FALSE	High	A5HAK1	Master Protein	RNase 2 OS	Danio rerio OX	7955 GN	rnasel2 PE	2 SV	1	0
3189.8	3573.7	3482.7	2904.5	2717.5	2028.4	2542	2553.6	2685.9	1539.2	1678.1	1294.5	1834.7	1501.5	1402.2	1381.6	+	MT_WT	0.00021998	0.0058	-1209.31	-4.97146	15.507	FALSE	High	Q5U3E2	Master Protein	Cholesteryl ester transfer protein OS	Danio rerio OX	7955 GN	cetp PE	1 SV	1	0
3270.9	4778.4	3617.1	3376	3077.7	2475.4	2607.9	3000.5	1829.2	2346.8	2113.8	1787.5	1436	1820.5	2278.3	1424	+	MT_WT	0.000546584	0.0091223	-1395.97	-4.95933	35.72	FALSE	High	B3DK73	Master Protein	Poly(U)-specific endoribonuclease OS	Danio rerio OX	7955 GN	si:dkey-222f8.3 PE	1 SV	1	0
1288.3	1437.6	1367.4	1277.4	1264.4	1342.4	1339.5	1362.4	1283	1093.7	1156	1128.5	1001.2	1060.1	1196.6	1232.2	+	MT_WT	0.000362143	0.00743396	-191.013	-4.95863	38.42	FALSE	High	A0A0R4IRS1	Master Protein	AP-1 complex subunit mu-1 OS	Danio rerio OX	7955 GN	ap1m1 PE	1 SV	1	0
1716.2	2205.3	1690.6	1397.1	2260.6	1056.3	1345.5	1656.6	622.5	1103.1	1000	786.9	611.9	1016.8	958.2	896	+	MT_WT	0.000637998	0.0101132	-791.6	-4.95332	19.285	FALSE	High	F1R8R9	Master Protein	Ependymin-like 2 OS	Danio rerio OX	7955 GN	epdl2 PE	1 SV	1	0
525.2	724.1	670.6	618.3	574.8	529.9	539.2	563.6	222.3	545.3	412.3	314.9	354.2	439.2	415.5	373.9	+	MT_WT	0.000259391	0.00584615	-208.512	-4.95209	7.777	FALSE	High	F1R2Z5	Master Protein	Si:ch73-343l4.2 (Fragment) OS	Danio rerio OX	7955 GN	dcsignlg PE	4 SV	1	0
1050.9	1295.5	1437.8	1196.7	1222.9	992.6	1165.5	1190.7	928.6	981.3	1004	765.5	862.7	937.7	953.3	926.2	+	MT_WT	0.000457387	0.00876667	-274.162	-4.94771	21.124	FALSE	High	A0A0R4ILM1	Master Protein	Abhydrolase domain-containing 10, depalmitoylase a OS	Danio rerio OX	7955 GN	abhd10a PE	1 SV	1	0
282.8	351.6	360.7	287.7	327.1	295.7	329.6	374.5	197.6	260.6	206.1	146.6	181.5	168.5	315.2	230.6	+	MT_WT	0.000345932	0.00730097	-112.875	-4.9463	3.859	FALSE	High	F1R381	Master Protein	Exocyst complex component 1 (Fragment) OS	Danio rerio OX	7955 GN	exoc1 PE	3 SV	1	0.001
893.8	1525.6	1160.9	982.5	1161	1206.2	1132.5	1360.3	613.9	929.4	859.2	733.2	684.1	930	740.6	702.1	+	MT_WT	0.000398398	0.00750877	-403.787	-4.94159	23.503	FALSE	High	A0A0U2NKY1	Master Protein	Cytochrome c oxidase subunit 1 OS	Danio rerio OX	7955 GN	COX1 PE	3 SV	1	0
1224	2044.4	1612.5	1412.1	1145.3	1089.1	1322.4	1458	326.5	784.4	781	671.5	504.1	614.3	979.9	1114	+	MT_WT	0.000251766	0.00611494	-691.513	-4.91926	27.332	FALSE	High	F6PDB9	Master Protein	Zgc:153704 OS	Danio rerio OX	7955 GN	zgc:153704 PE	3 SV	1	0
1583.2	2138	2174	1813.4	1753.2	1926.4	1785.8	1854.7	909.4	1454.6	1577.9	1325.6	1131.3	1335.7	1636.8	1394.9	+	MT_WT	0.000257256	0.00597753	-532.812	-4.89672	23.659	FALSE	High	X1WB90	Master Protein	Dehydrogenase/reductase (SDR family) member 13b.1 OS	Danio rerio OX	7955 GN	dhrs13b.1 PE	4 SV	1	0
170	172.5	193.2	152	171.3	157.4	162.2	148.4	134.1	125.4	159.3	102.6	139.5	114.7	124.4	118.9	+	MT_WT	0.000269075	0.00612766	-38.5125	-4.87798	12.376	FALSE	High	I3ITB0	Master Protein	Mitogen-activated protein kinase 13 (Fragment) OS	Danio rerio OX	7955 GN	mapk13 PE	1 SV	1	0
503.7	603.5	535.4	499.2	482.2	385.4	476	617.5	383.2	413.2	395.8	310.9	363.6	342	380.6	394	+	MT_WT	0.000710692	0.0110788	-139.95	-4.87598	6.293	FALSE	High	B3DIU0	Master Protein	Phosphatidate phosphatase OS	Danio rerio OX	7955 GN	lpin1 PE	2 SV	1	0
6282.6	8004.5	7344.9	7848.7	9446.5	9633.9	11116.4	12574.6	2971.9	4449.2	4147.9	3489	5281.4	4971.3	4707.9	7627.2	+	MT_WT	0.000356962	0.00746667	-4325.79	-4.87512	55.318	FALSE	High	F1QDN0	Master Protein	Alpha-methylacyl-CoA racemase OS	Danio rerio OX	7955 GN	amacr PE	1 SV	1	0
3493.7	4398.9	2920.3	3934	5130.9	3708.3	4653.4	5930.7	2156.3	1565.1	2374.7	2664.1	3134.1	2757.1	2652.8	1893.3	+	MT_WT	0.000562812	0.00906849	-1871.59	-4.85288	47.348	FALSE	High	A8KBA6	Master Protein	Apoeb protein OS	Danio rerio OX	7955 GN	apoeb PE	2 SV	1	0
734.6	910.3	1059.9	912	1003.4	838.6	779.9	777.1	718.3	603.9	711.1	581.8	589.6	735.7	466.8	598	+	MT_WT	0.000301077	0.00640816	-251.325	-4.84615	18.301	FALSE	High	Q502F1	Master Protein	Vitronectin a OS	Danio rerio OX	7955 GN	vtna PE	2 SV	1	0
6948.2	6637.6	7878.2	5074.9	5470	4654.4	4239.4	5917.5	3566.2	4620.6	4030.5	3585.5	2805.7	3251.3	3214.9	2634.9	+	MT_WT	0.000583118	0.00943243	-2388.83	-4.84294	47.071	FALSE	High	D3XD67	Master Protein	UDP-glucuronosyltransferase OS	Danio rerio OX	7955 GN	ugt1b5 PE	2 SV	1	0
51.5	70.1	60.8	41.8	74	58.2	62.6	62.9	40.1	45.7	44.2	26.6	38.1	32.9	45.1	42.7	+	MT_WT	0.000390923	0.00742857	-20.8125	-4.84238	16.948	FALSE	High	E7FCI5	Master Protein	Myosin VC OS	Danio rerio OX	7955 GN	myo5c PE	3 SV	1	0
480.1	546.4	528.1	579.9	487	332.7	545.2	393	246.2	398.9	259.2	219.7	171.2	361.8	346.4	313.9	+	MT_WT	0.000265925	0.00597849	-196.888	-4.84143	17.136	FALSE	High	Q9IAC5	Master Protein	V-type proton ATPase subunit G (Fragment) OS	Danio rerio OX	7955 GN	atp6v1g1 PE	2 SV	1	0
81.5	103.3	156.2	92.2	107.6	56.1	106.8	118.9	32.4	59.5	45.8	31.5	33.1	60.4	42.6	70.7	+	MT_WT	0.000601077	0.00971053	-55.825	-4.83613	2.962	FALSE	High	B3DJJ2	Master Protein	Natriuretic peptide A-like OS	Danio rerio OX	7955 GN	nppal PE	2 SV	1	0.002
4251.5	5007	6242.4	4896.7	3950.1	3656.3	4223.6	4050.1	2651.6	3654.5	3311.4	2863.1	3150.5	2837.8	2930.3	2410.5	+	MT_WT	0.000712381	0.011012	-1558.5	-4.81875	34.029	FALSE	High	Q6PBL1	Master Protein	Cytochrome c oxidase subunit 4 OS	Danio rerio OX	7955 GN	cox4i2 PE	2 SV	1	0
1772	1514.9	1536.8	1273.3	2088.7	1158.3	1636.2	1877.4	1032.9	968.8	1161.6	944.4	1011.6	1126.6	1097.8	1173.3	+	MT_WT	0.00128079	0.0149617	-542.575	-4.80871	28.339	FALSE	High	B2GT35	Master Protein	Ctsf protein OS	Danio rerio OX	7955 GN	ctsf PE	2 SV	1	0
218.9	261.8	243.1	201.3	266.3	180	229.4	200.2	173.7	177.3	154	104.2	100.4	137.8	188.6	154.1	+	MT_WT	0.000285268	0.00631579	-76.3625	-4.80056	49.564	FALSE	High	Q4V9B9	Master Protein	Non-specific serine/threonine protein kinase OS	Danio rerio OX	7955 GN	pak2b PE	2 SV	1	0
585.9	779	674.2	508.3	569.4	500.4	399.5	554.1	376.7	372.9	440.6	355.3	349.2	333.8	377.2	334.4	+	MT_WT	0.00124977	0.0147468	-203.838	-4.79931	15.878	FALSE	High	A0A2R8PW74	Master Protein	Si:ch211-154o6.3 OS	Danio rerio OX	7955 GN	si:ch211-154o6.3 PE	1 SV	1	0
1533	1977.3	1631.8	1720.2	1990.7	1736.1	1793.1	1909.6	1188.7	1339.5	1633	1310.6	1447.9	1568.5	1311.4	1490.8	+	MT_WT	0.000299583	0.00647423	-375.175	-4.78143	22.512	FALSE	High	E7F1H0	Master Protein	Calcium/calmodulin-dependent protein kinase Ib OS	Danio rerio OX	7955 GN	camk1b PE	1 SV	1	0
114.5	114	104.3	73.6	126.9	65	81.1	76.1	45.2	51.5	66	58.5	45.5	53.8	42.3	60.3	+	MT_WT	0.0010762	0.0136114	-41.55	-4.77616	1.04	FALSE	Medium	Q7ZU71	Master Protein	Zgc:56361 OS	Danio rerio OX	7955 GN	neil1 PE	2 SV	1	0.038
844.2	1272.6	1059	992.9	1005.2	874.9	926.9	1056.5	683.5	732.9	605.2	595.6	772.2	690.1	888.5	813.8	+	MT_WT	0.000386995	0.00745946	-281.3	-4.74152	10.834	FALSE	High	F1QF69	Master Protein	Heme-binding protein soul5 OS	Danio rerio OX	7955 GN	soul5 PE	3 SV	2	0
1165.3	1909.7	1415.3	1405.3	1246.3	890.6	1162.2	1281.5	705.3	665.7	790.3	828.5	564.9	623.1	1111.4	668	+	MT_WT	0.000607847	0.00971429	-564.875	-4.70345	9.447	FALSE	High	Q502A6	Master Protein	Cathepsin S, b.1 OS	Danio rerio OX	7955 GN	ctss2.1 PE	1 SV	1	0
8182.1	18185.7	8837.9	9302	9478.9	6899.7	9168.4	14277.7	1662.4	2601.1	3672.9	3283	2062.2	3151.3	5542.3	6994.8	+	MT_WT	0.000827492	0.0123128	-6920.3	-4.70026	49.242	FALSE	High	F1R6B8	Master Protein	Prostaglandin D2 synthase b, tandem duplicate 2 OS	Danio rerio OX	7955 GN	ptgdsb.2 PE	1 SV	1	0
1328.9	1992.9	1757	1525.1	1787.4	1701.1	1530.7	1694.1	1445.4	1186.4	1315.3	975.1	1184.7	1348.4	1317.9	1270.6	+	MT_WT	0.000453922	0.00895726	-409.175	-4.69971	22.222	FALSE	High	Q1RLR9	Master Protein	Core histone macro-H2A OS	Danio rerio OX	7955 GN	macroh2a1 PE	1 SV	1	0
1206.9	1519.9	1378.2	1248.5	1562.6	1442.4	1539.3	1540.9	1172.4	1180.6	1236.8	1005.4	1019	1212.8	1145.9	1246.2	+	MT_WT	0.000497852	0.00899225	-277.45	-4.69366	18.836	FALSE	High	F1Q828	Master Protein	Microtubule-associated protein 1Sa (Fragment) OS	Danio rerio OX	7955 GN	map1sa PE	1 SV	1	0
405.6	670.4	498.7	456.5	618.7	438.1	454.9	577.4	312.6	314.3	369.7	262.4	308.2	381.6	412.4	340.8	+	MT_WT	0.000788013	0.0118857	-177.288	-4.68364	46.084	FALSE	High	E7F1W2	Master Protein	Si:ch211-132p1.3 OS	Danio rerio OX	7955 GN	si:ch211-132p1.3 PE	4 SV	1	0
10293.8	9985.3	9964.9	11351.2	10587.6	10875.7	10585.1	10389.7	10210.2	8255.5	8842.3	8539.3	8699	8496.5	9492.6	9995	+	MT_WT	0.0005619	0.00904828	-1437.86	-4.6809	134.172	FALSE	High	Q6NX09	Master Protein	Hexokinase OS	Danio rerio OX	7955 GN	hk1 PE	1 SV	1	0
777.2	751.2	1104.9	737.8	1117.7	1076.1	992.8	892.2	682.4	681.8	756.3	521.7	533.2	702.7	463.1	476.6	+	MT_WT	0.000472477	0.00891057	-329.012	-4.67162	8.971	FALSE	High	Q800D7	Master Protein	Selenoprotein H-like protein OS	Danio rerio OX	7955 GN	selenoh PE	2 SV	1	0
81.5	83.7	93.4	89.1	120.8	91.7	84.4	118.9	68.3	54.6	72.9	61	55.9	81.8	48.5	68.6	+	MT_WT	0.000480746	0.00885714	-31.4875	-4.67097	3.694	FALSE	High	F1R7W9	Master Protein	Transmembrane protein 205 (Fragment) OS	Danio rerio OX	7955 GN	si:ch211-121a2.4 PE	3 SV	1	0.001
121.4	158.8	126	129.3	117.2	157.4	127.2	141.6	49.1	100.3	91	81.6	79.1	78.5	120.4	113.5	+	MT_WT	0.000476978	0.008896	-45.675	-4.66847	13.162	FALSE	High	A0A2R8Q546	Master Protein	Nucleoredoxin OS	Danio rerio OX	7955 GN	nxn PE	1 SV	1	0
342.7	583.3	419.8	497.6	400.4	325.2	405.4	370.8	247.6	181.3	272.1	295.6	178.6	207	280.3	334.7	+	MT_WT	0.000523842	0.00921212	-168.5	-4.66781	2.195	FALSE	High	F1QAT3	Master Protein	Si:ch211-165d12.4 OS	Danio rerio OX	7955 GN	si:ch211-165d12.4 PE	4 SV	1	0.005
198.7	410.4	232.7	210.2	200.2	158.8	149	226.1	84	70.7	120.1	97.7	53.9	65.3	82.4	103.4	+	MT_WT	0.00161249	0.0170441	-138.575	-4.66605	3.879	FALSE	High	A9ZPG4	Master Protein	C-C motif chemokine OS	Danio rerio OX	7955 PE	2 SV	1		0.001
37.8	51.9	58.8	45.9	39.7	47.2	54.1	40.7	33.5	25.5	30.7	18.2	32.6	39.5	24.1	36.6	+	MT_WT	0.000374611	0.0075514	-16.925	-4.65569	7.491	FALSE	High	F1R7J6	Master Protein	Spectrin repeat-containing, nuclear envelope 1a OS	Danio rerio OX	7955 GN	syne1a PE	1 SV	3	0
6241.1	10121.2	7971.6	6999.6	6499.9	6905.2	6464.3	8427.3	4210.5	4711.1	6114.6	4079.3	5307.2	6055.1	3985.2	4555.6	+	MT_WT	0.000577095	0.00930612	-2576.45	-4.63424	52.861	FALSE	High	Q8AYE3	Master Protein	Antithrombin-III OS	Danio rerio OX	7955 GN	serpinc1 PE	1 SV	1	0
367.8	334.5	452	440.3	689	538.8	478.6	608	431.7	203.7	274.4	203.5	190.9	237.2	198.8	286.9	+	MT_WT	0.000542411	0.00922628	-235.237	-4.63071	18.358	FALSE	High	Q6DHK4	Master Protein	Ubiquinone biosynthesis O-methyltransferase, mitochondrial OS	Danio rerio OX	7955 GN	coq3 PE	2 SV	1	0
263.1	296.5	253.6	246.3	299.4	283.4	270.9	256.7	238.1	180	233.8	170	213.7	255.3	176.6	212.6	+	MT_WT	0.000617313	0.00973248	-61.225	-4.62016	16.02	FALSE	High	A0A286Y884	Master Protein	Uveal autoantigen with coiled-coil domains and ankyrin repeats b OS	Danio rerio OX	7955 GN	uacab PE	1 SV	1	0
2190	2380	2765.8	2378.9	2879.9	2213.9	2440.4	2179.1	1467.6	2240.3	1981.9	1567.4	1649.2	1764	2048.6	1858.9	+	MT_WT	0.000397539	0.00753982	-606.262	-4.61955	36.238	FALSE	High	B7ZDA2	Master Protein	Aldose 1-epimerase OS	Danio rerio OX	7955 GN	galm PE	1 SV	1	0
3428.8	4457.7	3890.8	3298.5	4447.3	2977.2	3419.4	3511.8	2803.7	2932.4	3061.4	2179.5	2282.3	2686.9	2824.1	2539.8	+	MT_WT	0.000716846	0.010994	-1015.18	-4.61625	31.274	FALSE	High	X1WCE5	Master Protein	Alpha-mannosidase OS	Danio rerio OX	7955 GN	man2c1 PE	1 SV	1	0
4139.6	4671.7	5074.6	4768.8	4039.6	3676.8	3758.2	4500.2	3441.2	3678.7	3740.9	3239.8	3348.3	3457.1	3474.6	3336.7	+	MT_WT	0.00144499	0.0160159	-864.025	-4.60644	45.139	FALSE	High	Q6P980	Master Protein	Superoxide dismutase OS	Danio rerio OX	7955 GN	sod2 PE	1 SV	1	0
117.6	219.3	202.1	143.1	157.5	99.3	113.4	149	42.7	80.6	86.1	49.3	62.3	72.5	95.1	98.8	+	MT_WT	0.000940374	0.0127668	-76.7375	-4.60391	3.379	FALSE	High	F1Q698	Master Protein	Heme-binding protein soul2 (Fragment) OS	Danio rerio OX	7955 GN	soul2 PE	3 SV	1	0.002
2553.4	3922.9	2663.1	3254.9	2211.9	2002.3	2808.3	2385.1	1163	1765.7	1733.6	1707.9	1443.4	1575.7	2103.9	1554.7	+	MT_WT	0.0010882	0.0136075	-1094.25	-4.59311	51.435	FALSE	High	A0A0R4IJ02	Master Protein	Chitinase OS	Danio rerio OX	7955 GN	chia.6 PE	1 SV	2	0
436.2	460.9	393.7	331.7	312	358	495.7	443.2	328.4	254.7	352.3	210.8	276.5	218.5	194.8	278	+	MT_WT	0.000459098	0.00865574	-139.675	-4.57464	1.748	FALSE	High	Q567E2	Master Protein	Zgc:112118 OS	Danio rerio OX	7955 GN	rfesd PE	2 SV	1	0.01
440.8	497.8	520.5	407.2	518.3	395	446.3	382.5	332.8	352.3	359.5	233.8	296.8	326.7	407.5	334.4	+	MT_WT	0.00045657	0.00891525	-120.575	-4.55793	57.144	FALSE	High	A0A0G2L107	Master Protein	Coronin OS	Danio rerio OX	7955 PE	3 SV	2		0
1200.7	1162.3	1027.2	955.9	1418.9	1224.7	1617.1	1757	642.4	765.1	706.5	551.1	425.4	791.1	973.7	1037.2	+	MT_WT	0.000560031	0.00917483	-558.913	-4.55785	4.805	FALSE	High	A8KC13	Master Protein	Transporter OS	Danio rerio OX	7955 GN	slc6a19b PE	2 SV	1	0.001
726	932.2	1201.5	867.1	631.9	805.7	665.8	892.8	516.1	581.6	606.2	614.9	472.4	459.5	510.6	496.3	+	MT_WT	0.00157236	0.0167313	-308.175	-4.55655	7.15	FALSE	High	E7F7K2	Master Protein	C1q and TNF-related 9 OS	Danio rerio OX	7955 GN	c1qtnf9 PE	4 SV	1	0
715	889.1	797	718	518.9	526.4	536.6	537.2	556	320.1	383.3	295.6	467.4	339.8	330	376.4	+	MT_WT	0.00073612	0.0113571	-271.2	-4.55108	56.149	FALSE	High	Q08BF1	Master Protein	Carboxylic ester hydrolase OS	Danio rerio OX	7955 GN	ces2a PE	2 SV	1	0
1416.5	1877.9	1738.5	1428	1438.1	1414.3	1146.4	1366.1	1250.5	1050.3	1119.1	1055.5	1067.5	1165	892.5	978.3	+	MT_WT	0.00104103	0.0133527	-405.888	-4.54464	24.993	FALSE	High	F1Q8T4	Master Protein	Integrin, alpha 9 OS	Danio rerio OX	7955 GN	itga9 PE	3 SV	2	0
1583.1	1988.5	1857.7	1640.5	2303.9	1723	2157	2069.7	1053	1424.6	1546.5	1284.8	1471.6	1364.8	1422.5	1692.2	+	MT_WT	0.000615378	0.00971795	-507.925	-4.50348	12.688	FALSE	High	A0A0R4I9I2	Master Protein	Cleavage stimulation factor, 3' pre-RNA, subunit 2 OS	Danio rerio OX	7955 GN	cstf2 PE	1 SV	1	0
6705.2	7772.7	7485	7333.2	8936	7262.5	7706.3	7276.7	5643.1	5623	6370.2	4941.3	5564.4	6841.8	6956.8	6380	+	MT_WT	0.00050945	0.00904615	-1519.63	-4.49887	80.406	FALSE	High	Q802D5	Master Protein	Profilin OS	Danio rerio OX	7955 GN	pfn2 PE	1 SV	1	0
7151.8	10193.8	11633.8	7962.5	6391.6	6562.2	7262.6	8447.3	3883.8	6076.1	5811.2	4205.7	4921.3	5929.9	4748.9	3924.2	+	MT_WT	0.00110496	0.0137512	-3263.06	-4.49072	60.508	FALSE	High	A8E5K1	Master Protein	Zgc:63674 protein OS	Danio rerio OX	7955 GN	sord PE	2 SV	1	0
626	1018.7	706.8	597.6	713.1	627.1	669.8	1052.3	314.9	541.7	369.7	228.5	384.3	521.6	524.8	437.8	+	MT_WT	0.00079571	0.0119091	-336.013	-4.48214	1.993	FALSE	High	F1RE25	Master Protein	Potassium voltage-gated channel, KQT-like subfamily, member 3 OS	Danio rerio OX	7955 GN	kcnq3 PE	4 SV	1	0.007
730.6	994.3	910.5	918	1341.3	859.8	1155	919.2	805.6	564.5	683.1	482.9	631.7	637.4	646.4	698.5	+	MT_WT	0.00109935	0.0137674	-334.825	-4.4753	4.357	FALSE	High	E9QJN2	Master Protein	Stathmin OS	Danio rerio OX	7955 GN	stmn4l PE	3 SV	1	0.001
1859.7	2010.6	1892.7	1721.4	1871	1697.7	1721.9	2071.8	1616.6	1702.6	1649.8	1576.3	1615.5	1630	1642	1605.7	+	MT_WT	0.00206277	0.0208053	-226.037	-4.47487	47.771	FALSE	High	F1R2U1	Master Protein	Sorting and assembly machinery component 50 homolog,-like OS	Danio rerio OX	7955 GN	samm50l PE	1 SV	1	0
1170.1	1465.8	1323.9	1152.4	1106.9	1285.6	1114.7	1290.5	881.9	1177.9	1063.4	841.5	950.2	972.3	869.3	1024.6	+	MT_WT	0.000538437	0.00933333	-266.1	-4.47175	51.463	FALSE	High	E7FDI9	Master Protein	Protein-histidine N-methyltransferase OS	Danio rerio OX	7955 GN	setd3 PE	1 SV	1	0
11493.8	13430.3	14210	12906.3	12221.1	11415.1	11556.1	13106	8508.7	11658.4	10978.6	8960.8	9146.2	10126.5	10479.2	11073.5	+	MT_WT	0.000540496	0.00929412	-2425.85	-4.46959	104.323	FALSE	High	B2GTW6	Master Protein	Citrate synthase OS	Danio rerio OX	7955 GN	cs PE	1 SV	1	0
3755.3	4338.1	3656.9	3382.6	3624.8	3201.7	4045.6	4068.1	3347.9	2622.6	2657.4	2153.3	3063.9	3182.6	3194.5	2956.7	+	MT_WT	0.000534626	0.00941353	-861.775	-4.46687	47.313	FALSE	High	Q64HD0	Master Protein	Sex hormone-binding globulin OS	Danio rerio OX	7955 GN	shbg PE	1 SV	1	0
711	897	880.7	815.9	780.4	740	686.2	835.2	608.1	622.7	714.4	489.4	540.7	680.2	690.3	629.2	+	MT_WT	0.000544888	0.00918841	-171.425	-4.45443	4.613	FALSE	High	F1QXN8	Master Protein	Lipase, member Ia (Fragment) OS	Danio rerio OX	7955 GN	lipia PE	3 SV	1	0.001
54.4	87.8	71.6	34.3	162.3	115.7	164.8	106.2	22	25.5	24.7	26.6	19.3	26.9	23.8	30.9	+	MT_WT	0.00290985	0.0254248	-74.675	-4.44575	2.897	FALSE	High	F1Q5G5	Master Protein	Alpha-galactosidase OS	Danio rerio OX	7955 GN	gla PE	3 SV	1	0.002
453.5	421.4	710.5	424.4	440.7	347.8	398.2	370.8	312.4	237.7	280.4	204.3	257.7	247.6	301.3	241	+	MT_WT	0.00191	0.0193878	-185.612	-4.44411	6.802	FALSE	High	A0A0R4IJK7	Master Protein	Lysozyme g OS	Danio rerio OX	7955 GN	lygl2 PE	3 SV	1	0
152.4	229.4	173.5	164.3	166.5	139.7	244.6	216.6	22.3	115.1	92.7	112.7	92.5	157.6	112.4	100.9	+	MT_WT	0.00055689	0.00915493	-85.1	-4.44376	5.182	FALSE	High	A0A2R8QV36	Master Protein	Uncharacterized protein OS	Danio rerio OX	7955 GN	selenol PE	4 SV	1	0
1267.7	1570.1	1383.9	1440.8	1306.5	1100.8	1373.2	1372.9	1107.1	937	1198.6	834.2	1036.8	987.1	1210.5	1129.5	+	MT_WT	0.000561107	0.00911111	-296.888	-4.44057	37.88	FALSE	High	Q803N5	Master Protein	TAR DNA-binding protein 43 OS	Danio rerio OX	7955 GN	tardbpa PE	1 SV	1	0
8092.4	10472	12195.7	9787.5	10139.1	8703.5	9984.6	11530.2	6580.9	8658.8	8021	6117.9	7631	8416.4	8112.9	7056.2	+	MT_WT	0.000783537	0.0117931	-2538.74	-4.42631	128.624	FALSE	High	A0JMP7	Master Protein	Zgc:154106 OS	Danio rerio OX	7955 GN	mccc1 PE	2 SV	1	0
5475.4	8956.8	6422.3	5898.7	7827.4	6020.1	5246.1	6452.1	4339.7	4981	4739.9	3567.3	4343.6	4979	4146.9	4475.5	+	MT_WT	0.00171567	0.0179217	-2090.75	-4.41648	64.82	FALSE	High	Q6GQN9	Master Protein	Dehydrogenase/reductase (SDR family) member 1 OS	Danio rerio OX	7955 GN	dhrs1 PE	1 SV	1	0
4133.3	6732	6665.4	5247.1	5164.5	4479.1	4016.6	5297.9	2999.1	4208.3	3956.9	3051.7	3327.5	3682.2	3157.5	3261.3	+	MT_WT	0.00150306	0.0162615	-1761.43	-4.40678	99.937	FALSE	High	F1QU45	Master Protein	Beta-carotene oxygenase 2a OS	Danio rerio OX	7955 GN	bco2a PE	1 SV	2	0
5840.9	4756.1	6720.2	5121.2	3285.1	2765.6	4142.5	3119.9	1705	2739.4	2833.5	2397.2	1996.9	1947.3	2011.9	1964.8	+	MT_WT	0.00214413	0.0213376	-2269.44	-4.40563	45.71	FALSE	High	F1R3P5	Master Protein	Matrix metallopeptidase 13a OS	Danio rerio OX	7955 GN	mmp13a PE	3 SV	2	0
4995.6	5541.8	4487.4	4566.1	4612.6	3474.2	5175.5	3864.7	4500.3	3341.6	3340.8	2459.8	2608.8	2478.8	3291.2	2672.7	+	MT_WT	0.000602935	0.0096732	-1502.99	-4.40213	55.6	FALSE	High	A0A0R4IU44	Master Protein	Inter-alpha-trypsin inhibitor heavy chain 3b OS	Danio rerio OX	7955 GN	itih3b.1 PE	4 SV	1	0
5959.8	7413	6389.3	5668.6	7098.7	5715.4	6203.9	7682.9	3951.4	5142.7	5045.3	4248.9	4474.2	5640.6	5649.1	5371.5	+	MT_WT	0.000660324	0.0102469	-1575.99	-4.39778	92.04	FALSE	High	A9C3T0	Master Protein	Protein kinase, cAMP-dependent, regulatory, type II, alpha A OS	Danio rerio OX	7955 GN	prkar2aa PE	1 SV	1	0
513.9	658	687.9	545.8	610.2	524.4	601.2	710.5	300	468.3	433.1	440.9	433.8	533.1	518.9	449.3	+	MT_WT	0.000636646	0.0101519	-159.313	-4.37692	8.266	FALSE	High	A8KBZ9	Master Protein	X-prolyl aminopeptidase (Aminopeptidase P) 3, putative OS	Danio rerio OX	7955 GN	xpnpep3 PE	1 SV	1	0
9782.7	15495.3	13065.6	11213.3	18483.5	14950.9	15141	21547.5	6854.9	9262.3	7956.4	6178.1	7516.3	9605.5	10929	10121	+	MT_WT	0.00152095	0.0163346	-6407.04	-4.37266	132.153	FALSE	High	I3ITN9	Master Protein	10-formyltetrahydrofolate dehydrogenase OS	Danio rerio OX	7955 GN	aldh1l1 PE	1 SV	1	0
795.1	1024.7	991.4	802.3	913.3	654.4	687.6	831.5	524.5	710.5	705.2	444.1	494.7	599.5	631.6	578.9	+	MT_WT	0.000838441	0.0122873	-251.412	-4.34123	9.956	FALSE	High	Q6PGU3	Master Protein	Regulation of nuclear pre-mRNA domain containing 2 OS	Danio rerio OX	7955 GN	rprd2a PE	2 SV	1	0
1097.3	1465.2	1199.1	1284.4	1268	1031	1261.1	1318.5	937.8	873.9	1070	696.9	891.4	1109.6	960.4	1060.5	+	MT_WT	0.000684597	0.0107073	-290.512	-4.33573	4.367	FALSE	High	Q7ZVU0	Master Protein	Actin-related protein 10 homolog (S. cerevisiae) OS	Danio rerio OX	7955 GN	actr10 PE	2 SV	1	0.001
608.5	756	712.1	625.1	374.6	615.4	561	795.6	263.4	522.5	450.5	365.4	437.3	356.3	390.8	407.6	+	MT_WT	0.00116207	0.0141071	-231.812	-4.31566	15.99	FALSE	High	Q6NXA5	Master Protein	Arylesterase OS	Danio rerio OX	7955 GN	pon2 PE	1 SV	1	0
598.4	862.5	832.4	729.8	762.4	540.1	542.5	478.6	412.5	479	534.6	427.6	431.8	418.9	332.5	375.7	+	MT_WT	0.00180183	0.0182837	-241.763	-4.3057	18.173	FALSE	High	A0A0G2KZ87	Master Protein	von Willebrand factor A domain-containing 11 (Fragment) OS	Danio rerio OX	7955 GN	vwa11 PE	4 SV	4	0
873.2	958.3	1047.4	927.3	959	759.9	834.6	954.6	726.3	702	740.8	665	649	764.8	827.7	849.7	+	MT_WT	0.000804945	0.0120678	-173.625	-4.30241	19.077	FALSE	High	B0R024	Master Protein	AP-1 complex subunit gamma OS	Danio rerio OX	7955 GN	ap1g2 PE	1 SV	1	0
2530.8	4541.3	1764.7	2602.1	2493.9	1454	1258.5	1106.2	593.5	552.5	596.7	494.2	532.7	466.7	414.9	548.8	+	MT_WT	0.00351675	0.0284112	-1693.94	-4.29943	592.343	FALSE	High	A0A2R8QNU4	Master Protein	B30.2/SPRY domain-containing protein OS	Danio rerio OX	7955 GN	si:ch211-14a17.10 PE	1 SV	1	0
64.9	84.9	86.9	48.9	74.6	34.2	44.2	64.4	34	21	34.6	17.8	24.2	37.9	30.6	44.9	+	MT_WT	0.00156432	0.0166891	-32.25	-4.29672	3.09	FALSE	High	Q5PRB4	Master Protein	Nucleoredoxin-like 2 OS	Danio rerio OX	7955 GN	nxnl2 PE	2 SV	1	0.002
73.4	94.9	88.6	60.4	72.7	74.6	87	78.2	28.3	74.3	44.9	45.6	35.6	42.8	72.2	47.4	+	MT_WT	0.000986176	0.0128358	-29.8375	-4.29628	1.496	FALSE	Medium	B8JIN4	Master Protein	Si:ch211-194c3.5 OS	Danio rerio OX	7955 GN	si:ch211-194c3.5 PE	4 SV	1	0.016
497.3	547.9	682.7	525.3	686	570.9	537.3	579	346.6	585.1	394.1	262.4	460	320.1	270.4	425.6	+	MT_WT	0.00103316	0.0132816	-195.263	-4.29499	11.56	FALSE	High	Q7SXJ8	Master Protein	Si:dkey-21n12.1 protein (Fragment) OS	Danio rerio OX	7955 GN	rsf1b.1 PE	2 SV	1	0
8885.2	16652.2	11056.2	10492.1	7053.6	6337	8927.2	9248.7	2319.1	2769.4	4740.6	4535.9	2542	3725	7159.6	6508.9	+	MT_WT	0.00123942	0.0147013	-5543.96	-4.29206	44.422	FALSE	High	A0A0G2KUB6	Master Protein	Wu:fj16a03 OS	Danio rerio OX	7955 GN	wu:fj16a03 PE	4 SV	1	0
934.9	1048.5	1224.1	1027.5	1234.3	1005.6	1139.1	1172.7	1018.1	647.8	921.5	726.4	875.5	880.1	762.8	945.6	+	MT_WT	0.000775746	0.0119064	-251.113	-4.28771	50.438	FALSE	High	B3DIV2	Master Protein	Integrin beta OS	Danio rerio OX	7955 GN	itgb1b.1 PE	1 SV	1	0
4374.4	5216.7	4903.2	4786.5	5907.6	4171.7	5140.6	4931.8	3716	3522.5	4120.5	3174.8	3966.1	4226.8	4240.5	4334.4	+	MT_WT	0.000873851	0.0125376	-1016.36	-4.28353	24.669	FALSE	High	F1R6R1	Master Protein	Apoptotic chromatin condensation inducer 1a (Fragment) OS	Danio rerio OX	7955 GN	acin1a PE	1 SV	2	0
497.9	450.9	505.6	422.8	539.3	588.7	429.8	532.5	204.3	406.1	356.2	255.6	354.7	423.3	437.4	313.5	+	MT_WT	0.000980826	0.01284	-152.05	-4.26832	4.684	FALSE	High	Q5ID22	Master Protein	Semaphorin 3Ga OS	Danio rerio OX	7955 GN	sema3ga PE	2 SV	1	0.001
83.7	128.1	118.7	112.5	89.6	91	81.7	77.7	80	57.8	57.7	56.9	56.4	54.4	84.9	64.3	+	MT_WT	0.00116383	0.0140622	-33.825	-4.26773	70.241	FALSE	High	F1R9Y9	Master Protein	Electron transfer flavoprotein subunit beta OS	Danio rerio OX	7955 GN	etfb PE	1 SV	1	0
1281.7	1666.8	1524.4	1375.1	1132.7	1213.7	1224.2	1440	926.2	1193.1	1183.4	969.9	926.5	1090.3	1080.2	883.8	+	MT_WT	0.00106266	0.0135694	-325.65	-4.2544	28.344	FALSE	High	A8E5D6	Master Protein	Zgc:113025 protein OS	Danio rerio OX	7955 GN	serpinh2 PE	2 SV	1	0
1186.1	1148.6	1250.6	1430.5	1378	978.2	821.4	953	845.9	928.5	869.1	803.9	682.6	714.3	769	792.6	+	MT_WT	0.0021571	0.0214222	-342.562	-4.25141	24.048	FALSE	High	Q4V9F2	Master Protein	Succinyl-CoA:glutarate-CoA transferase OS	Danio rerio OX	7955 GN	sugct PE	2 SV	1	0
104.2	151.8	65.2	67.5	178	186.2	193.2	218.2	35.5	67.2	58	43.6	56.4	65.9	42.9	67.2	+	MT_WT	0.00312631	0.02643	-90.95	-4.25102	6.803	FALSE	High	F1Q7S4	Master Protein	Protein O-glucosyltransferase 2 OS	Danio rerio OX	7955 GN	poglut2 PE	1 SV	1	0
325	322.2	208.9	220.9	241.7	310.8	336.2	289	81.8	173.7	151.4	174	114.3	182.8	258.1	217.6	+	MT_WT	0.00083001	0.0122667	-112.625	-4.24464	35.396	FALSE	High	A0A0R4ILB0	Master Protein	Mitochondrial Rho GTPase 1-A (Fragment) OS	Danio rerio OX	7955 GN	rhot1a PE	1 SV	1	0
6413.6	7534.8	6979.8	6382.7	6895.5	6484.2	6612	7571	5625.6	5645.9	5708.6	4887.6	5429.3	6429.5	6624.3	5789.6	+	MT_WT	0.000849624	0.0121739	-1091.65	-4.24343	105.525	FALSE	High	Q3YAA0	Master Protein	Integrin beta OS	Danio rerio OX	7955 GN	itgb1b PE	2 SV	1	0
325.7	396.7	376.8	349.7	383	295.7	324.3	305.9	247	312.5	291.6	216.8	221.1	246.5	287.4	300.6	+	MT_WT	0.00082007	0.0122247	-79.2875	-4.24264	6.319	FALSE	High	Q08BV9	Master Protein	ATPase phospholipid-transporting 8A1 OS	Danio rerio OX	7955 GN	atp8a1 PE	1 SV	1	0
281	402.2	327.7	289.2	375.2	280	291.4	385.6	234	244.9	253.3	185.7	234	244.3	263.3	277.6	+	MT_WT	0.00150345	0.0161992	-86.9	-4.23662	2.523	FALSE	High	B0S5D8	Master Protein	Zinc finger CCCH-type-containing 13 OS	Danio rerio OX	7955 GN	zc3h13 PE	1 SV	1	0.003
1623.4	1668.7	1775.9	1583.2	1504.3	1577.2	1354	1724.2	1196.6	1253.1	1562.4	1077.3	1343.5	1291.3	1359.9	1389.5	+	MT_WT	0.000841653	0.0122637	-292.162	-4.23655	32.248	FALSE	High	Q6R3L1	Master Protein	Paxillin OS	Danio rerio OX	7955 GN	pxna PE	2 SV	1	0
128.1	163.7	132.8	147.2	170.1	141.7	152.9	181.2	131.7	113.7	131.6	105	115.7	119.1	126.9	125.7	+	MT_WT	0.00158172	0.0168476	-31.0375	-4.23273	2.833	FALSE	High	A2BFS6	Master Protein	GlcNAc-1-P transferase OS	Danio rerio OX	7955 GN	dpagt1 PE	2 SV	1	0.003
7287.3	8578.2	8538.4	7149.8	8236.2	7051	7214.5	7941.3	5440.2	7105.4	6039.8	4514.9	5556.5	5825.6	7306.3	6642.5	+	MT_WT	0.00107083	0.0135619	-1695.69	-4.23081	99.037	FALSE	High	B7ZD39	Master Protein	Inorganic diphosphatase OS	Danio rerio OX	7955 GN	ppa1b PE	1 SV	1	0
423.4	724.2	604.2	550.1	656.5	538.8	665.2	880.1	305.3	398.9	371.1	430	401.2	449.1	485	437.4	+	MT_WT	0.0021172	0.0211909	-220.562	-4.22805	10.522	FALSE	High	A0A0B5JWA3	Master Protein	Uncharacterized protein (Fragment) OS	Danio rerio OX	7955 GN	Wu:fc46h12 PE	1 SV	1	0
1239.3	1296.2	1503.8	1392.6	1362.4	1196.6	1348.8	1506.1	984.3	1228	1253.7	965.4	1058.6	1150.2	1164.8	1177.6	+	MT_WT	0.000851865	0.0121081	-232.9	-4.22448	20.987	FALSE	High	A0A2U3TW16	Master Protein	Protein NipSnap homolog 2 OS	Danio rerio OX	7955 GN	nipsnap2 PE	1 SV	1	0
632.6	654.2	793.4	509.9	615.1	544.9	534.6	534.1	566	279.8	527.4	310.5	393.3	282.2	270.7	410.8	+	MT_WT	0.000933651	0.0127917	-222.262	-4.22208	7	FALSE	High	Q6P5J7	Master Protein	Chloride intracellular channel 3 OS	Danio rerio OX	7955 GN	clic3 PE	1 SV	1	0
50817.1	67887.5	63409.5	56179.7	53345.6	52530.7	50398.7	57726.2	39638.3	47964.1	48452.9	40286.4	42857.4	48459.1	50388.9	45217.9	+	MT_WT	0.00119287	0.0143084	-11128.8	-4.21583	1064.62	FALSE	High	A0A2R8QIT8	Master Protein	Myosin, heavy chain 9b, non-muscle OS	Danio rerio OX	7955 GN	myh9b PE	1 SV	1	0
2608.8	2208.7	2851.9	2121.7	1767	1416.4	856.3	927.6	495.2	715.9	721.3	546.3	668.3	572.6	1200.3	682	+	MT_WT	0.00280419	0.0249297	-1144.56	-4.20489	15.628	FALSE	High	A0A2R8QIM6	Master Protein	Uncharacterized protein OS	Danio rerio OX	7955 GN	LOC108179086 PE	4 SV	1	0
409.4	518.5	447.2	472.6	401	351.2	398.2	450.6	311.5	353.2	346.6	258	279	323.4	402.9	351.2	+	MT_WT	0.000916117	0.0126702	-102.863	-4.20141	4.287	FALSE	High	F1Q5X3	Master Protein	Cell division cycle 27 OS	Danio rerio OX	7955 GN	cdc27 PE	1 SV	1	0.001
3014.8	3108	3208.1	3006.3	2264.8	2383	2660	2271	1779.3	2172.2	2257.7	1778.6	1881.7	1705.2	2595.6	1759	+	MT_WT	0.000994709	0.0128713	-748.338	-4.18862	77.36	FALSE	High	F1Q4X5	Master Protein	C4a anaphylatoxin OS	Danio rerio OX	7955 GN	c4 PE	3 SV	1	0
965.5	976.8	1065.5	940.7	830.9	758.5	729.8	924.4	829.9	673.3	732.9	567.7	697	739.5	500.7	549.8	+	MT_WT	0.00094074	0.012701	-237.662	-4.17278	1.19	FALSE	Medium	Q6P5J2	Master Protein	Complement component 8, gamma polypeptide OS	Danio rerio OX	7955 GN	c8g PE	2 SV	1	0.029
457.3	610.6	620.3	536.5	479.2	429.2	499	587.9	454.8	447.2	433.4	373.5	316.6	392	393	402.2	+	MT_WT	0.00138326	0.0156735	-125.912	-4.16887	17.183	FALSE	High	Q6DEI9	Master Protein	15-oxoprostaglandin 13-reductase (Fragment) OS	Danio rerio OX	7955 GN	ptgr2 PE	2 SV	1	0
1992.6	2564.7	2362.4	2256.2	3069.3	2094.8	2494.5	2398.8	1900.3	1788.1	1878.7	1517.8	1624.9	2010.5	2075.8	1946.5	+	MT_WT	0.00153053	0.0164091	-561.337	-4.16141	23.99	FALSE	High	F1QE09	Master Protein	Sperm-associated antigen 7 homolog OS	Danio rerio OX	7955 GN	spag7 PE	1 SV	1	0
12460.2	13340.8	14015.1	13196	13927.4	13466.7	13545.7	15437.7	11359.3	12680.5	11267.8	9866.1	11064.9	12333	12744.9	12483.8	+	MT_WT	0.00101621	0.013202	-1948.66	-4.1586	110.698	FALSE	High	Q4JHL7	Master Protein	Voltage-dependent anion-selective channel protein 2 OS	Danio rerio OX	7955 GN	vdac2 PE	2 SV	1	0
7972.3	10080.8	10815.9	9300.8	9893.8	7033.9	8936.4	9166.3	5992.8	8068.8	8297.7	5910	6440.9	6976.3	6991.1	7096.8	+	MT_WT	0.00119571	0.0142632	-2178.23	-4.14384	87.314	FALSE	High	B2GRH9	Master Protein	Superoxide dismutase [Cu-Zn] OS	Danio rerio OX	7955 GN	sod1 PE	2 SV	1	0
1354.4	1789.2	1587.2	1479.9	1411.7	1302	1630.9	1450.6	1013.4	1258.9	1264.9	1016.3	1155	1183.1	1350.6	1339.6	+	MT_WT	0.00108115	0.013566	-303.012	-4.13925	33.879	FALSE	High	F1RAW8	Master Protein	Ash2-like, histone lysine methyltransferase complex subunit OS	Danio rerio OX	7955 GN	ash2l PE	1 SV	1	0
1539.1	3080.5	1825.9	1567.8	2223.3	1466.3	1769.3	2342.8	1005.7	926.3	1332.2	1177	698.5	935.5	1255.2	1453	+	MT_WT	0.00213294	0.0212692	-878.95	-4.13194	13.351	FALSE	High	A9JRW5	Master Protein	Selenoprotein P, plasma, 1a OS	Danio rerio OX	7955 GN	selenop PE	2 SV	2	0
64	86.7	68.4	71.8	70.9	80.8	83.1	108.3	26.4	61.8	49.1	46	56.4	52.2	71	46	+	MT_WT	0.00102907	0.0132488	-28.1375	-4.13101	3.383	FALSE	High	A3KPZ6	Master Protein	Novel protein similar to verebrate palmitoyl-protein thioesterase 2 (PPT2) OS	Danio rerio OX	7955 GN	ppt2b PE	1 SV	1	0.002
1129.1	1575.5	1331.6	1213.3	1430.3	1310.9	1020.5	1105.6	508.2	1091	1180.4	831.4	676.7	860.9	744.9	907.5	+	MT_WT	0.00108729	0.013615	-414.475	-4.12444	16.099	FALSE	High	F1R5K8	Master Protein	Tumor protein p63-regulated 1 OS	Danio rerio OX	7955 GN	tprg1 PE	1 SV	1	0
451.9	679.9	678.3	526.7	545.9	551.1	557	677.8	468.3	472.3	522.4	339.6	413.5	419.4	399.5	450	+	MT_WT	0.0014258	0.0159839	-147.95	-4.11725	14.375	FALSE	High	R4GF10	Master Protein	Protein O-glucosyltransferase 1 (Fragment) OS	Danio rerio OX	7955 GN	poglut1 PE	1 SV	1	0
13636	15677.7	17937.8	11776.8	8875.9	11705.4	9603.5	21454	5309.4	7613	6292.4	5339.4	6822.8	9121.3	8657.2	8477.7	+	MT_WT	0.00283156	0.0249866	-6629.24	-4.11684	90.86	FALSE	High	Q7ZTX3	Master Protein	Zgc:56585 OS	Danio rerio OX	7955 GN	zgc:56585 PE	2 SV	1	0
227.6	279.9	233.5	183.8	236.9	219.7	201.1	248.8	90.1	198.3	198.6	124.8	130.1	142.2	195.1	170.6	+	MT_WT	0.00127996	0.0150256	-72.6875	-4.11201	3.537	FALSE	High	A0A0R4IXF1	Master Protein	Nucleolar GTP-binding protein 2 OS	Danio rerio OX	7955 GN	gnl2 PE	1 SV	1	0.002
667.3	989.5	776.9	1038.1	817.1	637.3	625.6	740.1	373	506.3	634.9	494.6	539.2	482	360.6	678.8	+	MT_WT	0.00131741	0.0151333	-277.812	-4.10004	1.229	FALSE	Medium	E1U7G1	Master Protein	Short transient receptor potential channel 1 OS	Danio rerio OX	7955 GN	trpc1 PE	2 SV	1	0.026
660.5	937.8	815.9	790.3	947.5	628.4	569.6	776.5	597.6	539.9	616.1	398.1	539.2	600.6	443.3	554.5	+	MT_WT	0.00178725	0.01825	-229.65	-4.08892	24.094	FALSE	High	B0UXH8	Master Protein	Tight junction protein 2b (zona occludens 2) OS	Danio rerio OX	7955 GN	tjp2b PE	1 SV	1	0
478.4	661.7	485	424.2	403.4	299.2	419.9	469.6	171.8	370.2	313.3	247.5	248.3	297	295.7	323.6	+	MT_WT	0.00169532	0.0177921	-171.75	-4.08775	11.509	FALSE	High	A3KP01	Master Protein	Si:dkey-286j15.3 protein OS	Danio rerio OX	7955 GN	si:dkey-286j15.3 PE	2 SV	1	0
5727.7	9719.6	5455.8	5788.3	3657.9	3725.4	3811	4339.1	2216.6	1834.2	2527.8	2325.7	1626.4	1782.6	2887.7	3048.3	+	MT_WT	0.00358656	0.0285872	-2996.94	-4.0816	61.576	FALSE	High	A4JYL6	Master Protein	Sid4 OS	Danio rerio OX	7955 GN	sid4 PE	1 SV	1	0
446.7	687.3	526.5	435.6	436.5	258.1	250.5	229.8	152.9	253.4	232.9	186.9	85.1	160.3	129	141.9	+	MT_WT	0.0029685	0.0257143	-241.075	-4.08146	1.811	FALSE	High	E9QHC8	Master Protein	Furry homolog b (Drosophila) OS	Danio rerio OX	7955 GN	fryb PE	4 SV	1	0.009
53.2	72.1	82.9	199.3	101.6	117.7	101.5	102.5	39.8	26.4	35.6	29.9	45	61.5	24.4	45.3	+	MT_WT	0.00345026	0.0280851	-65.3625	-4.07974	7.677	FALSE	High	F1RAC1	Master Protein	Zinc finger and BTB domain-containing 11 OS	Danio rerio OX	7955 GN	zbtb11 PE	4 SV	1	0
1421.4	2546.5	1577.1	1556.7	1302.3	1330.8	1304.6	1436.3	673.9	920.5	1120.4	1023.6	726.6	870.2	1047.8	997.7	+	MT_WT	0.00276811	0.0248634	-636.875	-4.07803	4.647	FALSE	High	A1L1X6	Master Protein	Iclp2 protein OS	Danio rerio OX	7955 GN	cd74b PE	2 SV	1	0.001
451	602.5	549	509.4	481.6	351.9	530	501.3	391.9	422.6	417.9	305.7	324.5	374.4	378.5	383.9	+	MT_WT	0.00186042	0.0188493	-122.162	-4.07455	24.794	FALSE	High	R4GDS5	Master Protein	Mitogen-activated protein kinase kinase kinase OS	Danio rerio OX	7955 GN	map3k5 PE	3 SV	1	0
3429.3	5320.1	4908.8	3617.3	3836.4	3475.5	3878.2	5636.5	1657.7	3263.7	2696.3	2162.6	2493.1	3039.3	3503	2942.4	+	MT_WT	0.00145634	0.0160472	-1543	-4.07361	48.279	FALSE	High	A0A2R8QCX7	Master Protein	Aminoadipate aminotransferase OS	Danio rerio OX	7955 GN	aadat PE	1 SV	1	0
11760.9	15362	17206	14385.2	14533.4	12952.6	14889.2	17976	8359	12413.7	12110.5	9132	11311.3	13442.6	10492.2	11305.1	+	MT_WT	0.00122004	0.0144348	-3812.36	-4.07116	158.326	FALSE	High	F1Q5K3	Master Protein	Sarcosine dehydrogenase OS	Danio rerio OX	7955 GN	sardh PE	1 SV	1	0
5678.1	6768.3	6803.5	5619.9	6404.3	5176	5840.7	6605.3	3902.7	5362.9	4746.2	3850.3	4521.6	5246.4	5645.4	5167.9	+	MT_WT	0.00116657	0.0140531	-1306.59	-4.07003	36.434	FALSE	High	F1QZA4	Master Protein	Isocitrate dehydrogenase [NAD] subunit, mitochondrial OS	Danio rerio OX	7955 GN	idh3g PE	1 SV	1	0
11354.8	12531.5	11847.1	12426.9	10203.4	10253.4	10263.4	10782.2	11520.2	8415.3	9312.9	7987.3	8754.9	9618.7	7428.5	7594.2	+	MT_WT	0.0013636	0.0154426	-2378.84	-4.06975	194.201	FALSE	High	E7FBD3	Master Protein	Apolipoprotein Ba OS	Danio rerio OX	7955 GN	apoba PE	1 SV	1	0
118.4	182.5	177.5	161.1	127.5	95.8	158.9	131	86.7	87.7	104.2	73.1	70.7	102.1	126.9	91.9	+	MT_WT	0.00172212	0.0179574	-51.175	-4.06887	2.187	FALSE	High	F1Q7N9	Master Protein	G protein-coupled receptor 84 OS	Danio rerio OX	7955 GN	gpr84 PE	4 SV	1	0.005
189	244.6	202.5	174	185.8	170.5	182.6	198.6	131.2	171	160	128.8	140	147.1	180	147.6	+	MT_WT	0.00128139	0.0149153	-42.7375	-4.06833	11.01	FALSE	High	A0A0R4IKT5	Master Protein	Si:ch73-45o6.2 OS	Danio rerio OX	7955 GN	atg2a PE	1 SV	2	0
15717.7	26517.7	14128.3	15554.9	13835.4	11582.8	14524.6	15498	7828.4	6394.9	10319.6	8715.3	6012.5	7961.2	10406.7	12412.3	+	MT_WT	0.00222265	0.0218125	-7163.56	-4.06265	88.714	FALSE	High	Q6DBS8	Master Protein	Complement factor D (adipsin) OS	Danio rerio OX	7955 GN	cfd PE	1 SV	2	0
2492.5	2748.6	2265	2282.4	2177.6	1290.4	1769.3	1642.3	1318.7	1368.6	1495.1	1311	1053.1	1300.6	1464.5	1568	+	MT_WT	0.00325278	0.0274187	-723.563	-4.04968	15.967	FALSE	High	A0A2R8QBV9	Master Protein	Aspartylglucosaminidase OS	Danio rerio OX	7955 GN	aga PE	1 SV	1	0
2927.5	7317.1	2996.4	3082.9	3558.1	2586.3	3588.8	4554.1	848.7	1058.3	1772.1	1364.7	829.5	1137.6	2119.9	2541.2	+	MT_WT	0.00272891	0.0245934	-2367.4	-4.04542	24.656	FALSE	High	B8A4D0	Master Protein	Cystatin C (amyloid angiopathy and cerebral hemorrhage) OS	Danio rerio OX	7955 GN	cst3 PE	4 SV	1	0
713.3	783.6	841.7	606.4	662.6	679.1	542.5	577.4	669.8	471	546.2	436.9	437.3	471.1	351.6	432.4	+	MT_WT	0.00124212	0.0146552	-198.787	-4.03479	6.055	FALSE	High	Q7ZTI4	Master Protein	Ubiquitin carboxyl-terminal hydrolase OS	Danio rerio OX	7955 GN	uchl1 PE	2 SV	1	0
105.6	127	130	155.4	81.2	141	125.9	164.8	32.3	98.5	94.3	72.3	92	78.5	74.7	95.9	+	MT_WT	0.00132619	0.0151369	-49.05	-4.03441	60.107	FALSE	High	Q6DEG3	Master Protein	Kmo protein (Fragment) OS	Danio rerio OX	7955 GN	kmo PE	2 SV	1	0
1022.2	1453.7	1191.5	1096.1	1106.9	1063.8	1118.7	1140	755.6	1013.6	964.4	732	882	978.9	1004.2	906.1	+	MT_WT	0.00135129	0.015358	-244.512	-4.02211	20.633	FALSE	High	A0A0R4IKQ6	Master Protein	CD248 molecule, endosialin a OS	Danio rerio OX	7955 GN	cd248a PE	4 SV	1	0
1159.4	1643.5	1469.2	1317.6	1199.4	860.5	868.2	918.6	603.3	1003.3	863.8	789	617.3	644.5	553.5	614.1	+	MT_WT	0.00207681	0.0209049	-468.45	-4.02195	6.743	FALSE	High	F1QKS8	Master Protein	Arachidonate 5-lipoxygenase-activating protein OS	Danio rerio OX	7955 GN	alox5ap PE	4 SV	1	0
265.4	360.7	324	277.9	310.2	275.2	288.1	290	293.7	228.3	247.7	169.6	210.7	238.3	232.5	238.1	+	MT_WT	0.00130079	0.0151092	-66.575	-4.01614	14.793	FALSE	High	A0JMI7	Master Protein	Ppp1r13b protein OS	Danio rerio OX	7955 GN	ppm1ab PE	2 SV	1	0
1107.8	1356.6	1343.2	1021.1	1236.7	1324.6	1317.8	1800.8	954.8	984.5	1005.6	808.3	874.6	1087.6	1076.2	806.3	+	MT_WT	0.0024327	0.0231548	-363.838	-4.01604	21.77	FALSE	High	Q567A6	Master Protein	Isocitrate dehydrogenase 3 (NAD+) gamma OS	Danio rerio OX	7955 GN	idh3g PE	2 SV	1	0
700.9	921	887.6	980	863.4	569.6	657.2	582.1	440.2	282.9	690	421.5	161.3	539.1	563.7	444.2	+	MT_WT	0.00128447	0.0149536	-327.362	-4.01281	105.296	FALSE	High	Q6DH98	Master Protein	CNDP dipeptidase 2 (Metallopeptidase M20 family) OS	Danio rerio OX	7955 GN	cndp2 PE	2 SV	1	0
12687.2	17463.3	15046.4	13567.5	9962.3	8178.5	8355.6	8208	4750.1	7789.4	7885.8	7912.6	4696.3	7002.1	4976.4	4365.2	+	MT_WT	0.00259464	0.0238754	-5511.36	-4.00895	116.606	FALSE	High	A2VD22	Master Protein	Metalloendopeptidase OS	Danio rerio OX	7955 GN	npsn PE	2 SV	1	0
4491.4	4665.6	4214.8	3739.5	4774.3	3595.3	3869.6	4533	2124.6	4129.5	3025.5	1795.2	3136.6	3619.6	2079.5	3314.1	+	MT_WT	0.00212101	0.0211613	-1332.36	-4.0084	69.641	FALSE	High	A0A0R4IAX5	Master Protein	Malate synthase OS	Danio rerio OX	7955 GN	mlsl PE	1 SV	2	0
22399.2	24023.6	19246	19944.3	12439.4	12198.2	14003.2	17095.9	11935.7	9378.7	11185.4	9550.7	11747.1	12216.1	12793	8908.6	+	MT_WT	0.00345958	0.0280847	-6704.31	-4.00763	160.361	FALSE	High	Q7ZU12	Master Protein	Ceruloplasmin OS	Danio rerio OX	7955 GN	cp PE	2 SV	1	0
137.5	302.5	227.8	177.7	280.8	201.3	235.3	249.3	183.4	141.9	139.8	91.7	121.2	151.5	171.6	91.2	+	MT_WT	0.0018055	0.0182621	-89.9875	-4.00646	8.043	FALSE	High	E7F5L8	Master Protein	U3 small nucleolar ribonucleoprotein protein MPP10 OS	Danio rerio OX	7955 GN	mphosph10 PE	1 SV	1	0
5687.7	6924.4	6875.5	5959.9	8483.3	7359.1	7169	8741	4205.1	5776.1	5167.7	3897.6	4647.8	5481.9	6569.7	5692.2	+	MT_WT	0.00138842	0.0156585	-1970.22	-4.00499	106.898	FALSE	High	A0A286Y8E9	Master Protein	X-prolyl aminopeptidase (aminopeptidase P) 1, soluble OS	Danio rerio OX	7955 GN	xpnpep1 PE	1 SV	1	0
12322.5	18569.3	15949.7	11731.8	9417	9253.3	11604.9	12694	6797.3	10790.3	8327.1	6369	8882.5	7273.9	6569.4	6794.4	+	MT_WT	0.00246012	0.0232566	-4967.33	-4.00491	77.696	FALSE	High	B1H1J6	Master Protein	Dihydropyrimidinase OS	Danio rerio OX	7955 GN	dpys PE	1 SV	1	0
921.3	1112.7	1241.8	966.1	1269.8	1116.5	1184.6	1496	648.9	947.3	860.2	705.4	813.2	960.2	1005.5	872	+	MT_WT	0.00163788	0.0173285	-312.012	-4.00481	29.072	FALSE	High	B8A4Q2	Master Protein	Pyridoxal kinase OS	Danio rerio OX	7955 GN	pdxkb PE	1 SV	1	0
98.3	157.1	156.2	114.7	116	156.1	162.8	151.6	56.7	109.2	121.4	63	104.4	86.7	69.2	106.7	+	MT_WT	0.00130938	0.0150962	-49.4375	-4.00373	3.437	FALSE	High	A0A0G2L159	Master Protein	PITH domain-containing protein 1 OS	Danio rerio OX	7955 GN	pithd1 PE	1 SV	1	0.002
8611.3	9758.3	8929.6	9284.5	9637	8071	8970	10675	6869.9	8331.1	8653	6628.7	7391.1	7650.5	8078.1	8197.5	+	MT_WT	0.00133304	0.015124	-1517.1	-4.00261	97.626	FALSE	High	F1QVB1	Master Protein	15-oxoprostaglandin 13-reductase OS	Danio rerio OX	7955 GN	ptgr1 PE	1 SV	1	0
23516.6	31698.3	29149.7	27815.5	18244.2	14195.8	13814.6	12602.1	7102	15673.8	12639.9	11569.6	6582.4	8645.3	7328.8	7340.7	+	MT_WT	0.00277522	0.0248174	-11769.3	-3.99887	98.505	FALSE	High	Q24JW2	Master Protein	Lysozyme OS	Danio rerio OX	7955 GN	lyz PE	1 SV	1	0
2791.3	4189.6	2697.7	3407.8	2360.4	1395.8	1347.4	3025.8	1399	1454.1	1376.4	1267.4	1133.7	1176	1253.4	1213.1	+	MT_WT	0.00491096	0.0350739	-1367.84	-3.99863	8.068	FALSE	High	R4GEZ2	Master Protein	Si:ch211-132g1.3 OS	Danio rerio OX	7955 GN	si:ch211-132g1.3 PE	1 SV	1	0
1913.6	2460.5	2506.1	2102.9	2145.2	1912.7	1936.1	2168	1149.6	2054.5	1942	1486.3	1420.6	1558.1	1759.7	1547.5	+	MT_WT	0.00147214	0.0160938	-528.35	-3.98759	27.564	FALSE	High	F1QSR5	Master Protein	ESCRT-II complex subunit VPS25 OS	Danio rerio OX	7955 GN	vps25 PE	1 SV	1	0
6290	7754.6	9705.7	7324.7	8067.8	6710.1	7190.1	6899	5685.5	6210	6538.5	4701.1	5379.4	6315.3	5778.2	5721.7	+	MT_WT	0.00217939	0.0215899	-1701.54	-3.98485	71.433	FALSE	High	Q6NWC1	Master Protein	Voltage-dependent anion-selective channel protein 1 OS	Danio rerio OX	7955 GN	vdac1 PE	1 SV	1	0
9466.9	17863.8	9868.7	10480.3	5621.5	7226.3	8608.1	9149.4	3165.5	4237	5463.6	4913.5	3515	4022.6	5836.5	5021.4	+	MT_WT	0.00409384	0.0313607	-5263.74	-3.98448	81.273	FALSE	High	A0A0R4IPL8	Master Protein	Complement factor H-like 4 OS	Danio rerio OX	7955 GN	cfhl4 PE	1 SV	1	0
568.7	673.1	695.2	584.4	621.7	549	598.6	617.5	466.5	530.5	563.7	354.1	478.8	477.6	580.7	483.8	+	MT_WT	0.00164301	0.0173527	-121.562	-3.98341	11.792	FALSE	High	B2GQ67	Master Protein	Exosc6 protein OS	Danio rerio OX	7955 GN	exosc6 PE	2 SV	1	0
495.6	544.2	537.4	480.8	507.4	490.8	457.5	530.4	380.3	418.6	484.8	467.6	415.5	415.6	413.1	488.8	+	MT_WT	0.0015466	0.0166491	-69.975	-3.98128	30.188	FALSE	High	A0A0R4IUJ5	Master Protein	GlcNAc kinase OS	Danio rerio OX	7955 GN	nagk PE	1 SV	1	0
395.8	195	174.7	409.4	453.3	807.1	637.5	341.8	150.1	159.4	146.8	88.8	110.8	123	102.8	131.1	+	MT_WT	0.00508772	0.0360613	-300.225	-3.97276	20.596	FALSE	High	E7FBG2	Master Protein	Phenylalanyl-tRNA synthetase OS	Danio rerio OX	7955 GN	fars2 PE	1 SV	2	0
3595.5	4990.1	5001.4	3989.4	4196	3754.1	4192.6	5032.2	2279.5	3491.1	3464.8	2671.3	3272.1	3503.2	3975.3	3219.6	+	MT_WT	0.00142139	0.016	-1109.3	-3.96977	81.825	FALSE	High	Q6NWF7	Master Protein	Zgc:85763 OS	Danio rerio OX	7955 GN	echdc2 PE	2 SV	1	0
355.4	360.2	404.1	310.4	342.1	336.8	301.9	347.1	269.6	311.1	256.9	215.2	254.3	310.7	326	269.3	+	MT_WT	0.00147045	0.0161412	-68.1125	-3.96598	13.188	FALSE	High	A2RV50	Master Protein	Zgc:158875 protein OS	Danio rerio OX	7955 GN	vcam1b PE	2 SV	1	0
4929	5721.4	4841.6	4857.4	3209.3	4133.4	3907.2	4343.3	2948.3	3666.2	3796	3795	2590	3120	3172.6	2856.9	+	MT_WT	0.0020558	0.0208079	-1249.7	-3.96318	46.18	FALSE	High	Q6DGW1	Master Protein	26-29kD-proteinase protein (Fragment) OS	Danio rerio OX	7955 GN	26-29kD-proteinase PE	2 SV	1	0
3201.7	4931	4034.5	3664.3	3099.3	2567.8	2470.8	2952.9	1586.8	2658	2515.9	2083.8	1833.2	2044	2088.7	2165.6	+	MT_WT	0.00303609	0.0261697	-1243.29	-3.96172	29.816	FALSE	High	A8KBL3	Master Protein	Kctd12.2 protein (Fragment) OS	Danio rerio OX	7955 GN	kctd12.2 PE	2 SV	1	0
49.6	44.7	47.9	43.2	43.3	46.6	39.6	29.6	36.7	17	36	36.7	27.2	30.2	25	31.6	+	MT_WT	0.00144696	0.016	-13.0125	-3.95945	1	FALSE	Medium	A0A2R9YJN4	Master Protein	Embigin OS	Danio rerio OX	7955 GN	emb PE	4 SV	1	0.041
13882.1	12947.7	15244.1	13508.6	14825	12128.4	14401.3	16500.6	9708.1	12215.8	11138.2	9526.5	11521	12960.5	12597	12483.4	+	MT_WT	0.00143261	0.016016	-2660.91	-3.95883	155.866	FALSE	High	A9JT52	Master Protein	Acadvl protein OS	Danio rerio OX	7955 GN	acadvl PE	2 SV	1	0
16890.3	20607.1	20921.3	17495.4	15618.6	15436.9	13584.6	15891	11860.3	13636.3	15135.7	12499.5	11186.6	13824.1	13464.5	13048	+	MT_WT	0.00266189	0.0240222	-3973.78	-3.95565	405.205	FALSE	High	D1GJ54	Master Protein	Actn1 isoform c (Fragment) OS	Danio rerio OX	7955 GN	actn1 PE	2 SV	1	0
7481	8869.3	11563	9343.6	12812.1	11833.4	10554.8	14222.2	5603.9	8273.8	7140.4	6223.7	7326.3	8656.8	8512.4	7366.9	+	MT_WT	0.00262367	0.0237989	-3446.9	-3.95257	79.236	FALSE	High	Q8AW60	Master Protein	Butyryl-CoA dehydrogenase OS	Danio rerio OX	7955 GN	ivd PE	1 SV	1	0
947.8	1277.7	1224.5	1026.8	1126.1	884.5	1050.8	1148.4	789.2	983.1	880.6	730	684.6	910.8	945.6	859.8	+	MT_WT	0.00160286	0.0169446	-237.863	-3.95183	21.356	FALSE	High	A0A0R4IP97	Master Protein	ATG16 autophagy-related 16-like 1 (S. cerevisiae) OS	Danio rerio OX	7955 GN	atg16l1 PE	1 SV	1	0
614.9	779.5	727.4	476	581.4	602.4	687.6	942.4	416.9	441.9	445.6	286.7	374.9	421.6	599.5	522.2	+	MT_WT	0.00192666	0.0195661	-237.788	-3.9457	1.019	FALSE	Medium	B8JKY8	Master Protein	Gamma-glutamylcyclotransferase OS	Danio rerio OX	7955 GN	ggcta PE	4 SV	1	0.039
476.8	645.4	579.2	570.5	589.8	510	541.2	618.1	490.1	423.5	457.5	402.6	422.4	453.5	529.7	529.4	+	MT_WT	0.00151609	0.016229	-102.787	-3.94312	15.431	FALSE	High	A0A0R4IY81	Master Protein	NLR family, CARD domain-containing 3-like OS	Danio rerio OX	7955 GN	nlrc3l PE	4 SV	1	0
155.2	297.2	197.2	168.6	188.8	145.1	239.3	124.7	85	99.4	136.5	91.7	104.4	95	130.3	116.4	+	MT_WT	0.00377892	0.0296303	-82.175	-3.9408	3.682	FALSE	High	F1QPE2	Master Protein	Receptor protein-tyrosine kinase OS	Danio rerio OX	7955 GN	csf1rb PE	3 SV	3	0.001
50.6	65.8	71.6	59.1	55.9	59.6	81.7	66.6	37.6	57.8	50.1	30.3	37.1	37.3	56.8	47	+	MT_WT	0.00149664	0.0163089	-19.6125	-3.93577	1.291	FALSE	Medium	B2ZF60	Master Protein	AT-rich sequence binding protein 2 (Fragment) OS	Danio rerio OX	7955 GN	satb2 PE	2 SV	1	0.022
2389.3	3480.5	2819.3	2459.8	2785.5	2166.6	2224.2	2544.6	1815.7	2246.5	2147.8	1580.3	1623	2224	1891.5	1813.3	+	MT_WT	0.00210842	0.0211429	-690.963	-3.93017	19.716	FALSE	High	E7F0C0	Master Protein	Syntaxin-binding protein 5b (tomosyn) OS	Danio rerio OX	7955 GN	stxbp5b PE	3 SV	2	0
289	271.8	233.5	210.2	175.6	229.3	131.2	171.2	87.8	164.3	167.6	110.2	143.9	133.4	126.6	115.6	+	MT_WT	0.00262661	0.0237549	-82.8	-3.9241	1.517	FALSE	Medium	G1K2U4	Master Protein	Transforming growth factor beta activator LRRC33 OS	Danio rerio OX	7955 GN	nrros PE	4 SV	1	0.015
567.9	609.8	584.9	643.7	330.7	329.3	471.3	438.5	346.5	351.4	292.2	240.2	254.7	213.6	435	229.8	+	MT_WT	0.00212556	0.0212476	-201.588	-3.92388	105.291	FALSE	High	X1WBT0	Master Protein	Si:dkey-105h12.2 OS	Danio rerio OX	7955 GN	si:dkey-105h12.2 PE	1 SV	1	0
3664.2	4791.8	4424.2	3794	3497.3	3791.8	3704.8	3798.2	2191.1	3646	3187.4	2965.7	2764.1	2935	3702.1	2658.3	+	MT_WT	0.00158242	0.0167852	-927.075	-3.92286	39.296	FALSE	High	Q6P696	Master Protein	Lactoylglutathione lyase OS	Danio rerio OX	7955 GN	glo1 PE	1 SV	1	0
1931.5	2005.1	1928.5	1618.7	1271	1200.7	1176	1418.4	825.9	1226.7	1120.7	1031.6	1041.2	1220.5	978.9	952.1	+	MT_WT	0.00348295	0.028178	-519.038	-3.9127	40.162	FALSE	High	F1Q6A4	Master Protein	Catechol-O-methyltransferase domain-containing 1 (Fragment) OS	Danio rerio OX	7955 GN	comtd1 PE	1 SV	1	0
4366.1	6308	6074.5	5283	4062.5	4182.7	4126.7	5407.7	1494	4266.1	3698.7	3363.4	3066.9	3279.8	3765	3389.5	+	MT_WT	0.0016315	0.0172601	-1685.98	-3.90199	39.657	FALSE	High	F1R6I1	Master Protein	Cytochrome c oxidase subunit 4 OS	Danio rerio OX	7955 GN	cox4i1l PE	1 SV	2	0
1245	1089.8	2646.2	1385.8	1195.2	2960.7	447	2337	562	369.8	502	399.7	509.5	535.8	327.9	383.6	+	MT_WT	0.00568768	0.0384429	-1214.55	-3.89789	100.368	FALSE	High	A8KB08	Master Protein	Dimethylaniline monooxygenase [N-oxide-forming] OS	Danio rerio OX	7955 GN	fmo5 PE	2 SV	1	0
360.8	467	466.5	508.1	497.2	364.2	427.2	444.8	330.9	319.7	425.1	270.5	341.3	396.4	297	331.1	+	MT_WT	0.00165186	0.0174203	-102.975	-3.89285	4.647	FALSE	High	A0A2R8RIL8	Master Protein	Wu:fc93h12 OS	Danio rerio OX	7955 GN	wu:fc93h12 PE	1 SV	1	0.001
1288.2	1693.4	1827.5	1659.6	2093.5	1523.8	1706.1	2075	1141.5	1312.6	1440.3	1081.3	1395.9	1498.3	1227.4	1394.9	+	MT_WT	0.00256917	0.023851	-421.862	-3.88687	8.237	FALSE	High	B8A5J2	Master Protein	Cytochrome c oxidase assembly factor 6 OS	Danio rerio OX	7955 GN	coa6 PE	4 SV	1	0
372	382.9	746.7	541	511	423.1	265	486	251.4	265.5	317.3	249.9	235.5	269.6	240.2	289.8	+	MT_WT	0.00525698	0.0368421	-201.063	-3.88366	52.298	FALSE	High	Q6PH75	Master Protein	Cathepsin B OS	Danio rerio OX	7955 GN	ctsba PE	1 SV	1	0
737.9	903.4	974.1	958.4	932.5	783.8	942.7	1152.1	565.9	780.8	750.4	665	544.6	857	736.9	675.9	+	MT_WT	0.0017391	0.0180353	-226.05	-3.88284	8.517	FALSE	High	B0S5C7	Master Protein	Si:ch211-51h9.6 OS	Danio rerio OX	7955 GN	si:ch211-51h9.6 PE	3 SV	1	0
446.8	587.8	581.6	456.7	404.6	387.5	517.5	441.1	261.6	407.8	444.3	330.7	323.5	348.6	313.7	351.9	+	MT_WT	0.0019275	0.0195135	-130.187	-3.8777	7.993	FALSE	High	F1R483	Master Protein	Hypoxanthine phosphoribosyltransferase OS	Danio rerio OX	7955 GN	hprt1l PE	1 SV	1	0
562.4	564.1	491.9	404	428.7	288.2	399.5	426.8	337.7	305.8	343.3	253.2	299.8	200.4	383.7	211.9	+	MT_WT	0.0020737	0.0209079	-153.725	-3.86061	8.643	FALSE	High	A0A0A0MPI6	Master Protein	Si:dkey-5n18.1 OS	Danio rerio OX	7955 GN	si:dkey-5n18.1 PE	4 SV	1	0
4540.3	5895.2	5264.2	4447.5	4741.9	4188.8	3946.1	4349.7	3003.4	4173	4214.2	3493.4	3321.1	3831	3657.3	3426.5	+	MT_WT	0.00223084	0.0218816	-1031.73	-3.85629	74.941	FALSE	High	Q803H5	Master Protein	Gnb1l protein OS	Danio rerio OX	7955 GN	gnb1b PE	2 SV	1	0
381.5	438.3	366.7	422.2	405.8	306.7	329.6	278.4	305.9	329.5	308.1	242.3	244.4	248.7	184.6	261.1	+	MT_WT	0.00186	0.0189141	-100.575	-3.85595	13.832	FALSE	High	R4GDU5	Master Protein	Si:ch211-1f22.16 (Fragment) OS	Danio rerio OX	7955 GN	si:ch211-1f22.16 PE	4 SV	1	0
1547.5	2282.6	1716.4	2036.1	1192.8	1271.2	1997.4	1197	1221.5	879.3	1107.2	862	1044.2	1157.3	1218.2	871.3	+	MT_WT	0.00406113	0.0312451	-610	-3.84274	12.561	FALSE	High	E9QCA6	Master Protein	Granulin a OS	Danio rerio OX	7955 GN	grna PE	1 SV	1	0
4032.4	5872.6	5290.4	4430.2	8114.1	3802.8	6547.4	8312.1	3520.3	3756.2	3867.5	2453.3	2950.1	3135.4	3813.5	3183	+	MT_WT	0.00488509	0.035098	-2465.34	-3.83094	74.752	FALSE	High	B2GQW3	Master Protein	Calm1b protein OS	Danio rerio OX	7955 GN	calm3a PE	2 SV	1	0
3797.2	4081.1	5381.8	5152.1	3030.2	2448.7	2766.7	2854.2	1848.3	2442.2	2394.5	2190.8	1800.5	2030.8	2351.5	2094.1	+	MT_WT	0.00542659	0.0374908	-1544.91	-3.83051	54.896	FALSE	High	B0S6K7	Master Protein	GlcNAc 2-epimerase OS	Danio rerio OX	7955 GN	renbp PE	3 SV	1	0
20254.4	25413.7	23423.8	19823.9	21119.3	16372	17824.7	19325.7	11536.1	17978.9	16635.7	12082.4	12994.6	16485.2	18171.7	15271.4	+	MT_WT	0.00188083	0.019099	-5300.19	-3.82721	143.704	FALSE	High	Q6NVC4	Master Protein	Transaldolase OS	Danio rerio OX	7955 GN	taldo1 PE	2 SV	1	0
1430.6	1738.7	1551.7	1475.1	1482	1343.1	1084.4	1144.7	978.4	1296.1	1218.7	1037.7	1115	987.7	931.4	978.6	+	MT_WT	0.00256201	0.0238847	-338.337	-3.82685	25.068	FALSE	High	Q5TZ81	Master Protein	Cytochrome P450, family 2, subfamily AD, polypeptide 6 OS	Danio rerio OX	7955 GN	cyp2ad6 PE	2 SV	1	0
755.7	838.5	789	647.6	907.9	813.9	692.8	799.3	684.6	673.3	665.6	562.4	671.2	666	610.6	700.3	+	MT_WT	0.0029174	0.0253753	-126.338	-3.81525	9.733	FALSE	High	A0A0R4IB53	Master Protein	ENAH actin regulator OS	Danio rerio OX	7955 GN	enah PE	1 SV	1	0
5611	7127.7	7491.8	5435.7	5901	5155.5	5561.8	5655.5	4377.8	5171.3	4924.9	3833	3863.3	4822	5498.2	4211.9	+	MT_WT	0.00224382	0.0220124	-1404.7	-3.80853	72.522	FALSE	High	B2GP30	Master Protein	Fructose-bisphosphate aldolase OS	Danio rerio OX	7955 GN	aldocb PE	2 SV	1	0
4480.2	6428.8	6859.4	5835.6	4934.9	4609.2	5237.5	5844.6	4048.2	4433.1	4339.8	4084.1	4387.6	4706.1	4560	4097.7	+	MT_WT	0.00514895	0.0363581	-1196.7	-3.79811	57.653	FALSE	High	Q7ZV32	Master Protein	3-hydroxy-3-methylglutarate-CoA lyase OS	Danio rerio OX	7955 GN	hmgcl PE	2 SV	1	0
1310.7	1671.1	1908.4	1585.1	1840.4	1306.8	1379.7	1682	1048.3	1344	1338.4	1134.6	1163.4	1411.5	1238.9	1162.5	+	MT_WT	0.00310629	0.0262155	-355.325	-3.79744	17.676	FALSE	High	F1QKA5	Master Protein	Coiled-coil-helix-coiled-coil-helix domain-containing 7 OS	Danio rerio OX	7955 GN	chchd7 PE	4 SV	1	0
997.6	982.2	1014	997.7	1104.5	870.1	1096.3	1122.5	873.3	864.9	892.5	755.5	903.7	903.7	923.4	963.6	+	MT_WT	0.00228035	0.0220488	-138.037	-3.79618	20.526	FALSE	High	F1R3Y3	Master Protein	Guided entry of tail-anchored proteins factor 4 OS	Danio rerio OX	7955 GN	get4 PE	1 SV	2	0
462.7	508.5	612.6	516	603.6	481.9	580.1	674.6	418.1	435.6	449.6	333.9	396.2	519.4	425.7	476.2	+	MT_WT	0.00228301	0.0220182	-123.162	-3.7876	8.501	FALSE	High	F1R9M8	Master Protein	Presenilins-associated rhomboid-like protein, mitochondrial OS	Danio rerio OX	7955 GN	parl PE	4 SV	3	0
180.7	209.7	154.2	125.9	181	119.8	110.1	156.4	110.9	139.7	107.5	82.4	80.6	84	102.8	103.1	+	MT_WT	0.0029942	0.025886	-53.35	-3.78459	3.171	FALSE	High	A0A0R4IQ62	Master Protein	Calcipressin-1 OS	Danio rerio OX	7955 PE	3 SV	2		0.002
1847.5	2375.4	1997.7	1832	2355	2074.2	2360	2615.4	1545.9	1652.9	1880.7	1250.1	1824.3	1852.4	1815.2	1815.1	+	MT_WT	0.00226868	0.0220554	-477.575	-3.78214	49.496	FALSE	High	F1QJK2	Master Protein	Septin OS	Danio rerio OX	7955 GN	sept8a PE	1 SV	1	0
289.5	521	304.7	349.5	220.6	168.4	252.5	277.9	55.3	193	182.7	143.3	120.2	104.3	212.1	113.1	+	MT_WT	0.00341701	0.0280477	-157.513	-3.78144	1.94	FALSE	High	A2BFS9	Master Protein	Transcobalamin beta b OS	Danio rerio OX	7955 GN	tcnbb PE	4 SV	1	0.008
1021	1392.9	1302.6	1118.6	1218.1	1280.8	1167.5	1501.3	695.4	1085.7	1065.3	895.6	835	1047.5	1037.9	1087.8	+	MT_WT	0.0020462	0.0207442	-281.575	-3.77881	10.365	FALSE	High	B0UXI6	Master Protein	Phosphate transporter OS	Danio rerio OX	7955 GN	slc20a1a PE	3 SV	1	0
2430.1	3264.2	2618	2184.9	2222.1	1942.1	1991.5	1799.2	1640.9	1413.8	1928.5	1840	1548.8	1602.6	1536.1	1631.2	+	MT_WT	0.00465024	0.0340121	-663.775	-3.77031	34.022	FALSE	High	Q6P7E2	Master Protein	Pleckstrin OS	Danio rerio OX	7955 GN	plek PE	2 SV	1	0
1051.2	1548.6	1406.4	1193.3	1267.4	1032.3	1149	1443.7	770.4	835.8	1111.8	816	937.4	1045.3	1095	1015.3	+	MT_WT	0.0024874	0.0233196	-308.112	-3.76725	3.155	FALSE	High	Q6NV23	Master Protein	Guanine nucleotide-binding protein subunit gamma OS	Danio rerio OX	7955 GN	gng12a PE	2 SV	1	0.002
1578.9	2058	2258.6	1805.9	1654	1527.9	1485.9	1837.3	968	1700.3	1597	1265.4	1063.5	1207.3	1309.9	1144.2	+	MT_WT	0.00210157	0.0211075	-493.863	-3.76668	46.829	FALSE	High	Q6NYS4	Master Protein	Phosphatidylethanolamine binding protein OS	Danio rerio OX	7955 GN	pebp1 PE	1 SV	1	0
1105.5	2350.6	2796.3	1412.4	3214.2	2508.9	2762.8	2993.1	1531.4	1209.2	1730.6	1045.4	1272.3	1308.3	1583.7	971.1	+	MT_WT	0.00474772	0.0343777	-1061.48	-3.76047	24.225	FALSE	High	Q6DHT8	Master Protein	Ferritin OS	Danio rerio OX	7955 GN	fthl27 PE	1 SV	1	0
8332	9749.8	9855.8	8251.3	7873.1	7566.5	7975.3	8031.1	7037.1	7405.8	8132.5	5954.8	6579.9	7236.5	6921	6995.5	+	MT_WT	0.00244723	0.0232641	-1421.47	-3.75986	120.188	FALSE	High	A0A2R8RR15	Master Protein	Fermitin family homolog 2 OS	Danio rerio OX	7955 GN	fermt2 PE	1 SV	1	0
131.8	195.4	136.9	131.8	74.6	146.5	148.3	128.4	54.7	73.9	81.1	105	76.7	64.2	115.8	103.1	+	MT_WT	0.00271771	0.0245289	-52.4	-3.75931	4.257	FALSE	High	A0A2R8QTS6	Master Protein	Signal transducer and activator of transcription OS	Danio rerio OX	7955 GN	stat2 PE	3 SV	1	0.001
2780.6	3276.1	3362.3	3430.7	3474.5	2441.2	3297.4	3238.7	1967.9	2477.1	2671.6	1934.5	2295.7	2597.4	2906.8	2898.2	+	MT_WT	0.00213716	0.0213035	-694.037	-3.75554	20.246	FALSE	High	F1QQQ6	Master Protein	Pyridoxal 5'-phosphate synthase OS	Danio rerio OX	7955 GN	pnpo PE	1 SV	1	0
10052.7	16168.2	7917.7	8352.7	6324.3	6410.3	7961.4	7968.2	3338.4	3376.1	4704.3	4676	2990.7	3595.5	6915.8	5216.7	+	MT_WT	0.00424467	0.0319831	-4542.75	-3.75509	139.96	FALSE	High	F1QFC2	Master Protein	Complement factor B OS	Danio rerio OX	7955 GN	cfb PE	1 SV	3	0
174.1	181	155	163.6	145.5	141	92.3	145.8	113.4	111.9	96	93.3	75.2	96.6	126.9	132.5	+	MT_WT	0.00258157	0.0239314	-44.0625	-3.75136	1.908	FALSE	High	B2GQM8	Master Protein	Protein YIPF3 OS	Danio rerio OX	7955 GN	yipf3 PE	2 SV	1	0.009
63223.9	75490.4	71764.3	63936.9	64768.9	57183.7	61374.8	64245.4	52839.4	61210.5	60664.7	50192.9	54641.6	59000.2	55531.1	53477.9	+	MT_WT	0.00262348	0.0238655	-9303.75	-3.75121	827.934	FALSE	High	F1R446	Master Protein	Spectrin alpha, non-erythrocytic 1 OS	Danio rerio OX	7955 GN	sptan1 PE	1 SV	1	0
1348.1	1884.1	1912	1830.4	873.6	1201.4	1367.2	1330.7	992.5	848.8	1176.8	990.4	825.1	975	995.9	767.8	+	MT_WT	0.00489474	0.0350234	-521.9	-3.74783	7.413	FALSE	High	F1QB90	Master Protein	Non-specific serine/threonine protein kinase OS	Danio rerio OX	7955 GN	tp53rk PE	1 SV	1	0
749.3	983.6	869.5	865.7	911.5	772.9	831.9	772.3	650.5	734.7	858.9	638	607.9	729.6	687.5	662.2	+	MT_WT	0.00218286	0.0215472	-148.425	-3.74321	5.989	FALSE	High	A0A0R4IIX0	Master Protein	Si:zfos-588f8.1 OS	Danio rerio OX	7955 GN	si:zfos-588f8.1 PE	1 SV	2	0
117.4	120.8	99	122	118.4	114.3	116	97.2	104.6	79.2	102.6	75.9	96	82.4	79.3	109.9	+	MT_WT	0.002619	0.0238539	-21.9	-3.73439	2.632	FALSE	High	F1QNU6	Master Protein	Mediator of RNA polymerase II transcription subunit 20 (Fragment) OS	Danio rerio OX	7955 GN	med20 PE	1 SV	1	0.003
9174.5	10938.4	8822.2	9076.8	8063	7554.2	7401.1	7790.2	5513.5	8073.3	7678.3	6837	6252.9	6159.4	6355.8	6786.2	+	MT_WT	0.00261094	0.0239548	-1895.5	-3.73315	116.173	FALSE	High	Q502L9	Master Protein	Si:dkey-180p18.9 protein (Fragment) OS	Danio rerio OX	7955 GN	akr1b1.2 PE	2 SV	1	0
175.1	245.3	249.6	196.8	231.5	175.2	178	231.4	175.2	151.8	184	120.3	147.4	165.8	178.4	153.3	+	MT_WT	0.0028888	0.025383	-50.8375	-3.73313	7.348	FALSE	High	I3ISP1	Master Protein	Pericentrin OS	Danio rerio OX	7955 GN	pcnt PE	1 SV	1	0
9487.5	8825.3	8612.8	7682.6	5875.2	5183.5	6001.5	5491.2	6241.5	4649.7	5186.2	4368	4479.1	4724.8	4088.9	3785.2	+	MT_WT	0.0041536	0.031546	-2454.52	-3.73066	78.127	FALSE	High	E7FCV2	Master Protein	Complement component 5 OS	Danio rerio OX	7955 GN	c5 PE	1 SV	2	0
274.4	182.9	79.3	142.2	135.9	145.8	132.5	141	62.9	66.7	70.3	57.7	67.8	59.8	122.9	90.1	+	MT_WT	0.00462969	0.0338629	-79.475	-3.7304	11.323	FALSE	High	Q5U3P6	Master Protein	Diphthine methyl ester synthase OS	Danio rerio OX	7955 GN	dph5 PE	2 SV	1	0
2079	2330.7	1613.7	1690.3	1498.9	804.4	1460.8	1119.9	846.5	1096.4	1081.2	965	530.3	527.6	1118.8	642.5	+	MT_WT	0.00358318	0.0286161	-723.675	-3.72949	16.851	FALSE	High	B3DFW4	Master Protein	Epididymal secretory protein E1 OS	Danio rerio OX	7955 GN	LOC565099 PE	2 SV	1	0
1450.3	1918.8	2056.1	1772.1	1419.5	1535.5	1483.9	1686.2	965.4	1378	1484.2	1215.3	1245.5	1423.6	1386.4	1181.9	+	MT_WT	0.00263066	0.0237222	-380.263	-3.72929	23.767	FALSE	High	A0A2R8QJW2	Master Protein	Thioredox_DsbH domain-containing protein OS	Danio rerio OX	7955 GN	spata20 PE	4 SV	1	0
1851.3	2278.7	2162.4	1763.6	2316.5	1868.2	1946.7	2068.6	1472.7	1871.4	1721	1236.3	1376.1	1685.5	1924.5	1639.1	+	MT_WT	0.00232397	0.0226061	-416.175	-3.72773	9.149	FALSE	High	A0A2R8RKC1	Master Protein	Protein FAM91A1 OS	Danio rerio OX	7955 GN	fam91a1 PE	1 SV	1	0
1312.7	1890	1315.9	1169.7	1434.5	1228.8	1163.5	1507.6	722.3	790.6	910.3	908.5	715.8	813.6	1279.6	1320.2	+	MT_WT	0.00225411	0.022031	-445.225	-3.72691	20.507	FALSE	High	Q08BC3	Master Protein	Si:ch211-133n4.4 OS	Danio rerio OX	7955 GN	si:ch211-133n4.4 PE	1 SV	1	0
1550.6	2138.9	2136.2	1625	2059.2	1564.2	1998.8	2282.6	1148.4	1254	1419.9	1024.4	1214.4	1457.6	1991.5	1459.2	+	MT_WT	0.0022575	0.0220247	-548.262	-3.72617	5.219	FALSE	High	Q66I92	Master Protein	Acyl-CoA thioesterase 7 OS	Danio rerio OX	7955 GN	acot7 PE	2 SV	1	0
555.9	545.8	697.2	632.1	649.3	695.5	697.5	605.9	506	614.2	552.5	459.9	495.1	402.4	538.4	561.3	+	MT_WT	0.00227337	0.0220245	-118.675	-3.72545	77.959	FALSE	High	A1L1R7	Master Protein	Aldehyde dehydrogenase 16 family, member A1 OS	Danio rerio OX	7955 GN	aldh16a1 PE	2 SV	1	0
2181.1	2892.3	2475.5	2226.3	2018.3	1909.9	2114.8	2095.1	1251	1806	2009.6	1523.8	1660.6	1878.7	1937.5	1654.5	+	MT_WT	0.00245716	0.0233136	-523.95	-3.72281	73.861	FALSE	High	A0A2R8RKX9	Master Protein	Guanine nucleotide-binding protein (G protein), beta polypeptide 4b OS	Danio rerio OX	7955 GN	gnb4b PE	1 SV	1	0
623	742.2	773.7	673	612	499	898.5	604.3	433.8	522.9	575.2	404.6	576.3	557.2	379.4	391.5	+	MT_WT	0.00272925	0.024537	-198.1	-3.7214	6.906	FALSE	High	A0A0G2LAP2	Master Protein	Uncharacterized protein OS	Danio rerio OX	7955 GN	susd2 PE	4 SV	2	0
211.5	169.3	208.1	163.4	288	326.5	242.6	220.8	204.7	122.7	145.8	96.5	121.2	152.1	139.8	167.4	+	MT_WT	0.00328139	0.0275784	-85	-3.70986	1.741	FALSE	High	B0S5P6	Master Protein	V-set and immunoglobulin domain-containing 8b OS	Danio rerio OX	7955 GN	vsig8b PE	4 SV	1	0.01
296.7	405.8	392.1	343.8	370.4	296.4	310.5	349.2	197.9	330.8	302.8	228.9	250.3	238.8	312.4	244.9	+	MT_WT	0.00237177	0.0228589	-82.2625	-3.70834	6.943	FALSE	High	A0A2R8RSK7	Master Protein	Si:dkey-266j7.2 OS	Danio rerio OX	7955 GN	si:dkey-266j7.2 PE	3 SV	1	0
2346.5	3006.6	2471.5	2626.2	2751.2	2208.4	2457.6	2769.1	1904.6	2212.1	2139.9	1888.8	1784.2	2105.5	2524	2327.5	+	MT_WT	0.00235423	0.0227349	-468.813	-3.70659	29.005	FALSE	High	Q4V8R8	Master Protein	Bri3bp protein (Fragment) OS	Danio rerio OX	7955 GN	bri3bp PE	2 SV	1	0
2953.3	4817.4	4985.7	4144.2	4301.8	4527.7	5009.4	5502.8	3413.8	3324.6	3180.2	2723	3196.5	3304.5	4158	3740.4	+	MT_WT	0.00355834	0.0284711	-1150.16	-3.70262	83.453	FALSE	High	Q7SYD0	Master Protein	Carbonyl reductase 1 OS	Danio rerio OX	7955 GN	cbr1 PE	1 SV	1	0
10463.5	13501.2	15086.7	12278.3	11656	11886.1	11838.9	14581.4	7674.7	11631.1	10629.3	8370.1	9321.3	11503.5	10562	9095	+	MT_WT	0.00239319	0.0228776	-2813.14	-3.70228	183.662	FALSE	High	Q6NWI5	Master Protein	Methylcrotonoyl-Coenzyme A carboxylase 2 (Beta) OS	Danio rerio OX	7955 GN	mccc2 PE	2 SV	1	0
356.9	455.3	417.4	446.3	443.1	352.6	394.2	488.1	381.9	304.4	337.4	256	345.8	351.4	370.8	349.8	+	MT_WT	0.00250182	0.0233469	-82.05	-3.70045	6.386	FALSE	High	F1QZJ8	Master Protein	Si:ch73-233m11.2 OS	Danio rerio OX	7955 GN	si:ch73-233m11.2 PE	1 SV	2	0
815.4	1159.6	877.5	810.7	652.3	760.6	739	926.6	501.3	573.9	713.1	532.2	563.4	650.6	631.9	741.2	+	MT_WT	0.00353352	0.0283805	-229.262	-3.69652	32.818	FALSE	High	Q7ZVS0	Master Protein	DnaJ (Hsp40) homolog, subfamily A, member 2, like OS	Danio rerio OX	7955 GN	dnaja2b PE	2 SV	1	0
61.2	75.9	89.8	62.5	70.9	51.3	57.4	64.4	43.3	39.4	66.6	51.3	41.6	42.3	33	51	+	MT_WT	0.00250113	0.0234035	-20.6125	-3.69464	1.14	FALSE	Medium	A0A068FUX0	Master Protein	Interferon-induced protein with tetratricopeptide repeats OS	Danio rerio OX	7955 GN	ifit12 PE	2 SV	1	0.032
222.9	230.8	175.9	230.2	133.5	134.9	157.6	149.5	124.2	122.2	154	118.3	118.7	60.4	103.7	113.5	+	MT_WT	0.00322708	0.0272296	-65.0375	-3.69245	0.994	FALSE	Medium	A0A2R8PZM4	Master Protein	Taxilin beta b OS	Danio rerio OX	7955 GN	txlnbb PE	3 SV	1	0.041
784.8	1433.2	1644.7	887.5	1149.5	1254.8	1383.7	1360.3	396.8	914.6	1031.7	715.9	723.2	917.9	880.8	680.6	+	MT_WT	0.0029264	0.0254346	-454.625	-3.6886	18.401	FALSE	High	Q9DDT0	Master Protein	Ferritin OS	Danio rerio OX	7955 GN	fth1a PE	1 SV	1	0
961.4	1115.2	1197.9	893.6	1191	876.2	835.2	994.2	621.3	835.8	819.6	548.3	758.3	811.4	899.3	826.4	+	MT_WT	0.00256434	0.0238506	-243.038	-3.68697	20.395	FALSE	High	E7F2B6	Master Protein	Poly(ADP-ribose) glycohydrolase OS	Danio rerio OX	7955 GN	parga PE	1 SV	1	0
2499.9	3335.3	2719.5	2592.3	1682.8	1297.2	1602.6	1815.1	1525.9	1222.7	1610.2	1295.7	941.3	1069.5	999.9	1235.4	+	MT_WT	0.00551379	0.0378288	-955.513	-3.67392	19.874	FALSE	High	E7F897	Master Protein	Carboxypeptidase B2 (plasma) OS	Danio rerio OX	7955 GN	cpb2 PE	3 SV	1	0
621.2	691.2	695.2	689.1	715.5	630.5	751.5	629.7	614.3	619.2	651.1	547.9	563.4	595.1	586.6	637.5	+	MT_WT	0.00278558	0.0247805	-76.1	-3.67317	16.749	FALSE	High	F1QSN6	Master Protein	N-lysine methyltransferase SETD6 OS	Danio rerio OX	7955 GN	setd6 PE	1 SV	1	0
3592.5	4143	3722.2	3371.9	3216	3329	3368.6	3811.9	2338	3244.4	3278.1	2691.1	2804.7	3089.8	3257.8	3111.2	+	MT_WT	0.00258334	0.0239088	-592.5	-3.66296	59.282	FALSE	High	Q6DGV5	Master Protein	RAB10, member RAS oncogene family OS	Danio rerio OX	7955 GN	rab10 PE	1 SV	1	0
1709.4	2620	2281.5	1840.4	1488	1317.8	1468.1	1646	1230.4	1290.7	1427.8	1161.6	976.4	1100.2	1215.1	1172.6	+	MT_WT	0.0060618	0.0395068	-599.55	-3.66198	23.629	FALSE	High	Q7T2A9	Master Protein	Arachidonate 12-lipoxygenase OS	Danio rerio OX	7955 GN	alox12 PE	1 SV	1	0
12142.3	13624.8	10756.3	9843	6261.2	6413	7329.9	8012	5099	5170.9	6274.6	5389.9	5054.9	6439.9	6805.6	4858.3	+	MT_WT	0.00639904	0.040812	-3661.17	-3.65344	83.034	FALSE	High	B8A565	Master Protein	Complement component C9 OS	Danio rerio OX	7955 GN	c9 PE	1 SV	1	0
713.6	1030.6	916.1	858.6	889.2	771.5	848.4	909.1	745.2	692.6	842.7	564.5	686.6	723	701.1	712.2	+	MT_WT	0.00280459	0.0248625	-158.65	-3.65322	15.891	FALSE	High	Q7SYE3	Master Protein	Wu:fj64b09 protein (Fragment) OS	Danio rerio OX	7955 GN	si:dkey-250d21.1 PE	2 SV	1	0
135	172.6	152.2	150.4	167.7	113	127.2	171.7	165	91.8	87.7	62.6	68.3	85.1	100	121.7	+	MT_WT	0.00320408	0.0270099	-50.95	-3.65174	7.466	FALSE	High	E7FBZ7	Master Protein	ArfGAP with GTPase domain, ankyrin repeat and PH domain 1 OS	Danio rerio OX	7955 GN	agap1 PE	1 SV	1	0
5879.4	6964.7	6378.8	5564.7	5896.8	5053.5	4974.5	5389.3	3801.6	5316.8	4928.2	3971.5	4014.6	5085	5059.8	4687.7	+	MT_WT	0.00269854	0.0243094	-1154.56	-3.64802	71.848	FALSE	High	Q6IQP4	Master Protein	Small monomeric GTPase OS	Danio rerio OX	7955 GN	rap1aa PE	1 SV	1	0
4318.5	5013.8	4561	4197.4	3698.7	3185.3	3768.1	4110.9	3595	3654.1	3567.7	2760.2	2621.7	2905.4	3540.6	2863.4	+	MT_WT	0.00289328	0.0253687	-918.2	-3.64543	58.484	FALSE	High	F1REH8	Master Protein	Annexin OS	Danio rerio OX	7955 GN	anxa13 PE	1 SV	1	0
7650.1	8799.9	9076.6	8924.1	7852.6	8652.2	8447.3	11072.2	5176.1	6750.8	7274	6682.8	7141.3	7877.2	7668.4	7825.1	+	MT_WT	0.0027805	0.0248152	-1759.91	-3.64123	58.398	FALSE	High	B3DIV6	Master Protein	Acetyltransferase component of pyruvate dehydrogenase complex OS	Danio rerio OX	7955 GN	dlat PE	1 SV	1	0
7973.7	10552.4	9361.9	8537.2	7834	7837.6	7613.3	8062.8	6055	7095.9	8166.5	6789	6568	7349.1	7042.3	6376.7	+	MT_WT	0.00340894	0.0280478	-1541.3	-3.63753	124.725	FALSE	High	E7F2X5	Master Protein	Integrin, alpha 1 OS	Danio rerio OX	7955 GN	itga1 PE	1 SV	4	0
16725.8	17184.5	21671.2	17090.2	11784	10629.2	11337.9	8226	5694.7	11467.7	10561	9237	6350.9	7388.1	5828.5	6270.1	+	MT_WT	0.00431544	0.0325188	-6481.35	-3.63702	95.03	FALSE	High	Q0H0R9	Master Protein	Leukocyte cell-derived chemotaxin 2 OS	Danio rerio OX	7955 GN	lect2l PE	1 SV	1	0
5734.8	6245.1	5944.9	5773.1	6387.4	5427.9	6140.6	6444.2	2723.4	5607.8	5081.6	3604	4298.1	4938.9	5561.8	5211.7	+	MT_WT	0.00583872	0.0388091	-1383.84	-3.63007	88.529	FALSE	High	Q6NYW8	Master Protein	Heterogeneous nuclear ribonucleoprotein A0 OS	Danio rerio OX	7955 GN	hnrnpa0b PE	2 SV	1	0
7470.2	8208	8040.5	6724.2	7139	7103.7	7042.5	8460	3724.6	6943.7	6007.8	5093.1	5821.1	6609.6	6842.3	6350.9	+	MT_WT	0.00379062	0.0297244	-1599.38	-3.62673	76.493	FALSE	High	F1QBE4	Master Protein	SAMM50 sorting and assembly machinery component OS	Danio rerio OX	7955 GN	samm50 PE	1 SV	1	0
4638.5	5888.8	5457.8	4664.1	4601.2	4264.8	4412.8	4697.8	4077.7	4455	4384.4	3607.7	3705.5	3999	4107.7	3829.1	+	MT_WT	0.00410324	0.0313621	-807.462	-3.62307	73.749	FALSE	High	F1Q7S8	Master Protein	Protein argonaute-3 OS	Danio rerio OX	7955 GN	ago3a PE	3 SV	2	0
2006.2	2631.4	2004.2	1881.8	1953.4	2003	1770.7	2320.6	1246.2	1761.7	1523.8	1252.1	983.4	1213.3	1936.5	1959.4	+	MT_WT	0.00312965	0.0263741	-586.862	-3.61838	25.338	FALSE	High	U3MYZ9	Master Protein	Multidrug and toxin extrusion protein OS	Danio rerio OX	7955 GN	slc47a2.1 PE	2 SV	1	0
6150.5	7354.7	7371.5	6161.6	6893.7	6089.9	6645.6	7919.1	4197.1	5817.8	5683.2	4396.2	5143.9	5967.2	6578.3	5896.6	+	MT_WT	0.00293644	0.0253854	-1363.29	-3.61792	72.429	FALSE	High	A0A2R8PY75	Master Protein	Isocitrate dehydrogenase [NAD] subunit, mitochondrial OS	Danio rerio OX	7955 GN	idh3b PE	1 SV	1	0
500.8	608	549.4	547.6	571.2	457.3	485.2	515	502.1	443.7	437	337.1	333.4	418.9	505.4	429.5	+	MT_WT	0.00313053	0.0263284	-103.425	-3.61238	12.92	FALSE	High	A8KBQ9	Master Protein	Zgc:56068 protein OS	Danio rerio OX	7955 GN	gde1 PE	2 SV	1	0
508.8	700.8	683.1	584.6	576.6	474.4	474	504.5	442.8	452.6	528.7	319.8	384.3	429.3	448.6	393.2	+	MT_WT	0.00342171	0.0280286	-138.437	-3.61036	13.956	FALSE	High	A0A2R8Q230	Master Protein	Phosphatidylinositol transfer protein, alpha b OS	Danio rerio OX	7955 GN	pitpnab PE	1 SV	1	0
553.7	846.6	662.6	675.1	825.5	603.8	603.8	810.9	537.4	535.4	546.8	426.8	477.8	524.9	648.3	551.3	+	MT_WT	0.00416142	0.0315299	-166.662	-3.60577	8.169	FALSE	High	Q6DHR2	Master Protein	DnaJ heat shock protein family (Hsp40) member B6a OS	Danio rerio OX	7955 GN	dnajb6a PE	1 SV	1	0
430.6	565.8	473	549.6	386.6	518.2	170.7	218.7	89.7	249.8	217	178.9	157.8	226.2	314	222.7	+	MT_WT	0.0050637	0.0359308	-207.137	-3.6029	58.178	FALSE	High	A0A0R4IBW4	Master Protein	Si:ch73-236c18.2 (Fragment) OS	Danio rerio OX	7955 GN	si:ch73-236c18.2 PE	4 SV	1	0
1045.5	1542.2	1379.1	1186.7	1435.1	1128.8	1240	1129.4	800.9	1085.7	1114.5	963.8	792.4	1012.4	1163.2	853.7	+	MT_WT	0.00304225	0.026051	-287.525	-3.59842	25.071	FALSE	High	Q5RGW1	Master Protein	Plexin C1 (Fragment) OS	Danio rerio OX	7955 GN	plxnc1 PE	1 SV	3	0
216.5	295.8	254.8	272.7	141.3	171.1	230.7	199.7	75.7	127.6	171.8	119.5	153.8	190.5	167.6	133.2	+	MT_WT	0.00345741	0.0281415	-80.3625	-3.59304	5.148	FALSE	High	E7F5Q2	Master Protein	Ig-like domain-containing protein OS	Danio rerio OX	7955 GN	LOC797620 PE	4 SV	1	0
54.1	76.2	66	56.6	55.3	49.3	40.9	50.2	63.4	26	38.3	34.3	25.7	26.9	34.6	33.8	+	MT_WT	0.00307288	0.0261827	-20.7	-3.58166	1.683	FALSE	Medium	A0A0G2KNE7	Master Protein	1-phosphatidylinositol 4,5-bisphosphate phosphodiesterase OS	Danio rerio OX	7955 GN	LOC100537538 PE	1 SV	1	0.011
9640.5	12885	12475.9	12114.4	10011	9273.8	9261.4	10803.9	8650.5	8355.3	10263.5	8427.5	8252.8	9592.3	6956.5	7359.3	+	MT_WT	0.00346174	0.0280376	-2326.03	-3.57997	151.832	FALSE	High	F1R074	Master Protein	Agrin OS	Danio rerio OX	7955 GN	agrn PE	1 SV	3	0
104.2	141.9	111.9	150.9	113	106.8	151	135.2	106.5	94	105.2	110.6	87.1	95	105.6	90.9	+	MT_WT	0.00543429	0.0374807	-27.5	-3.57793	4.583	FALSE	High	A0JMN9	Master Protein	Zgc:154077 OS	Danio rerio OX	7955 GN	zgc:154077 PE	1 SV	1	0.001
10234.8	12722.3	14192.7	12666.6	10155.3	9649.6	11473.1	13147.2	8209.1	11347.7	10050.1	8585.7	9358.4	9143.3	9178.9	9058.7	+	MT_WT	0.00419348	0.0317106	-2413.71	-3.5737	96.639	FALSE	High	Q6DI22	Master Protein	Hydroxyacyl-CoA dehydrogenase OS	Danio rerio OX	7955 GN	hadh PE	1 SV	1	0
90	118.8	108.7	110	108.2	123.2	100.9	99.8	108.6	76.1	84.4	78.7	79.6	101	88.6	84.8	+	MT_WT	0.00307913	0.0261873	-19.725	-3.57329	12.772	FALSE	High	A0A2R8QMN8	Master Protein	Leucine-rich repeat-containing 45 OS	Danio rerio OX	7955 GN	lrrc45 PE	4 SV	1	0
972.8	1134.4	1114.6	982.3	963.2	855.7	1016.5	1136.3	829.6	834.9	906.7	732	940.3	926.2	897.4	890.3	+	MT_WT	0.00368001	0.0289774	-152.3	-3.56978	18.305	FALSE	High	A0A5H1ZRI8	Master Protein	Reversion-inducing cysteine-rich protein with Kazal motifs OS	Danio rerio OX	7955 GN	reck PE	4 SV	1	0
1375.7	2474.1	2596.3	1398.1	1810.3	2261.8	2643.5	2931.8	926	1508.3	1570	1105.5	1406.3	1661.3	1616.7	1114.7	+	MT_WT	0.00516321	0.0363567	-822.85	-3.56748	33.404	FALSE	High	Q7ZVD6	Master Protein	Ferritin OS	Danio rerio OX	7955 GN	zgc:56095 PE	2 SV	1	0
276.1	279.7	287	309.9	313.2	286.1	256.4	247.8	167.5	276.2	266.8	194.2	209.7	230	243.9	234.5	+	MT_WT	0.00398747	0.0308148	-54.175	-3.56612	15.318	FALSE	High	A0A0G2KSF3	Master Protein	Uncharacterized protein OS	Danio rerio OX	7955 GN	LOC103911589 PE	4 SV	1	0
1282.2	1556	1709.1	1292.9	1395.4	1041.9	1224.8	1227.1	979.5	1242.8	1122.4	860	921	1104.1	1059.2	997.7	+	MT_WT	0.00426839	0.0322105	-305.338	-3.56562	29.292	FALSE	High	B8A5I7	Master Protein	Single-stranded DNA-binding protein 1 OS	Danio rerio OX	7955 GN	ssbp1 PE	1 SV	1	0
151.7	177.2	184.4	151.3	190	152.7	218.9	223.5	124.8	146.4	127.6	94.1	112.8	146	146.9	171.7	+	MT_WT	0.00329708	0.0274466	-47.425	-3.55913	9.922	FALSE	High	A9NIM7	Master Protein	Anion exchange protein OS	Danio rerio OX	7955 GN	slc4a2b PE	2 SV	1	0
55.1	90.8	93	58.2	36.7	83.5	72.5	75	21.5	53.7	46.2	32.7	33.6	48.9	56.8	42.4	+	MT_WT	0.00418693	0.0317441	-28.625	-3.54999	6.777	FALSE	High	Q1JPV8	Master Protein	Zgc:136538 OS	Danio rerio OX	7955 GN	drl PE	2 SV	1	0
3624.1	4115.9	4367.4	3682.3	2921.4	2949.1	2888	3104	2980.3	2866.6	2936.8	2678.6	2675.6	2470.6	2260.4	2436.3	+	MT_WT	0.00555991	0.0379348	-793.375	-3.54627	55.367	FALSE	High	Q6DGV8	Master Protein	Gc-globulin OS	Danio rerio OX	7955 GN	gc PE	2 SV	1	0
216.1	246.2	301.9	292.2	189.4	240.3	212.9	231.4	174.8	197	217.7	168.8	196.9	180.6	197.6	174.2	+	MT_WT	0.00577333	0.0386903	-52.85	-3.54559	9.675	FALSE	High	F1QJB3	Master Protein	Si:ch1073-280e3.1 OS	Danio rerio OX	7955 GN	si:ch1073-280e3.1 PE	4 SV	3	0
2521.5	2628.5	3132.1	3049.5	2513.1	2568.5	2551.8	2684.6	2921.7	1873.2	2370.8	1498.4	2096.3	2243.8	1548.8	1680	+	MT_WT	0.00500224	0.0356216	-677.075	-3.54522	42.462	FALSE	High	F1Q752	Master Protein	Si:dkey-266m15.6 OS	Danio rerio OX	7955 GN	si:dkey-266m15.6 PE	4 SV	3	0
2802.5	4077	3221	2820	3591.7	2287.8	2313.2	2078.7	2373.1	2198.2	2104.9	2221.5	1552.2	1667.4	1667.7	1772.3	+	MT_WT	0.00555838	0.0379964	-954.325	-3.5426	47.978	FALSE	High	B3DJ80	Master Protein	Phospholipase B-like OS	Danio rerio OX	7955 GN	plbd1 PE	2 SV	1	0
4483.2	5550	4159.7	4356.2	5091.2	5332.8	5207.8	6406.2	2872.7	3546.6	3741.9	2981	3996.8	4217.5	4624.5	4624.5	+	MT_WT	0.00329432	0.0274842	-1247.7	-3.54111	51.666	FALSE	High	A0A0R4IJR6	Master Protein	Cadherin-1 OS	Danio rerio OX	7955 GN	cdh1 PE	1 SV	1	0
474.3	526.1	592.9	497.4	521.9	379.9	403.4	415.2	398.3	352.3	438.7	316.2	319.1	393.6	395.8	352.7	+	MT_WT	0.00442479	0.0330269	-105.55	-3.54017	8.728	FALSE	High	Q08CQ5	Master Protein	Cyth1 protein OS	Danio rerio OX	7955 GN	cyth1a PE	2 SV	1	0
12586.6	15292.7	13333.3	12380.7	13270.9	10342.4	11022.2	12168.9	9576.1	11299.3	11136.2	7330	8268.2	10546.5	10793.8	10550.2	+	MT_WT	0.00328962	0.027522	-2612.18	-3.53805	145.44	FALSE	High	Q5XJ09	Master Protein	Glucose-6-phosphate isomerase OS	Danio rerio OX	7955 GN	gpia PE	2 SV	1	0
115.1	131.6	111.5	107.5	166.5	122.5	127.2	117.8	130.6	94	106.5	80.8	76.2	84	73.8	89.8	+	MT_WT	0.00333279	0.0276715	-33	-3.52979	9.332	FALSE	High	E9QIJ6	Master Protein	Inositol-polyphosphate 5-phosphatase (Fragment) OS	Danio rerio OX	7955 GN	inpp5jb PE	3 SV	1	0
138	182.4	182.3	137.2	129.9	134.9	128.5	148.4	64.8	124.9	105.9	110.2	97.4	124.1	137.1	105.2	+	MT_WT	0.00333686	0.0276241	-39	-3.52914	9.79	FALSE	High	G1K2X8	Master Protein	Exportin-T OS	Danio rerio OX	7955 GN	xpot PE	1 SV	1	0
688.5	1039.2	1030.9	831.6	984.8	942.6	979.6	1013.2	564.3	768.7	885.9	635.5	741	851.5	733.5	736.9	+	MT_WT	0.00344033	0.0280569	-199.137	-3.52797	24.265	FALSE	High	A0A140LGM4	Master Protein	Mono-ADP ribosylhydrolase 2 OS	Danio rerio OX	7955 GN	macrod2 PE	1 SV	2	0
2120.7	2351.7	2346.3	2250.3	2368.8	2504.1	2283.5	2396.7	2044	1990	2006.3	1915.5	2086.9	2171.9	2211	2366	+	MT_WT	0.00363187	0.028895	-228.813	-3.52655	20.867	FALSE	High	A7MCL9	Master Protein	Bc2 protein OS	Danio rerio OX	7955 GN	chmp2a PE	2 SV	1	0
692.3	943.6	697.6	701.4	627.1	444.3	544.5	572.1	463.1	509.5	480.6	350.1	288.9	353	607.9	354.8	+	MT_WT	0.0038604	0.0300352	-226.875	-3.52299	2.427	FALSE	High	A0A0G2KUM5	Master Protein	Lysosomal-associated membrane protein 1a OS	Danio rerio OX	7955 GN	lamp1a PE	1 SV	2	0.004
1488.4	1767.3	1850.4	1611	1381.6	1350.6	1423.9	1551.5	1234.2	1371.3	1432.8	1092.6	1315.3	1398.9	1201.8	1249.1	+	MT_WT	0.00432028	0.032476	-266.087	-3.52065	11.585	FALSE	High	I3QIA4	Master Protein	Oxidation resistance protein 2 variant B OS	Danio rerio OX	7955 GN	oxr1a PE	2 SV	1	0
10877.4	13669.9	13053.9	10390.1	12262.6	11989.5	11310.9	14116.6	5746.4	12190.7	7788.2	6195.8	7965.4	10421.4	11055	9660.6	+	MT_WT	0.00469997	0.0342365	-3330.93	-3.51964	142.411	FALSE	High	F8W5L3	Master Protein	Ornithine--oxo-acid aminotransferase OS	Danio rerio OX	7955 GN	oat PE	1 SV	2	0
4435.6	5662.2	5538.8	4730.9	4429.8	3855.5	4495.2	4454.8	4007.9	4224.9	4349.7	3275.4	3466.5	3735.5	3816.9	3667.1	+	MT_WT	0.00452215	0.0334857	-882.362	-3.5192	114.403	FALSE	High	A0A1D5NSX1	Master Protein	Vacuolar protein sorting 13 homolog C OS	Danio rerio OX	7955 GN	vps13c PE	1 SV	1	0
1156.3	1134.3	1709.1	1389.7	2228.7	1143.9	1344.2	2360.8	878.1	870.8	849.3	692.1	827.6	1057.9	1096.9	1079.5	+	MT_WT	0.00757953	0.0460867	-639.35	-3.5186	269.789	FALSE	High	B0R068	Master Protein	Sodium/potassium-transporting ATPase subunit alpha OS	Danio rerio OX	7955 GN	atp1a1b PE	1 SV	1	0
715.7	938.9	851.3	791.8	901.8	750.3	834.6	767	647.9	694.4	728.3	614.9	601	695	811.3	733	+	MT_WT	0.0035277	0.0283907	-128.2	-3.5088	7.943	FALSE	High	Q6NUY4	Master Protein	Trafficking protein particle complex 6b-like OS	Danio rerio OX	7955 GN	trappc6bl PE	1 SV	1	0
4936.4	5588.9	6625.6	5110.8	3754.7	5004.2	5017.3	5862.6	2996.9	4605	4171.3	3839	3841.5	4495.3	4376.6	3866.4	+	MT_WT	0.00449736	0.0333852	-1213.56	-3.50785	106.269	FALSE	High	E9QI17	Master Protein	Carnitine O-palmitoyltransferase OS	Danio rerio OX	7955 GN	cpt1ab PE	3 SV	2	0
1122.9	2095.7	2077.8	1291.9	1025.1	1657.3	1549.8	1763.3	476.1	960.3	870.7	826.5	887.4	903.1	1649.4	840.4	+	MT_WT	0.00371358	0.0290828	-646.238	-3.50574	35.946	FALSE	High	F1R8L3	Master Protein	Rapunzel 5 OS	Danio rerio OX	7955 GN	rpz5 PE	1 SV	1	0
6590.6	4675.4	12199.8	6238.4	4923.4	2753.3	4477.4	3957.2	1893.8	2856.3	2164.6	1758	1046.7	2090.6	2253	2650.4	+	MT_WT	0.00886036	0.0495406	-3637.76	-3.50382	43.452	FALSE	High	Q6PHV3	Master Protein	Corpuscles of Stannius protein OS	Danio rerio OX	7955 GN	stc1l PE	1 SV	1	0
401.4	396.5	432.3	399.7	473.2	432.6	396.9	411	308.1	405.6	401.1	318.2	344.8	360.2	382.5	376.7	+	MT_WT	0.00394478	0.030559	-55.8	-3.50167	6.431	FALSE	High	A0A0R4IUH0	Master Protein	Vacuolar fusion protein CCZ1 homolog OS	Danio rerio OX	7955 GN	ccz1 PE	1 SV	2	0
250.9	402.6	272.5	235.4	297.6	170.5	236.7	247.8	198.7	178.2	203.8	117.9	120.2	153.2	182.4	208.3	+	MT_WT	0.00510647	0.0361759	-93.9125	-3.50165	5.942	FALSE	High	A1L1S1	Master Protein	Zgc:158288 OS	Danio rerio OX	7955 GN	creg1 PE	2 SV	1	0
298.8	455.1	379.6	339.9	405.8	347.8	395.5	387.2	311.1	382.8	327.8	253.6	208.2	300.3	260.6	246.7	+	MT_WT	0.00367015	0.0289524	-89.825	-3.49622	18.545	FALSE	High	Q6PC34	Master Protein	Hippocalcin OS	Danio rerio OX	7955 GN	hpca PE	1 SV	1	0
7202.8	9043	7554.2	6418.8	10956.7	6515.7	7672.7	9099.2	5585.1	6198.8	6168.1	4233.5	4481.1	5859.6	7532.3	6028.7	+	MT_WT	0.00430788	0.0325199	-2296.99	-3.49167	70.02	FALSE	High	A0A2R8Q740	Master Protein	Glucose-6-phosphate 1-dehydrogenase OS	Danio rerio OX	7955 GN	g6pd PE	3 SV	1	0
1647	2042.6	1761.5	1552.3	1506.1	973.5	967.7	1096.7	994.2	994.3	1070.6	901.6	683.6	970.7	999	874.1	+	MT_WT	0.00778884	0.0467988	-507.413	-3.49027	3.294	FALSE	High	Q6P2T9	Master Protein	Tetraspanin OS	Danio rerio OX	7955 GN	cd63 PE	1 SV	1	0.002
2523	3322.7	2424.4	2189.2	2232.4	1438.3	1831.3	2692.5	940.7	1256.2	1759.3	1762.9	679.7	960.8	1653.2	2139.3	+	MT_WT	0.00368392	0.0289842	-937.712	-3.48656	18.115	FALSE	High	Q5RI59	Master Protein	Novel protein OS	Danio rerio OX	7955 GN	si:ch211-240l19.6 PE	1 SV	1	0
6647.2	7015.2	6593.8	5840.1	6369.4	4965.8	5377.9	5258.8	3712.9	5337	5393.3	4332	3845.4	5586.2	5056.4	4500.6	+	MT_WT	0.0036413	0.0288565	-1288.05	-3.48612	99.761	FALSE	High	Q4KMD0	Master Protein	Coronin OS	Danio rerio OX	7955 GN	coro7 PE	2 SV	1	0
6257	8089.9	8750.9	7062.1	7570.6	5980.4	7272.5	8106.6	5196.1	6267.3	6242.6	4797.6	5888.9	6867	6305.1	6123.2	+	MT_WT	0.00422944	0.0319407	-1425.28	-3.48578	63.803	FALSE	High	F1RDX1	Master Protein	AU RNA-binding protein/enoyl-CoA hydratase OS	Danio rerio OX	7955 GN	auh PE	1 SV	1	0
866.5	1163.2	1024.4	799.8	882.6	628.4	802.3	754.3	588.5	745.9	737.5	547.5	614.4	660.5	663.7	592.2	+	MT_WT	0.0063713	0.0407826	-221.412	-3.47918	10.458	FALSE	High	E7FBC7	Master Protein	Dipeptidase OS	Danio rerio OX	7955 GN	dpep2 PE	3 SV	1	0
4208.1	4798.5	4807.8	4236.7	4257.3	3928.7	4273.7	3852.6	3529.1	4372.2	3917.3	2802.2	2984.3	3406.1	3370.8	3876.1	+	MT_WT	0.004435	0.0329814	-763.162	-3.47147	37.052	FALSE	High	B5DDE8	Master Protein	40S ribosomal protein S8 OS	Danio rerio OX	7955 GN	rps8b PE	1 SV	1	0
113.4	140.5	130.4	133.1	113.6	86.9	118.7	133.6	75.7	105.2	110.2	88	93.5	95	91.7	108.1	+	MT_WT	0.00448339	0.0332895	-25.35	-3.47026	6.339	FALSE	High	Q58EB9	Master Protein	Zgc:110542 OS	Danio rerio OX	7955 GN	eif4e2 PE	2 SV	1	0
6061.3	7833.9	5287.6	4320.7	5890.8	4895.3	5537.5	5001.5	2799	4483.7	4139.3	3131.2	2914.5	3722.3	5785.6	3679.3	+	MT_WT	0.00382825	0.0299027	-1771.71	-3.46374	39.603	FALSE	High	Q5XJD4	Master Protein	Cathepsin X OS	Danio rerio OX	7955 GN	ctsz PE	2 SV	1	0
1048.5	1414.1	1292.9	1379.9	1901.7	1620.4	2298	2484.9	877.4	671.1	683.1	582.2	1314.8	965.2	1225	1338.5	+	MT_WT	0.00499513	0.0357132	-722.887	-3.46249	16.207	FALSE	High	A5PF59	Master Protein	Liver-enriched gene 1, tandem duplicate 2 OS	Danio rerio OX	7955 GN	leg1.2 PE	1 SV	1	0
448.1	648.8	795	684.1	710.6	695.5	747.6	912.3	448.7	548	537.9	462.3	606.4	565.5	471.4	581.8	+	MT_WT	0.00638545	0.0408681	-177.5	-3.46027	3.99	FALSE	High	B0S740	Master Protein	Cytochrome c oxidase assembly factor 5 OS	Danio rerio OX	7955 GN	coa5 PE	3 SV	1	0.001
2058.9	2639	2383.4	2104.9	2029.1	1747.7	1970.4	2040.1	1508.4	1885.7	1908.4	1577.5	1483	1818.9	1834.1	1795.7	+	MT_WT	0.00476642	0.0343557	-395.225	-3.45992	34.538	FALSE	High	B8JLR8	Master Protein	RAB35, member RAS oncogene family b OS	Danio rerio OX	7955 GN	rab35b PE	1 SV	1	0
1783	2741.2	2108.8	1843.4	1919.1	1304.1	1493.8	1731.1	1191.6	1549.9	1512.2	1147.1	1070.9	1385.7	1333.9	1164.7	+	MT_WT	0.00685698	0.0433279	-571.063	-3.45571	16.765	FALSE	High	Q7ZUC9	Master Protein	SH3 domain binding glutamic acid-rich protein like 3 OS	Danio rerio OX	7955 GN	sh3bgrl3 PE	1 SV	1	0
151.3	118.5	108.3	173.8	227.3	257.4	156.2	170.6	116.2	105.2	105.9	139.3	90	100.5	95.4	91.9	+	MT_WT	0.00801278	0.0473533	-64.875	-3.45504	4.017	FALSE	High	E9QER4	Master Protein	Tryptophan 2,3-dioxygenase B (Fragment) OS	Danio rerio OX	7955 GN	tdo2b PE	4 SV	1	0.001
49.5	53.3	41.9	57.5	54.1	57.5	69.2	72.9	52.3	45.2	47.2	39.2	19.3	32.9	42.3	38.4	+	MT_WT	0.00392725	0.0304649	-17.3875	-3.44712	2.803	FALSE	High	Q08BM6	Master Protein	Leucine rich repeat containing 8 family, member D OS	Danio rerio OX	7955 GN	lrrc8db PE	2 SV	1	0.003
1093.3	1398.2	1329.1	1408.7	1747.2	1540.3	1583.4	1441.6	685.3	961.2	1128.7	1124.5	984.4	1048.6	1221.9	1478.2	+	MT_WT	0.00407043	0.0312468	-363.625	-3.44684	15.12	FALSE	High	E7F1G6	Master Protein	Beta-2-microglobulin OS	Danio rerio OX	7955 GN	b2ml PE	3 SV	2	0
532.2	672.4	697.6	542.8	565.2	555.9	448.9	500.3	538.7	402.9	491.8	364.6	455.6	462.3	421.4	400.4	+	MT_WT	0.00470986	0.034256	-122.2	-3.44324	20.326	FALSE	High	Q1LXI2	Master Protein	Myosin VAa OS	Danio rerio OX	7955 GN	myo5aa PE	1 SV	1	0
15681.8	24362.6	18942.1	16518.6	16679.2	14436.8	12002.4	13199.5	12176.8	11252.3	11893.8	9537.4	10021.7	9617.6	15297.9	10051	+	MT_WT	0.00602064	0.0394759	-5246.81	-3.44283	185.656	FALSE	High	F1Q781	Master Protein	Major vault protein OS	Danio rerio OX	7955 GN	mvp PE	1 SV	1	0
47718.6	66107.5	55421	52759	46321.4	41546.2	39645.5	43682	33072.3	38927.9	43038.9	34826.2	35759.6	41109.5	37369.9	38667.7	+	MT_WT	0.00740045	0.0454969	-11303.7	-3.44199	544.381	FALSE	High	A0A2R8Q720	Master Protein	Uncharacterized protein OS	Danio rerio OX	7955 GN	flna PE	1 SV	1	0
126.4	122.6	112.3	141.3	134.7	105.4	98.2	116.2	125.2	80.1	94.3	96.1	77.7	97.7	99.7	77.6	+	MT_WT	0.00405542	0.0312696	-26.0875	-3.43555	5.98	FALSE	High	A0A0F7EVQ6	Master Protein	IQGAP3 protein OS	Danio rerio OX	7955 GN	iqgap3 PE	2 SV	1	0
238.5	393	313.2	309.9	349.3	230	271.6	315.9	152.5	218	217	176.9	192.9	273.4	229.4	279	+	MT_WT	0.00428958	0.0323277	-85.2875	-3.43296	2.587	FALSE	High	Q6DHN8	Master Protein	HCLS1-associated protein X-1 OS	Danio rerio OX	7955 GN	hax1 PE	2 SV	1	0.003
842.5	1091.2	1039.3	857.5	886.2	794.1	810.2	983.6	887.7	743.2	800.2	670.3	706.4	755.4	748.6	746.6	+	MT_WT	0.00543866	0.0373578	-155.775	-3.42913	10.136	FALSE	High	E7FC09	Master Protein	Cysteinyl-tRNA synthetase OS	Danio rerio OX	7955 GN	cars2 PE	1 SV	1	0
659.7	454	411.4	479.2	337.9	471	538.6	446.9	384.9	319.7	350.9	318.6	416.5	386.5	328.8	288.7	+	MT_WT	0.00670335	0.0424039	-125.512	-3.42179	19.258	FALSE	High	F1R9Y1	Master Protein	Collagen, type XIV, alpha 1a OS	Danio rerio OX	7955 GN	col14a1a PE	1 SV	1	0
3031.7	3828.1	3442	3002.2	2804.7	2517.8	2573.6	2786	1989.1	2455.6	2601.7	1896.5	2225	2652.8	2693.5	2270.4	+	MT_WT	0.00487126	0.0349784	-650.188	-3.42136	36.023	FALSE	High	Q6P032	Master Protein	MPR46 OS	Danio rerio OX	7955 GN	m6pr PE	1 SV	1	0
2114.4	2779.6	2204.6	2332.4	2582.3	1457.4	1984.9	2117.2	1201.4	1370.8	1839.4	1354.2	917.1	1622.9	2230.8	1556.5	+	MT_WT	0.00413581	0.0314764	-684.962	-3.42114	15.671	FALSE	High	Q6NZ73	Master Protein	Proteasome subunit beta OS	Danio rerio OX	7955 GN	psmb8a PE	2 SV	1	0
536.1	867	823.2	779.1	485.8	352.6	606.5	397.8	407.5	323.7	419.5	369.9	221.1	300.3	455	303.5	+	MT_WT	0.00752207	0.0458849	-255.95	-3.42	4.787	FALSE	High	E7F896	Master Protein	C-type lectin domain-containing protein OS	Danio rerio OX	7955 GN	LOC101882781 PE	4 SV	1	0.001
8880.6	10753.2	10196.4	9185.6	7851.4	8282.5	7601.5	8367.6	6652.6	7908.1	8440.2	6533.4	6863.8	7892.1	6961.1	7211.4	+	MT_WT	0.00525794	0.0367805	-1582.01	-3.4195	51.947	FALSE	High	Q501W5	Master Protein	LIM domain-containing protein OS	Danio rerio OX	7955 GN	lims1 PE	2 SV	1	0
1092.2	1370.5	1383.5	1034.3	950.5	892	971	1064.4	622.2	939.3	934.7	761.9	801.3	903.7	889.4	833.2	+	MT_WT	0.00559137	0.0378065	-259.087	-3.41947	20.017	FALSE	High	A0A2R8QNU6	Master Protein	Acyl-CoA thioesterase 13 OS	Danio rerio OX	7955 GN	acot13 PE	1 SV	1	0
293.1	592.7	330.5	409.7	511.6	307.4	355.3	305.3	215	156.7	432.4	175.6	193.9	144.9	112.4	245.6	+	MT_WT	0.0042353	0.0319662	-178.638	-3.41574	2.203	FALSE	High	A0A097	Master Protein	Thymosin beta OS	Danio rerio OX	7955 GN	tmsb1 PE	1 SV	1	0.005
431.8	652.2	539	840	410.6	569.6	673.7	482.3	317.6	432.5	473.3	394.1	391.3	349.2	317.7	436.7	+	MT_WT	0.00752368	0.0458323	-185.85	-3.40891	8.051	FALSE	High	A0A2R8QRJ0	Master Protein	Si:dkey-152b24.8 OS	Danio rerio OX	7955 GN	si:dkey-152b24.8 PE	4 SV	1	0
2067.5	2962.5	2998	2478.5	2004.5	1835.3	1743.6	2298.4	1372.6	1793.5	2015.6	1551.3	1475.6	1871.6	1542.3	1671.8	+	MT_WT	0.00694837	0.0437338	-636.75	-3.40679	32.897	FALSE	High	A2BIK1	Master Protein	Beta-galactosidase OS	Danio rerio OX	7955 GN	si:dkey-224e22.2 PE	1 SV	1	0
4497.5	5456.9	5458.3	4874	5014.2	4947.3	4566.4	5560.4	3641.9	4995.8	4799.9	3815.2	3252.9	3956.2	4463	4441.4	+	MT_WT	0.00501396	0.0356455	-876.088	-3.40629	42.299	FALSE	High	F8W5P0	Master Protein	Gamma-glutamyltransferase 1b OS	Danio rerio OX	7955 GN	ggt1b PE	1 SV	1	0
979.4	1469.2	1534.8	1258.5	1342.5	983	1069.3	1098.8	679.2	1023	1093	826.9	810.2	973.4	994.7	871.6	+	MT_WT	0.00536992	0.0373011	-307.938	-3.4046	32.507	FALSE	High	E7FF53	Master Protein	Un-named sa1614 OS	Danio rerio OX	7955 GN	unm_sa1614 PE	4 SV	1	0
6676.8	7822.9	7177.8	6583.6	8017.9	6154.9	7113.6	7403.5	4658.3	5942.7	6226.4	4711.6	4967.3	6139.6	7173.8	6452.2	+	MT_WT	0.00496264	0.0354874	-1334.89	-3.40452	91.073	FALSE	High	A9JT03	Master Protein	Aminopeptidase-like 1 OS	Danio rerio OX	7955 GN	npepl1 PE	2 SV	1	0
358.7	344.4	286.6	263.1	235.7	178	182.6	255.1	265.9	172.8	183.4	125.6	167.2	142.2	134.3	141.5	+	MT_WT	0.00507676	0.036	-96.4125	-3.40227	8.853	FALSE	High	F1R901	Master Protein	Complement component 8, alpha polypeptide OS	Danio rerio OX	7955 GN	c8a PE	1 SV	2	0
1299.2	2263.9	966.9	1243.8	858.6	857.1	909.7	816.2	408.2	511.7	770.5	783.3	419	407.9	445.8	570.3	+	MT_WT	0.00864594	0.0489589	-612.337	-3.3989	9.7	FALSE	High	Q7T128	Master Protein	Novel protein (Zgc:136272) OS	Danio rerio OX	7955 GN	cbln10 PE	4 SV	1	0
2916	5061.8	3965.3	3643.2	4755.7	3958.8	4018.6	4836.2	2607.6	2649.5	3461.5	3086.8	3278.6	3524.7	2893.9	3740.4	+	MT_WT	0.00576179	0.0386738	-989.075	-3.39499	47.018	FALSE	High	A0A0G2KYR2	Master Protein	Lymphocyte-specific protein 1 b OS	Danio rerio OX	7955 GN	lsp1b PE	1 SV	1	0
114.1	154.5	156.6	136.3	173.2	145.1	158.2	125.7	89.1	127.6	113.1	87.2	115.3	143.3	117.3	114.9	+	MT_WT	0.00441844	0.0330539	-31.9875	-3.38888	34.383	FALSE	High	F1R4F5	Master Protein	Vacuolar protein sorting-associated protein 26B-like OS	Danio rerio OX	7955 GN	vps26bl PE	3 SV	1	0
3487.7	4007.1	3440	3157.4	3791.9	3129.1	3090.4	4059.1	2417.8	2914	3260.6	2415.3	2642.4	3456	2914.9	2957.1	+	MT_WT	0.00442915	0.0329669	-648.075	-3.38836	216.7	FALSE	High	A0A0R4IAL5	Master Protein	Tropomyosin 2 (beta) OS	Danio rerio OX	7955 GN	tpm2 PE	1 SV	1	0
525.5	539.6	539.4	680.7	406.4	386.1	512.2	489.7	378.6	332.2	456.1	343.2	361.1	356.3	413.7	453.2	+	MT_WT	0.00631611	0.0405705	-123.15	-3.38558	18.856	FALSE	High	Q6DGB7	Master Protein	Rac family small GTPase 3a OS	Danio rerio OX	7955 GN	rac3a PE	1 SV	1	0
1708.7	2063.8	1710.3	1850	1910.1	1389	1588.1	1686.7	1647	1379.3	1545.2	1279.5	1284.6	1482.3	1446.3	1519.8	+	MT_WT	0.00559118	0.0378743	-290.337	-3.38479	14.755	FALSE	High	Q6DH28	Master Protein	MOB family member 4, phocein OS	Danio rerio OX	7955 GN	mob4 PE	1 SV	1	0
527.4	685.4	586.9	529	510.4	479.2	527.4	653.5	447.2	442.8	468.4	313.3	374.5	536.4	467.4	487.7	+	MT_WT	0.00448281	0.033358	-120.188	-3.38232	1.184	FALSE	Medium	R4GDP9	Master Protein	Si:ch211-202n12.2 (Fragment) OS	Danio rerio OX	7955 GN	si:ch211-202n12.2 PE	4 SV	1	0.029
3089	3396.7	2483.2	2860.6	2582.9	1540.3	2135.9	1707.8	1442.5	1776.4	2233.6	1898.5	1220.8	1497.7	1241	1417.9	+	MT_WT	0.00633471	0.0405963	-883.5	-3.37995	26.928	FALSE	High	F1Q9U8	Master Protein	Si:dkey-102g19.3 (Fragment) OS	Danio rerio OX	7955 GN	si:dkey-102g19.3 PE	4 SV	1	0
1242.9	1432.7	1532.4	1399.4	1252.4	1141.9	1334.3	1320.1	1130.6	1279.1	1226.9	1070	1035.3	1218.3	1175.6	1090	+	MT_WT	0.00518438	0.0364848	-178.788	-3.37927	30.376	FALSE	High	Q1ED33	Master Protein	Zgc:136228 OS	Danio rerio OX	7955 GN	plvapb PE	2 SV	1	0
2449.7	3348.5	2853.1	2462.8	2811.9	2613	3168.2	3585.8	1854.2	2170	2244.8	1682.1	1889.6	2490.3	2883.1	2525.4	+	MT_WT	0.00454566	0.0335967	-694.188	-3.37442	41.842	FALSE	High	A0A0R4I9Q1	Master Protein	Prenylcysteine oxidase 1 OS	Danio rerio OX	7955 GN	pcyox1 PE	1 SV	1	0
730.7	1100	968.5	599.6	614.5	651	707.3	770.7	425.2	642	644.1	530.1	487.7	575.9	519.3	452.5	+	MT_WT	0.00726292	0.0450684	-233.188	-3.37388	10.717	FALSE	High	F1QVV1	Master Protein	Solute carrier family 18 member 2 (Fragment) OS	Danio rerio OX	7955 GN	slc18a2 PE	3 SV	2	0
69.4	59.1	89.8	74.8	54.7	48.6	67.2	57.6	41.6	48.8	44.2	21.8	29.2	41.2	69.8	40.9	+	MT_WT	0.00459494	0.0337931	-22.9625	-3.37176	12.605	FALSE	High	B0UXV5	Master Protein	Gamma-glutamyltransferase 1a OS	Danio rerio OX	7955 GN	ggt1a PE	3 SV	1	0
33.2	31.9	32.6	44.5	44.5	42.4	56.7	35.9	22.7	26	24.1	33.1	36.6	23.1	23.5	34.5	+	MT_WT	0.00539706	0.0373087	-12.2625	-3.36884	1.912	FALSE	High	E7FBD0	Master Protein	Neurofibromin 1a OS	Danio rerio OX	7955 GN	nf1a PE	1 SV	2	0.009
418.4	470.3	417.4	367.6	476.2	428.5	404.8	448	361.2	326.8	384.9	289.5	345.8	430.4	384	379.2	+	MT_WT	0.00478801	0.0344142	-66.175	-3.3668	17.523	FALSE	High	E7EZL0	Master Protein	Lemur tyrosine kinase 2 OS	Danio rerio OX	7955 GN	lmtk2 PE	4 SV	1	0
3983.6	4880.3	4460	3890.8	3795.5	3429	3757.6	3837.2	3785.9	3382.8	3658.1	2873.6	3341.9	3420.3	3190.2	3297.5	+	MT_WT	0.00586218	0.0388761	-635.462	-3.36664	33.868	FALSE	High	E7F7U1	Master Protein	Paxillin OS	Danio rerio OX	7955 GN	pxnb PE	1 SV	3	0
200	208.7	206.1	342.2	184.6	130.1	178	231.4	92.9	147.3	162.9	124	119.2	103.8	161.8	139.3	+	MT_WT	0.00787721	0.0470485	-78.7375	-3.35825	4.926	FALSE	High	E7F6M0	Master Protein	Cytoplasmic protein OS	Danio rerio OX	7955 GN	nck1b PE	1 SV	1	0.001
257.6	276.9	291.4	266.8	258.5	256.7	220.8	228.2	85.4	252.1	193.3	179.3	225.1	226.2	199.4	161.3	+	MT_WT	0.00748531	0.04585	-66.85	-3.35792	43.082	FALSE	High	X1WG39	Master Protein	Argonaute RISC component 1 OS	Danio rerio OX	7955 GN	ago1 PE	1 SV	2	0
7765.3	8681.9	8552.5	7650.1	7129.9	6985.3	6776.8	7395.6	5267.2	7079.8	6742	5413.3	6314.3	6691.9	7308.1	6502.1	+	MT_WT	0.00471467	0.0341753	-1202.34	-3.35659	97.852	FALSE	High	R4GDQ0	Master Protein	Tripeptidyl-peptidase 2 OS	Danio rerio OX	7955 GN	tpp2 PE	1 SV	1	0
1009.1	1222.6	1140	1265.4	1367.8	1075.5	1298.7	1206.5	1186.3	941.1	1042.6	781.7	1045.7	930	1089.8	951	+	MT_WT	0.00471253	0.0342116	-202.175	-3.35613	17.53	FALSE	High	A5HLY6	Master Protein	Gravin OS	Danio rerio OX	7955 GN	akap12b PE	2 SV	1	0
82.3	110	135.7	117.7	117.8	130.8	104.2	143.2	121.2	81	100.9	73.9	72.2	76.3	83	90.9	+	MT_WT	0.00489237	0.0350763	-30.2875	-3.35115	5.914	FALSE	High	X1WFC4	Master Protein	SH3 domain-containing YSC84-like protein 1 OS	Danio rerio OX	7955 GN	sh3yl1 PE	3 SV	1	0
719.1	875.1	791	759.6	582	580.5	495.7	577.4	410.2	585.1	605.9	430.8	432.8	530.3	509.7	429.2	+	MT_WT	0.00628119	0.0404242	-180.8	-3.35007	13.041	FALSE	High	E7FF10	Master Protein	von Willebrand factor A domain-containing 1 OS	Danio rerio OX	7955 GN	vwa1 PE	1 SV	1	0
843	776.2	855.4	997.5	997.4	729.1	957.2	1025.9	422.8	597.2	741.8	677.1	638.1	606.7	598.6	1004.9	+	MT_WT	0.0056927	0.0384171	-236.813	-3.34261	1.822	FALSE	High	E9QGH2	Master Protein	Biogenesis of lysosome-related organelles complex 1 subunit 6 OS	Danio rerio OX	7955 GN	bloc1s6 PE	3 SV	1	0.009
1142.4	775.1	847.7	635.1	530.3	464.1	565.6	366.6	527.7	165.6	385.9	175.6	432.3	283.8	309.3	411.6	+	MT_WT	0.00707312	0.0442251	-329.387	-3.34148	16.673	FALSE	High	Q6AXK0	Master Protein	Deoxyribonuclease OS	Danio rerio OX	7955 GN	dnase1l4.1 PE	2 SV	1	0
1164.2	1636.3	1171.8	1021.1	851.9	787.9	800.3	801.4	340	844.4	805.1	689.2	525.8	507.3	757	544.8	+	MT_WT	0.00629712	0.0404706	-402.663	-3.33861	23.919	FALSE	High	F1QV52	Master Protein	Cytochrome b-245, beta polypeptide (chronic granulomatous disease) OS	Danio rerio OX	7955 GN	cybb PE	4 SV	1	0
253.2	327.8	281.4	244.7	276.6	206.1	232	212.4	235.1	181.3	212.4	182.9	181	209.2	217.6	190	+	MT_WT	0.00719895	0.0448243	-53.0875	-3.33671	2.383	FALSE	High	Q6DHL0	Master Protein	Claudin OS	Danio rerio OX	7955 GN	cldn11a PE	2 SV	1	0.004
1965.9	2224.2	2609.6	2086.5	2027.3	1692.9	1981.6	2017.4	1512.5	1946.6	1802.5	1295.7	1701.6	1892.4	1660.6	1622.6	+	MT_WT	0.00519255	0.0364151	-396.363	-3.33401	16.781	FALSE	High	A8E563	Master Protein	Zgc:65997 OS	Danio rerio OX	7955 GN	zgc:65997 PE	2 SV	1	0
2632.1	2982.5	2877.7	2205.4	2266	1711.4	2084.5	2037.5	1487.2	1995.4	2010.9	1470.9	1406.3	1620.1	2200.8	1575.2	+	MT_WT	0.00579321	0.0386737	-628.787	-3.32785	32.455	FALSE	High	E7F0E2	Master Protein	Glucosamine-6-phosphate isomerase OS	Danio rerio OX	7955 GN	gnpda2 PE	1 SV	1	0
845.7	933.7	900	880.2	919.9	948.1	878.7	914.4	958.5	769.6	823.2	790.6	791	829	824.9	803.7	+	MT_WT	0.0066817	0.0423987	-78.775	-3.3222	15.096	FALSE	High	F1QI90	Master Protein	E3 ubiquitin-protein ligase CBL OS	Danio rerio OX	7955 GN	cbl PE	4 SV	1	0
2216.8	2671.5	2412.3	2034.3	2509.5	1722.4	1698.2	1901.7	2015.9	1793.5	1842.7	1490.7	1448.4	1515.8	1595.7	1526.3	+	MT_WT	0.00681957	0.0431686	-492.213	-3.32104	15.988	FALSE	High	B0CLY8	Master Protein	Si:dkey-281i8 OS	Danio rerio OX	7955 GN	si:dkey-281i8.1 PE	2 SV	1	0
1255.2	1394.5	1575.9	1307.2	1672	1331.5	1331.6	2058.1	932	1249.1	1156.7	933.5	1013.5	1172.7	1307.4	1262	+	MT_WT	0.00691608	0.0436221	-362.388	-3.31777	48.884	FALSE	High	Q5CZW2	Master Protein	Uridine phosphorylase OS	Danio rerio OX	7955 GN	upp1 PE	1 SV	1	0
10340.5	12281.4	11270.7	10460.3	11178.6	9861.8	10354.4	11840.3	7463.9	9179.5	8997.6	7871.9	8731.2	10009	11407.5	9830.9	+	MT_WT	0.00605761	0.0395609	-1762.06	-3.31378	97.808	FALSE	High	Q7ZSZ0	Master Protein	RAB1A, member RAS oncogene family OS	Danio rerio OX	7955 GN	rab1ab PE	2 SV	1	0
2236.1	3742.8	3549.1	2720.7	2414.5	1691.6	1640.1	1656.1	1458	1873.2	1525.4	1082.5	868.6	1243.5	1946.1	1005.2	+	MT_WT	0.0078174	0.0468798	-1081.06	-3.31359	22.457	FALSE	High	A0A2R8QJM0	Master Protein	Si:ch211-9d9.1 OS	Danio rerio OX	7955 GN	si:ch211-9d9.1 PE	4 SV	1	0
7158.6	9220	9861.9	8217.5	8004.7	6979.8	7756.4	8815	6189.2	7973.4	7979.8	6312.5	6319.7	6296.6	6900.3	6177.8	+	MT_WT	0.00548755	0.037635	-1483.08	-3.31319	99.208	FALSE	High	F1RBR6	Master Protein	Parathion hydrolase-related protein OS	Danio rerio OX	7955 GN	pter PE	1 SV	1	0
8837.7	11057.6	12479.1	9898.2	10309.8	9665.4	10434.8	11577.8	5599.6	9091.3	8483.4	7810.1	8068.3	9692.8	10016.5	8759.9	+	MT_WT	0.00539015	0.0373581	-2092.31	-3.30607	75.802	FALSE	High	Q6NV33	Master Protein	Isocitrate dehydrogenase [NAD] subunit, mitochondrial OS	Danio rerio OX	7955 GN	idh3a PE	1 SV	1	0
4290.2	5681.9	6021.8	5065.1	4553.7	4629	4856.5	5753.8	3035.2	4763.5	4328.3	3448.6	3978.5	4358.6	4710	4090.5	+	MT_WT	0.00539668	0.037363	-1017.35	-3.2898	88.342	FALSE	High	F1QE62	Master Protein	3-hydroxyisobutyrate dehydrogenase OS	Danio rerio OX	7955 GN	hibadhb PE	1 SV	1	0
4018.2	4555.9	4353.7	3690.4	5634.1	4051.2	4384.5	4709.9	4207.8	3157.1	3631.4	2559.1	3026.3	3853	3919.1	3613.9	+	MT_WT	0.00543684	0.0374265	-928.775	-3.28724	67.026	FALSE	High	Q66HV5	Master Protein	Zgc:92481 OS	Danio rerio OX	7955 GN	vwa5a PE	2 SV	1	0
864	1320.6	1024	976.8	999.2	827	721.8	894.3	879.2	732	773.1	527.3	561.9	607.2	752.9	780.8	+	MT_WT	0.00627633	0.0404789	-251.662	-3.28405	224.997	FALSE	High	A0A2R9YJG7	Master Protein	Metavinculin OS	Danio rerio OX	7955 GN	vclb PE	1 SV	1	0
2232.7	2946.9	2625.3	2325.8	2397.7	2104.3	2134.6	2377.1	2030.7	2121.6	2170.6	1567	1762.5	1981.9	2214.1	2015.4	+	MT_WT	0.00581779	0.0388451	-410.075	-3.28213	26.676	FALSE	High	B3DHW2	Master Protein	V-rel avian reticuloendotheliosis viral oncogene homolog A OS	Danio rerio OX	7955 GN	rela PE	1 SV	1	0
1711.4	2702.5	2142.6	1826.1	3185.9	2335.7	2133.2	2121.5	1864.2	1780.5	1688.4	1352.6	1463.2	1518.6	1974.2	1678.9	+	MT_WT	0.00874828	0.0493145	-604.788	-3.27868	38.228	FALSE	High	A0A0R4IS14	Master Protein	Wu:fj29h11 OS	Danio rerio OX	7955 GN	wu:fj29h11 PE	1 SV	1	0
680.4	845.9	785.3	700.5	781	656.5	667.1	734.8	463.4	650.9	625	444.5	579.7	655	717.1	631	+	MT_WT	0.00623258	0.040379	-135.612	-3.27853	20.144	FALSE	High	A0A2R8QJA3	Master Protein	RCR-type E3 ubiquitin transferase OS	Danio rerio OX	7955 GN	mycbp2 PE	1 SV	1	0
648.7	699.7	681.9	652.1	830.3	721.5	713.9	745.9	673.8	632.1	668.6	535	518.4	595.1	667.1	624.9	+	MT_WT	0.00551719	0.0377818	-97.375	-3.27689	10.18	FALSE	High	E7EZV6	Master Protein	Sad1 and UNC84 domain-containing 1 OS	Danio rerio OX	7955 GN	sun1 PE	1 SV	3	0
281.7	383.1	377.2	313.3	323.5	254	274.9	320.7	179.1	304	302.1	189	209.7	243.8	261.8	223.4	+	MT_WT	0.00558071	0.0379099	-76.9375	-3.27095	3.604	FALSE	High	A0A0R4IVK4	Master Protein	Toll-interacting protein OS	Danio rerio OX	7955 GN	tollip PE	1 SV	1	0.001
5857.7	7393.5	6427.5	5851.9	6603.3	5076.7	5972.5	6322.2	4098.8	5272	5539.7	4056.3	4183.3	5228.8	6263.8	5206	+	MT_WT	0.00574602	0.038643	-1207.08	-3.27042	56.507	FALSE	High	Q4V918	Master Protein	Proteasome subunit alpha type OS	Danio rerio OX	7955 GN	psma3 PE	1 SV	1	0
3901	5772	4719.2	4366.4	4835.7	3897.9	4141.9	4542.5	2477.6	3947.3	3729.7	2730.7	3186.6	3728.9	4272.3	3940	+	MT_WT	0.00566458	0.0383542	-1020.44	-3.26364	44.988	FALSE	High	A0A2R8QJ70	Master Protein	SET nuclear proto-oncogene b OS	Danio rerio OX	7955 GN	setb PE	1 SV	1	0
1415.8	1950.9	1690.6	1446.7	1696.7	1459.5	1257.1	1582.1	824.4	1417.4	1345.4	1054.6	1033.3	1279.2	1397.8	1343.5	+	MT_WT	0.00571197	0.0385053	-350.475	-3.25879	30.174	FALSE	High	F1QCK8	Master Protein	Rho/rac guanine nucleotide exchange factor (GEF) 18b OS	Danio rerio OX	7955 GN	arhgef18b PE	1 SV	2	0
5058.4	6584.5	5800.8	4900.4	4969.7	4298.4	5126.1	5354.4	3789.8	5174	4964.9	3729.2	3494.2	4066.5	4487.1	3987.8	+	MT_WT	0.0058216	0.0387979	-1049.9	-3.25714	106.131	FALSE	High	F1Q510	Master Protein	L-fuconate dehydratase OS	Danio rerio OX	7955 GN	enosf1 PE	1 SV	1	0
5180	6863.7	6736.7	5501.3	5262.5	4744.7	4731.9	5262.5	3863.3	4876.7	5110	3646.8	3700	4805	4811.9	4105.2	+	MT_WT	0.00641195	0.0408571	-1170.55	-3.25499	52.402	FALSE	High	E7FFJ7	Master Protein	Uncharacterized protein OS	Danio rerio OX	7955 GN	ggt5b PE	1 SV	1	0
9689.9	11921.5	10868.6	9417.4	10219.6	7777.3	9233.7	9291	6592.1	9051.9	8834.4	6767.6	6870.8	8691.4	8748	8009.7	+	MT_WT	0.00596205	0.0394564	-1856.64	-3.25308	95.401	FALSE	High	Q7ZUI4	Master Protein	Thioredoxin OS	Danio rerio OX	7955 GN	zgc:56493 PE	1 SV	1	0
103.3	127.6	116.3	105.4	59.5	59.6	91.6	70.8	36.7	70.3	69.6	79.1	51.4	49.4	60.5	40.6	+	MT_WT	0.0074839	0.0459218	-34.5625	-3.25177	1.258	FALSE	Medium	F1QPG0	Master Protein	Si:ch73-113g13.1 (Fragment) OS	Danio rerio OX	7955 GN	si:ch73-113g13.1 PE	3 SV	1	0.023
632.4	775.1	764.8	711	670.4	633.9	668.4	686.2	427.2	678.7	612.5	456.7	554.5	583.1	674.2	580.7	+	MT_WT	0.00743256	0.0456176	-121.825	-3.24817	13.068	FALSE	High	A0A2R8PXG7	Master Protein	Rho GTPase-activating protein 45b OS	Danio rerio OX	7955 GN	arhgap45b PE	4 SV	1	0
6228	7064.7	6627.6	6815.6	6896.7	6502.7	6776.8	7474.8	5603.5	6217.1	6353.7	5003.9	5553.5	6078.7	6722.8	6533.7	+	MT_WT	0.00699377	0.0438514	-790	-3.2471	82.975	FALSE	High	B7ZUU8	Master Protein	AP-3 complex subunit delta OS	Danio rerio OX	7955 GN	ap3d1 PE	1 SV	1	0
1644.2	1833	1267.2	1780.2	1613.1	1266.4	1818.1	2012.7	1738.3	1358.8	1248.4	1083.3	1013.1	1157.3	1115.7	1288.9	+	MT_WT	0.00605088	0.0395808	-403.887	-3.24502	49.068	FALSE	High	I3ISI4	Master Protein	Fatty acid-binding protein 3, muscle and heart OS	Danio rerio OX	7955 GN	fabp3 PE	1 SV	1	0
121.4	145.2	147.3	110.7	91.4	106.8	112.7	78.2	93.6	86.9	95.3	65.4	99.4	79.6	78.7	60.3	+	MT_WT	0.00754002	0.0458791	-31.8125	-3.24155	8.725	FALSE	High	A0A0R4IR43	Master Protein	Anoctamin OS	Danio rerio OX	7955 GN	ano1a PE	3 SV	1	0
4311.3	5169	4722.8	4434.8	4437	4401.1	4362.1	4694.1	2882.9	4410.7	4011.3	3625	3538.8	3798.1	4506	4218.7	+	MT_WT	0.00813432	0.0476746	-692.587	-3.23951	44.269	FALSE	High	Q7ZW75	Master Protein	Transmembrane emp24 domain trafficking protein 2 OS	Danio rerio OX	7955 GN	tmed2 PE	1 SV	1	0
3200.2	4401	3616.3	3186.5	3811.8	2731.4	3020.5	2892.2	1886.3	2765.4	2780.4	2557.1	2481.2	3190.3	2673.8	2427	+	MT_WT	0.00695592	0.0437083	-762.3	-3.23621	243.544	FALSE	High	Q803M1	Master Protein	Tropomyosin 3 OS	Danio rerio OX	7955 GN	tpm3 PE	1 SV	1	0
578.7	659	698.4	575.8	842.9	685.9	770	703.6	591.1	676	646.5	449.8	470.9	547.4	518.9	508.9	+	MT_WT	0.00610094	0.0396116	-138.1	-3.23168	16.734	FALSE	High	Q5RG54	Master Protein	Amidophosphoribosyltransferase OS	Danio rerio OX	7955 GN	ppat PE	1 SV	1	0
571	812.5	766	577.6	663.2	451.8	532.7	548.9	449.2	573	475.9	445	359.1	445.8	495.8	430.6	+	MT_WT	0.00879112	0.049384	-156.163	-3.22718	11.912	FALSE	High	J9PBQ1	Master Protein	Store-operated calcium entry-associated regulatory factor OS	Danio rerio OX	7955 GN	saraf PE	1 SV	1	0
3948.5	4919.9	4768.7	4152.1	4376.3	3917.8	3645.5	4037.5	2676.3	4038.2	3642.3	3217.2	2832.4	3412.1	4186.1	3496.9	+	MT_WT	0.0063916	0.0408333	-783.1	-3.22113	41.465	FALSE	High	Q568F3	Master Protein	Proteasome subunit beta OS	Danio rerio OX	7955 GN	psmb4 PE	2 SV	1	0
628	743.6	943.5	777.1	1047.3	828.3	888.6	1006.9	700.8	675.6	680.8	492.6	640.6	712.6	750.8	729.8	+	MT_WT	0.00808559	0.0474889	-184.963	-3.21849	3.489	FALSE	High	E9QI43	Master Protein	Succinate dehydrogenase complex assembly factor 1 OS	Danio rerio OX	7955 GN	sdhaf1 PE	4 SV	1	0.002
113.7	120	126.4	120.7	112.4	117.7	85	104.1	109.3	84.2	87.4	75.9	69.3	119.7	72.9	80.4	+	MT_WT	0.00697827	0.0438123	-25.1125	-3.21145	1.896	FALSE	High	A0A0G2KV14	Master Protein	NHL repeat containing 3 OS	Danio rerio OX	7955 PE	4 SV	2		0.009
1952.4	2470.8	2218.3	1854.1	1485.6	1196.6	1461.5	1454.8	1879.6	1052.1	1247.4	909.3	842.4	966.3	1101.5	1156.4	+	MT_WT	0.00691958	0.0435707	-617.388	-3.20662	34.905	FALSE	High	Q5RHE5	Master Protein	Si:dkey-90m5.4 OS	Danio rerio OX	7955 GN	si:dkey-90m5.4 PE	4 SV	1	0
195.6	229.7	212.1	177.2	207.4	132.1	178	192.8	184.7	149.5	168.9	99.3	118.7	159.2	144.5	136.5	+	MT_WT	0.00643866	0.0409287	-45.45	-3.20162	1.73	FALSE	High	A0A2R8PZG5	Master Protein	Protein lin-54 homolog OS	Danio rerio OX	7955 GN	lin54 PE	1 SV	1	0.01
2646.9	4062.6	3995.5	3079	2858.2	2871.7	2830.7	2952.9	2612.2	2717.9	2772.5	2022.9	2401.6	2763.2	2224.9	2098	+	MT_WT	0.00852206	0.0488506	-710.537	-3.19619	60.951	FALSE	High	A0A2R8PY24	Master Protein	Alpha-ketoglutarate-dependent dioxygenase FTO OS	Danio rerio OX	7955 GN	fto PE	3 SV	1	0
622.1	707.2	571.6	591	691.4	581.9	522.8	786	519.8	442.3	481.5	338	433.8	543	532.2	645.4	+	MT_WT	0.00648675	0.0411769	-142.25	-3.19617	14.905	FALSE	High	B0CM12	Master Protein	Nadl1.2 (Fragment) OS	Danio rerio OX	7955 GN	l1cama PE	2 SV	1	0
4385.2	4932.1	4622.6	4475.5	4415.4	4512	4652.1	5352.8	3404.9	3924.5	3847.7	3133.6	3657.5	4281.2	4930.1	4274.7	+	MT_WT	0.00836178	0.0484665	-736.687	-3.19375	84.187	FALSE	High	F1QBP2	Master Protein	Ras-related protein Rab-14 OS	Danio rerio OX	7955 GN	rab14l PE	1 SV	1	0
3591.6	4876.9	4515.9	3718.2	3783.5	4179.9	4169.6	4358.1	2391.1	3667.1	3733.6	2913.6	3434.9	3821.7	3737.3	3504.4	+	MT_WT	0.00663629	0.0420858	-748.75	-3.19256	91.76	FALSE	High	E7F071	Master Protein	Heterogeneous nuclear ribonucleoprotein U-like 1 like OS	Danio rerio OX	7955 GN	hnrnpul1l PE	1 SV	2	0
5844	6915.2	6026.2	5431.1	5083.4	4329.2	4876.3	5828.2	4766.2	4947.5	5327	4119.2	3821.2	4310.3	4341.1	4270.8	+	MT_WT	0.00803384	0.0473254	-1053.79	-3.19201	67.161	FALSE	High	A0A2R8QRI6	Master Protein	NADH-cytochrome b5 reductase OS	Danio rerio OX	7955 GN	cyb5r1 PE	1 SV	1	0
3064	3675.5	3379.6	2883.4	2889.5	2426.1	2763.5	2635.5	2085.1	2744.4	2664	2351.1	2107.7	2336.6	2637	2512.8	+	MT_WT	0.00807644	0.0474881	-534.8	-3.18435	44.59	FALSE	High	Q504K8	Master Protein	m7GpppX diphosphatase OS	Danio rerio OX	7955 GN	dcps PE	2 SV	1	0
146.4	230.8	168.3	163.4	107.6	147.9	166.1	154.8	46.3	156.7	108.5	114.7	104.9	116.4	128.7	89.8	+	MT_WT	0.0068368	0.0432614	-52.4125	-3.17152	3.82	FALSE	High	F1QH04	Master Protein	Complement C1q subcomponent subunit A OS	Danio rerio OX	7955 GN	c1qb PE	2 SV	1	0.001
197.2	278	250	277.7	275.4	235.5	320.4	282.1	206.7	201.9	235.5	170	227	247.6	217	219.4	+	MT_WT	0.00825973	0.0480235	-48.9	-3.16083	3.573	FALSE	High	A0JMH7	Master Protein	G protein-coupled receptor 107 OS	Danio rerio OX	7955 GN	gpr107 PE	2 SV	1	0.001
1610.7	2662.6	2307.3	1902.9	2713.3	1644.3	1853.1	2678.3	744.2	1311.7	1604.6	1223.8	1092.7	1660.8	2030.1	1937.2	+	MT_WT	0.00699776	0.0438129	-720.925	-3.16022	34.46	FALSE	High	Q1LWP9	Master Protein	Exo-alpha-sialidase OS	Danio rerio OX	7955 GN	neu1 PE	1 SV	1	0
59622.5	92365.3	81232.5	76834.5	70693.3	64817.3	59443.9	69831.1	47696.6	57192.5	67101.2	54851.1	49574.8	67372.1	55436.9	56147.7	+	MT_WT	0.0083477	0.0484204	-14933.4	-3.15939	993.12	FALSE	High	B3DFS9	Master Protein	Myosin, heavy chain 11a, smooth muscle OS	Danio rerio OX	7955 GN	myh11a PE	1 SV	1	0
1486.7	2002.3	2104	1620.7	1426.1	1009	971.7	1141	200.8	1158.6	1107.9	994.9	903.2	1097.5	885.1	685.2	+	MT_WT	0.00774141	0.0466239	-591.037	-3.15187	19.009	FALSE	High	A4JYI9	Master Protein	cDNA, clone cssl:d0139 OS	Danio rerio OX	7955 GN	si:ch211-66e2.3 PE	2 SV	1	0
8431.6	12759.4	8759.4	9038.9	8893.9	7560.3	7588.3	7336.4	6643.1	7647.1	6295	5985.5	5045.5	5632.3	8489	6339.8	+	MT_WT	0.00849877	0.0487712	-2286.36	-3.14907	160.962	FALSE	High	Q8AY63	Master Protein	Creatine kinase OS	Danio rerio OX	7955 GN	ckbb PE	1 SV	1	0
2320	2921.9	2603.9	2287.6	2530	2155	2334.3	2343.3	2245	2263.1	2295.9	1613.9	1738.7	1965.5	2192.5	2059.6	+	MT_WT	0.00726253	0.0451401	-390.225	-3.1399	41.321	FALSE	High	E7EZR3	Master Protein	Phosphatidylinositol transfer protein, beta OS	Danio rerio OX	7955 GN	pitpnb PE	1 SV	3	0
4234.3	5007.1	5293.6	4666.6	4639.7	4582.5	4664	5802.9	3209.5	4353.8	4135.7	3655.3	3852.9	4413	4664.6	4461.5	+	MT_WT	0.00727244	0.0448924	-768.05	-3.13737	106.058	FALSE	High	Q7T368	Master Protein	Pyruvate dehydrogenase E1 component subunit beta OS	Danio rerio OX	7955 GN	pdhb PE	1 SV	1	0
660	763.2	673	644.6	541.7	498.4	754.8	645	475.9	612	544.5	457.1	423.9	589.6	561.5	512.5	+	MT_WT	0.00813868	0.0475516	-125.463	-3.13076	21.463	FALSE	High	A0A0G2KPR3	Master Protein	Ubiquitin-like modifier-activating enzyme ATG7 OS	Danio rerio OX	7955 GN	atg7 PE	1 SV	2	0
17484.6	20069.6	18666.7	16117.1	16630.5	16282.4	16411.3	16997.7	14500.5	16321.6	17409.8	14415.3	14534.5	15464	15559.7	15244.1	+	MT_WT	0.00814305	0.0475169	-1901.3	-3.12038	268.192	FALSE	High	E7FBD5	Master Protein	IQ motif-containing GTPase-activating protein 1 OS	Danio rerio OX	7955 GN	iqgap1 PE	1 SV	1	0
107.1	142.8	108.7	119.7	125.7	62.3	74.5	84.5	50.5	91.3	94.3	59.8	26.2	59.3	73.5	60.3	+	MT_WT	0.00790204	0.0468511	-38.7625	-3.11794	1.348	FALSE	Medium	F1R6X1	Master Protein	Un-named sa1506 OS	Danio rerio OX	7955 GN	unm_sa1506 PE	3 SV	3	0.02
7820	10358.9	8992.4	8175.7	8730.4	7160.5	6996.3	8532.4	5288.7	8800.8	7424.7	5348.3	6361.8	6880.8	6262.5	6571.8	+	MT_WT	0.00762459	0.0463679	-1728.4	-3.11484	83.242	FALSE	High	Q7ZVB4	Master Protein	Epoxide hydrolase OS	Danio rerio OX	7955 GN	ephx1 PE	2 SV	1	0
1872.8	2361.1	2067	1814.8	1732.7	1653.9	1724.5	1854.2	1205.2	1766.2	1683.8	1274.3	1677.9	1727.2	1518.9	1481.8	+	MT_WT	0.00768052	0.0464578	-343.213	-3.11328	29.676	FALSE	High	A0A0R4ILW8	Master Protein	Geranylgeranyl diphosphate synthase 1 OS	Danio rerio OX	7955 GN	ggps1 PE	1 SV	1	0
6423.1	8496.3	8706.6	9019.8	7864	7598.7	6809.7	7952.4	5108.6	6493.4	6553	5723.4	5730.6	7333.7	7623.3	7158.6	+	MT_WT	0.00765435	0.0465123	-1393.25	-3.11173	76.701	FALSE	High	F1Q555	Master Protein	Glycerol-3-phosphate dehydrogenase, mitochondrial OS	Danio rerio OX	7955 GN	gpd2 PE	1 SV	1	0
601	744.8	698.8	592.1	568.8	429.9	546.5	512.4	258.2	529.2	491.8	354.9	403.1	441.4	562.2	422.7	+	MT_WT	0.00766821	0.0464246	-153.85	-3.11086	17.575	FALSE	High	B0UYL5	Master Protein	Dehydrogenase/reductase (SDR family) member 12 OS	Danio rerio OX	7955 GN	dhrs12 PE	1 SV	1	0
2045	3355.7	2930.4	2394.9	2810.7	2993.6	2402.9	3462.7	1348.2	2162.8	1949.3	1692.6	2031.1	2335.5	2764.2	2350.9	+	MT_WT	0.00788178	0.0470076	-720.162	-3.10467	33.639	FALSE	High	Q7T363	Master Protein	Serine protease inhibitor, Kunitz type 1 b OS	Danio rerio OX	7955 GN	spint1a PE	2 SV	1	0
515.8	798.6	824.4	698.2	747.9	684.6	752.8	854.7	451	552	576.9	505.5	462.5	731.3	721.5	560.2	+	MT_WT	0.0078929	0.0468795	-164.512	-3.09613	14.496	FALSE	High	E9QE09	Master Protein	Galactose-1-phosphate uridylyltransferase OS	Danio rerio OX	7955 GN	galt PE	1 SV	1	0
396.8	492.3	424.3	378.5	398	348.4	334.2	391.4	195.7	347	326.9	232.6	364.1	334.3	339.3	343.3	+	MT_WT	0.00853639	0.04868	-85.0875	-3.08201	10.309	FALSE	High	F1Q795	Master Protein	Zmp:0000000735 OS	Danio rerio OX	7955 GN	samd9l PE	4 SV	2	0
3923.4	4700.8	4782.8	4258	3946.4	3105.2	3227.5	3307.4	2808.8	3547.5	3938.8	3053.3	2501.5	2977.3	2542.6	2716.8	+	MT_WT	0.00874665	0.0493842	-895.612	-3.07701	55.55	FALSE	High	A3KP35	Master Protein	Zgc:162915 protein OS	Danio rerio OX	7955 GN	cyp4f3 PE	2 SV	1	0
3688.5	4729.9	4619.8	4463.9	3873.1	3223.6	3752.3	4658.2	2918	4206.1	3725	2733.5	3157.4	3229.3	3311.2	3401.3	+	MT_WT	0.0085709	0.0487464	-790.938	-3.07308	53.399	FALSE	High	Q1LWX6	Master Protein	FabG (Beta-ketoacyl-[acyl-carrier-protein] reductase, E. coli) like OS	Danio rerio OX	7955 GN	hsd17b8 PE	1 SV	1	0
1746.7	2127	2467.9	1882.5	2389.9	2084.5	2068	2339.1	1257.4	1888.8	1732.9	1438.2	1689.7	2211.4	1800.7	1782.7	+	MT_WT	0.00846807	0.048815	-412.975	-3.06948	30.735	FALSE	High	Q7ZUW0	Master Protein	DnaJ (Hsp40) homolog, subfamily A, member 3A OS	Danio rerio OX	7955 GN	dnaja3a PE	1 SV	1	0
363.9	411.2	455.7	365.4	342.1	398.4	352	346.5	249.2	379.2	350.3	280.2	331.4	333.8	314.3	307.4	+	MT_WT	0.0084624	0.0488625	-61.175	-3.06145	6.311	FALSE	High	E7FE33	Master Protein	FERM, RhoGEF and pleckstrin domain protein 2 OS	Danio rerio OX	7955 GN	farp2 PE	1 SV	1	0
4658.5	5608	5116.1	4456.4	4933.7	4119.7	4495.9	4489.1	4285.7	4334.1	4384.4	3404.2	3379.5	4082.5	4461.5	4058.5	+	MT_WT	0.00852481	0.048792	-685.875	-3.06093	52.852	FALSE	High	B2GQS8	Master Protein	Lissencephaly-1 homolog OS	Danio rerio OX	7955 GN	pafah1b1a PE	2 SV	1	0
2179.3	2560.1	2625.3	2405.5	1799.5	1584.8	2149.7	1871.6	868.2	2020.9	2023.1	1409.6	1538.4	1743.7	1536.1	1475	+	MT_WT	0.00853339	0.0487039	-570.1	-3.05685	52.091	FALSE	High	A0A0R4ID68	Master Protein	ATP-dependent 6-phosphofructokinase OS	Danio rerio OX	7955 GN	pfklb PE	1 SV	2	0
371.9	321.5	341.7	373.8	465.9	520.3	472	392	654.1	450.8	414.6	518.4	501.6	474.3	654.5	644.6	+	MT_WT	0.00878573	0.0494423	131.725	3.09152	5.733	FALSE	High	Q7ZUZ9	Master Protein	Ribonuclease OS	Danio rerio OX	7955 GN	rnaseh2a PE	2 SV	1	0
3086	3226.2	3626	3190.8	3468.5	4736.5	4267.8	3601.6	3819.3	4458.1	4523.9	3673.1	4569.6	5005.3	5557.7	5224.6	+	MT_WT	0.00784297	0.0469074	953.525	3.10724	32.315	FALSE	High	Q6DGL0	Master Protein	Ribosomal protein L18 OS	Danio rerio OX	7955 GN	rpl18 PE	1 SV	1	0
624.4	823.4	849.7	555.5	962.6	650.3	694.8	539.9	1062	912.4	942	634.3	865.6	1028.3	1205.5	1051.2	+	MT_WT	0.00772113	0.046536	250.087	3.11379	36.708	FALSE	High	Q6PC89	Master Protein	2-phospho-D-glycerate hydro-lyase OS	Danio rerio OX	7955 GN	eno1b PE	1 SV	1	0
305.1	174.8	181.1	260.8	447.3	570.9	517.5	505	821.2	562.8	373.4	480.9	548.6	652.8	719	707.5	+	MT_WT	0.00737313	0.0454763	237.962	3.13483	7.474	FALSE	High	B2GQ43	Master Protein	Enolase-phosphatase E1 OS	Danio rerio OX	7955 GN	enoph1 PE	2 SV	1	0
558.3	664.6	684.3	586.4	714.3	737.3	804.9	759.1	805.4	733.8	794.5	707	830.5	937.2	1058.3	986.9	+	MT_WT	0.00800273	0.0473703	168.05	3.16055	21.199	FALSE	High	Q1LYQ9	Master Protein	Cysteine desulfurase, mitochondrial OS	Danio rerio OX	7955 GN	nfs1 PE	1 SV	1	0
2579.7	2865.4	3347.4	3897.9	4134.6	4855.6	5157.7	3552	3863.5	5405.9	4790	4068	6191.1	6593.1	7898.7	6267.9	+	MT_WT	0.00802153	0.0473303	1835.99	3.16701	93.26	FALSE	High	F1QGK0	Master Protein	Glycerol-3-phosphate dehydrogenase [NAD(+)] OS	Danio rerio OX	7955 GN	gpd1b PE	1 SV	1	0
141.6	115.3	174.3	175.6	117.8	144.4	179.3	92.4	298	214.9	199.9	253.6	204.3	146	188.3	161.3	+	MT_WT	0.0079496	0.0471111	65.7	3.17071	3.229	FALSE	High	X1WBS2	Master Protein	Si:dkey-88e12.3 (Fragment) OS	Danio rerio OX	7955 GN	si:dkey-88e12.3 PE	3 SV	1	0.002
141.8	86.8	102.2	124.3	119	168.4	107.5	119.4	257	157.6	154	215.6	176.6	129	137.4	188.2	+	MT_WT	0.00845937	0.0489043	55.75	3.18155	2.726	FALSE	High	F1QP01	Master Protein	RISC-loading complex subunit TARBP2 OS	Danio rerio OX	7955 GN	tarbp2 PE	1 SV	1	0.003
96.6	92.5	109.1	97	129.9	126.6	91	105.7	140.8	143.3	168.2	143.3	129.1	120.2	105.6	118.9	+	MT_WT	0.00709752	0.04416	27.625	3.18271	12.719	FALSE	High	B0R0R1	Master Protein	Novel protein similar to human Ras association (RalGDS/AF-6) and pleckstrin homology domains 1 (RAPH1) OS	Danio rerio OX	7955 GN	raph1b PE	1 SV	1	0
1228.7	1134	899.6	1061.8	1449	1862	1646.7	1984.1	2042	1728.1	1660.3	1510.5	2319.4	2015.4	2385.4	2322.5	+	MT_WT	0.00623037	0.0404475	589.712	3.22912	19.829	FALSE	High	Q6P0T0	Master Protein	Complex I-23kD OS	Danio rerio OX	7955 GN	ndufs8a PE	1 SV	1	0
334.4	636.2	521.3	404.9	971	636	770.6	551.5	981.7	796.9	904.1	753.4	757.8	1010.7	1280.2	813.1	+	MT_WT	0.00600811	0.0395433	309	3.24234	14.103	FALSE	High	A5WUQ0	Master Protein	Optineurin OS	Danio rerio OX	7955 GN	optn PE	4 SV	1	0
294.9	331.6	322.8	203.8	193	109.5	266.3	244.1	461	369.8	378.6	306.5	239.9	335.4	422.6	388.2	+	MT_WT	0.00582401	0.0387368	117	3.253	19.518	FALSE	High	Q5TZ84	Master Protein	Cytochrome P450, family 2, subfamily P, polypeptide 10 OS	Danio rerio OX	7955 GN	cyp2p10 PE	1 SV	1	0
97.6	103.8	122.4	83.2	156.3	150.6	120	132.1	168.9	178.2	142.8	142.9	198.4	116.9	176.9	199.7	+	MT_WT	0.00559065	0.0379424	44.8375	3.28026	12.594	FALSE	High	D3XD80	Master Protein	UDP-glucuronosyltransferase OS	Danio rerio OX	7955 GN	ugt2a5 PE	2 SV	1	0
384.5	314.5	361.5	282.2	886.8	794.1	755.5	838.9	974.7	1241	803.5	522.9	1035.8	1001.9	1096.9	1292.9	+	MT_WT	0.00532174	0.0369832	418.95	3.29708	14.511	FALSE	High	Q24JV7	Master Protein	40S ribosomal protein S27 OS	Danio rerio OX	7955 GN	rps27l PE	2 SV	1	0
2442.8	2917.6	3601	2578.4	3286.9	3433.8	3582.2	4083.9	2875.7	6281.1	5010	3797.4	4146.2	5033.9	4485.9	5184.4	+	MT_WT	0.00726653	0.0449509	1361	3.298	58.858	FALSE	High	F1QCW3	Master Protein	Si:ch211-107o10.3 OS	Danio rerio OX	7955 GN	si:ch211-107o10.3 PE	1 SV	2	0
1089	730.8	865	1159.3	726.3	1052.2	1112.1	956.1	1467.9	1226.2	1203.9	1455.6	1283.6	1049.7	1040.7	1167.2	+	MT_WT	0.00514155	0.0363969	275.5	3.31345	12.838	FALSE	High	Q6P2U5	Master Protein	ADP-ribosylation factor 6 OS	Danio rerio OX	7955 GN	arf6b PE	1 SV	1	0
247.5	279.3	533.7	421.9	453.3	437.4	615.1	884.3	717.4	779.9	1048.5	397.3	1007.1	1373.1	830.1	1325.9	+	MT_WT	0.0060466	0.0396213	450.85	3.34217	10.385	FALSE	High	Q6DG56	Master Protein	Proline dehydrogenase OS	Danio rerio OX	7955 GN	zgc:92040 PE	2 SV	1	0
1959.7	2313.3	2104.8	1504.8	2432.6	1899.7	1557.7	2017.9	2110	2009.7	3231	2933	3204.4	3252.9	2365.3	2534.4	+	MT_WT	0.00546066	0.0374872	731.275	3.39129	66.325	FALSE	High	Q6PBS2	Master Protein	Zgc:73275 OS	Danio rerio OX	7955 GN	viml PE	2 SV	1	0
95.9	106.6	106.3	97	123.9	122.5	125.9	68.1	141.9	135.2	142.8	133.6	108.3	144.4	137.7	122.5	+	MT_WT	0.00530983	0.037	27.525	3.4046	6.405	FALSE	High	B8JIV0	Master Protein	Small monomeric GTPase OS	Danio rerio OX	7955 GN	rap2ab PE	3 SV	1	0
462.1	492.1	489.1	437.4	574.2	422.4	477.9	610.1	791.3	639.3	599.3	464.3	559	659.4	778.3	728	+	MT_WT	0.00556187	0.0378951	156.7	3.42051	9.006	FALSE	High	B8A6I2	Master Protein	Zinc finger, FYVE domain-containing 21 OS	Danio rerio OX	7955 GN	zfyve21 PE	4 SV	1	0
118.6	128.8	136.9	104.7	103.4	86.9	100.2	99.8	147	161.2	142.5	117.1	137	163.1	188	113.1	+	MT_WT	0.00486685	0.0350157	36.2125	3.42627	7.205	FALSE	High	F1QI95	Master Protein	Sodium/hydrogen exchanger OS	Danio rerio OX	7955 GN	slc9a7 PE	3 SV	1	0
1237	1807.3	2112.9	1515.5	2199.3	2214.6	2589.4	2867.9	1989.8	3576.6	3073.3	2542.5	2689.4	3524.1	3633.5	3191.6	+	MT_WT	0.00410936	0.0313376	959.613	3.42853	17.541	FALSE	High	Q6PFL4	Master Protein	Dab2 protein OS	Danio rerio OX	7955 GN	dab2 PE	2 SV	1	0
283.5	330.4	346.2	309.7	434.1	390.9	347.4	366.6	351.2	493.8	418.2	387.6	428.9	488.1	516.5	437.8	+	MT_WT	0.00420513	0.0317877	89.1625	3.4338	5.805	FALSE	High	A2BFP2	Master Protein	Neutrophil cytosolic factor 1 OS	Danio rerio OX	7955 GN	ncf1 PE	4 SV	1	0
119.1	51.7	89.4	64.5	68.5	50.7	77.1	0	237	93.6	167.9	132	171.2	96.6	81.8	145.4	+	MT_WT	0.00475675	0.0344127	75.5625	3.44373	57.023	FALSE	High	Q5BLF7	Master Protein	Zgc:113088 OS	Danio rerio OX	7955 GN	itga6b PE	2 SV	1	0
69.6	70.4	68.8	66.6	113.6	108.2	132.5	127.3	193	159.8	116.4	86	163.7	148.8	225.7	217.6	+	MT_WT	0.00465188	0.0339438	69.25	3.50732	5.302	FALSE	High	E9QF00	Master Protein	Nibrin OS	Danio rerio OX	7955 GN	nbn PE	1 SV	1	0
523.7	644	626.3	530.5	509.2	507.9	535.9	553.6	635.3	817.5	689	601.2	562.9	729.6	772.4	638.9	+	MT_WT	0.00451768	0.0335215	126.963	3.52019	11.949	FALSE	High	E7F6D0	Master Protein	Si:ch73-22o12.1 OS	Danio rerio OX	7955 GN	si:ch73-22o12.1 PE	1 SV	1	0
197.4	174.3	206.1	171.3	194.8	295.7	340.8	251.4	405.6	338.5	300.5	223.7	319.1	330.5	437.1	445.7	+	MT_WT	0.00356392	0.0284608	121.113	3.52334	20.398	FALSE	High	E7EXJ5	Master Protein	ATPase family AAA domain-containing 2 OS	Danio rerio OX	7955 GN	atad2 PE	1 SV	2	0
146.2	109.2	128.8	129.1	110.6	142.4	102.8	100.9	168.3	143.3	151.7	146.6	153.3	162.5	124.7	141.5	+	MT_WT	0.0037101	0.0292342	27.7375	3.52515	2.322	FALSE	High	E7EZ95	Master Protein	Retinoic acid receptor alpha b1 OS	Danio rerio OX	7955 GN	rarab PE	2 SV	1	0.004
232.8	315.1	225	281.1	319.3	481.2	394.9	348.6	323.4	475	396.8	562.4	661.4	573.2	519.3	462.6	+	MT_WT	0.00328575	0.0275599	172.013	3.57216	16.042	FALSE	High	A0A5H1ZRI4	Master Protein	mRNA (2'-O-methyladenosine-N(6)-)-methyltransferase (Fragment) OS	Danio rerio OX	7955 GN	pcif1 PE	1 SV	1	0
9470.3	12904.4	11936.1	9765.3	9217.4	11309	10123.7	10877.3	12310.3	12150	13437.1	10686.5	13789.5	14024.5	15697.7	13543.2	+	MT_WT	0.00308719	0.0260804	2504.41	3.58315	181.97	FALSE	High	Q6NYL7	Master Protein	Keratin 18b OS	Danio rerio OX	7955 GN	krt18b PE	1 SV	1	0
6316.9	3511.2	4090.9	6491.1	5234.9	8926.7	7026.6	5800.8	11533.7	8188.8	7981.8	9168.4	10697.4	7495.7	6957.7	8918.7	+	MT_WT	0.00300531	0.0259535	2942.89	3.58651	215.724	FALSE	High	F8W3L1	Master Protein	Actin alpha 2, smooth muscle (Fragment) OS	Danio rerio OX	7955 GN	acta2 PE	1 SV	1	0
584.5	651.1	857.4	955	988.4	994.7	1586.1	625.5	2387.1	1093.3	1878.4	1829.1	1458.2	1408.8	1191	1414.3	+	MT_WT	0.00326312	0.0274791	677.188	3.59123	12.563	FALSE	High	X1WG18	Master Protein	Mucin 5.2 OS	Danio rerio OX	7955 GN	muc5.2 PE	4 SV	1	0
43.8	84.7	94.6	56.8	85.4	82.1	75.2	75.5	84.6	112.4	102.9	92.1	93	115.3	129.7	96.2	+	MT_WT	0.0029027	0.0254074	28.5125	3.60818	1.122	FALSE	Medium	F1QVW5	Master Protein	KH and NYN domain-containing OS	Danio rerio OX	7955 GN	khnyn PE	4 SV	2	0.033
175.2	175.4	204.5	179.3	297	258.8	307.9	330.7	325.4	377	325.5	241.9	349.7	471.6	406	467.2	+	MT_WT	0.00291284	0.0253895	129.438	3.61863	5.886	FALSE	High	F1QM18	Master Protein	Zgc:136858 OS	Danio rerio OX	7955 GN	zgc:136858 PE	3 SV	1	0
1375.6	1310.5	1435.4	1317.8	2506.5	2946.4	2939.5	3079.2	3638.1	3939.3	2743.8	2081	4155.6	3833.8	3965.7	3778.8	+	MT_WT	0.00281385	0.024914	1403.15	3.62805	44.009	FALSE	High	B0R1E9	Master Protein	Glutathione transferase OS	Danio rerio OX	7955 GN	mgst1.2 PE	1 SV	1	0
131.7	120.2	132	140.6	176.8	202.6	226.8	200.2	270.9	184.4	199.2	209.6	236.4	249.3	247	248.9	+	MT_WT	0.00308369	0.0261058	64.35	3.633	5.352	FALSE	High	Z4YJ86	Master Protein	MICOS complex subunit MIC13 OS	Danio rerio OX	7955 GN	micos13 PE	1 SV	1	0
527.2	1317.3	1998.1	1275.8	723.9	516.8	707.3	616.5	1392	2010.1	1964.1	1384.9	1498.8	1810.6	1970.8	1685	+	MT_WT	0.00435359	0.03265	754.175	3.63467	12.386	FALSE	High	Q7SZY8	Master Protein	Glyoxylate reductase/hydroxypyruvate reductase a OS	Danio rerio OX	7955 GN	grhpra PE	1 SV	1	0
2329.6	2780.2	2497.3	2181.7	3462.5	1857.9	2313.9	2344.4	2310.8	14331.1	7422.7	1897.7	7968.4	12642.7	9065.3	13549.3	+	MT_WT	0.00806308	0.0474396	6177.56	3.63496	48.622	FALSE	High	B2GQZ3	Master Protein	Fabp10 protein OS	Danio rerio OX	7955 GN	fabp10a PE	2 SV	1	0
1815.6	1728.6	1630.6	1677.1	1415.9	1668.3	1561	1891.7	2096.6	2034.3	2024.8	1793.9	1688.3	2270.7	2476.2	1981	+	MT_WT	0.0037128	0.029139	372.125	3.63723	33.41	FALSE	High	B8A6G0	Master Protein	Calpain 1, (mu/I) large subunit a OS	Danio rerio OX	7955 GN	capn1a PE	1 SV	1	0
4109.6	5418.5	6549.1	4952.2	5272.7	6693.7	5820.9	6484.9	8144.8	5956.1	7026.3	7103.1	7423.8	8419.7	10605.8	7507.3	+	MT_WT	0.00329757	0.0273801	2110.66	3.64671	89.766	FALSE	High	B8JLR1	Master Protein	Programmed cell death 6-interacting protein OS	Danio rerio OX	7955 GN	pdcd6ip PE	1 SV	1	0
806.6	806.9	922.2	840.9	867	1113.8	1087.7	1220.3	778.7	1239.2	1275.8	1493.5	1591.8	1651.4	1613.3	1422.2	+	MT_WT	0.00383936	0.0299073	425.062	3.65185	17.651	FALSE	High	F1R9X2	Master Protein	Ubiquinone biosynthesis O-methyltransferase, mitochondrial OS	Danio rerio OX	7955 GN	coq3 PE	1 SV	1	0
4367.8	5062.2	3165.5	3846.8	4249.5	2989.5	2836	3178.5	4301.6	4989.5	9439.3	8067.3	5823.1	7360.6	4472.3	6006.1	+	MT_WT	0.00460738	0.0337895	2595.5	3.67709	46.389	FALSE	High	R4GEG2	Master Protein	Si:ch1073-110a20.3 OS	Danio rerio OX	7955 GN	mfap4.10 PE	1 SV	1	0
39.3	45	48.7	47.9	51.7	69.8	71.9	46.5	89.6	71.2	62.3	53.7	84.6	71.9	93.2	90.1	+	MT_WT	0.00251725	0.0235116	24.475	3.7022	1.841	FALSE	High	Q08BK4	Master Protein	Zgc:161969 protein (Fragment) OS	Danio rerio OX	7955 GN	zgc:161969 PE	2 SV	1	0.009
5398.8	4612.7	5606	5335.2	7429.3	6420.5	6844	7463.7	7217.5	8271.1	7747.6	6703	8060.4	10085.4	10817.3	11077.1	+	MT_WT	0.0030082	0.0258969	2608.65	3.72092	84.456	FALSE	High	A2BGU5	Master Protein	Low density lipoprotein receptor-related protein-associated protein 1 OS	Danio rerio OX	7955 GN	lrpap1 PE	1 SV	1	0
170.3	129.8	187.6	60.9	42.1	54.1	88.3	36.4	229	190.7	178.8	102.2	345.3	361.8	200.4	347.6	+	MT_WT	0.00303705	0.0261026	148.287	3.72485	69.653	FALSE	High	A0A2R8RWD8	Master Protein	Phenazine biosynthesis-like protein domain containing pseudogene OS	Danio rerio OX	7955 GN	pbldp PE	1 SV	1	0
80.3	40.6	53.1	115.4	89	57.5	87	37.5	141	131.6	106.9	107	158.3	181.2	71	202.6	+	MT_WT	0.00283837	0.025016	67.4	3.74941	9.204	FALSE	High	A0A0R4ITF0	Master Protein	Starch-binding domain 1 OS	Danio rerio OX	7955 GN	stbd1 PE	4 SV	1	0
3894.3	4289.4	4703.5	3986.5	4155.7	4193.6	5464.3	5226.6	5355.1	5181.2	5371.2	4973.6	5070.7	5400.1	5925.7	5743.2	+	MT_WT	0.0031627	0.0266005	888.363	3.7656	75.522	FALSE	High	X1WFU5	Master Protein	Si:dkey-28n18.9 OS	Danio rerio OX	7955 GN	si:dkey-28n18.9 PE	3 SV	1	0
1457.4	1444.3	1493.4	1354.2	2532.4	2617.8	2809.6	2185.9	4321.4	4331.4	2696	2001.1	3117.3	3031.1	4042	3345	+	MT_WT	0.00234444	0.022719	1373.79	3.77446	66.614	FALSE	High	B8A4D7	Master Protein	Ribosome-binding protein 1a OS	Danio rerio OX	7955 GN	rrbp1a PE	1 SV	1	0
103.7	105.4	108.7	99.7	144.9	159.5	121.3	180.1	263.9	154	193.9	136.9	243.9	181.2	189.9	219.8	+	MT_WT	0.00246817	0.0232824	70.025	3.77487	6.326	FALSE	High	A0A2R8QKE9	Master Protein	Meis homeobox 2a OS	Danio rerio OX	7955 GN	meis2a PE	1 SV	1	0
731.9	572.2	586.1	639.4	708.8	747.5	699.4	711.6	805.4	871.2	803.5	741.7	824.6	890.5	1172.5	854.4	+	MT_WT	0.00335696	0.0276547	195.863	3.77693	8.119	FALSE	High	E9QI30	Master Protein	GRB2-related adaptor protein 2a (Fragment) OS	Danio rerio OX	7955 GN	grap2a PE	4 SV	1	0
2986.7	2635.3	3128	3107.4	3307.3	2950.5	3503.1	3292.1	3210	4661.8	4153.5	3289.5	3743.5	4090.7	3908	4948.1	+	MT_WT	0.00381478	0.029898	886.837	3.79095	27.569	FALSE	High	A8WGB0	Master Protein	Glycerol kinase OS	Danio rerio OX	7955 GN	zgc:172295 PE	2 SV	1	0
4052.1	3376.1	3339.4	2762	3956.1	4230.6	4538.1	4250.9	3382.2	7566.9	6070.1	4906.6	4751.2	6589.2	6907.7	6660.1	+	MT_WT	0.00371116	0.0291775	2041.09	3.81922	64.4	FALSE	High	Q5PNQ1	Master Protein	Novel protein containing an inosine-uridine preferring nucleoside hydrolase domain OS	Danio rerio OX	7955 GN	si:ch211-201h21.5 PE	2 SV	1	0
2616.6	2806.3	2854.3	2620.7	3016.3	2744.4	2911.8	2805	3775.9	3252.5	3322	2802.2	2992.2	3058	3691	3411.8	+	MT_WT	0.00388356	0.0301714	491.275	3.82107	172.141	FALSE	High	A0A2R8QJH4	Master Protein	Calcium-transporting ATPase OS	Danio rerio OX	7955 GN	atp2a3 PE	1 SV	1	0
115.3	116.9	186.4	127	223.7	201.3	191.8	175.9	225	259.2	226.6	169.6	243.4	294.8	320.8	303.5	+	MT_WT	0.00194541	0.0196364	88.075	3.82696	21.378	FALSE	High	Q7ZUE3	Master Protein	Fusion (Involved in t(1216) in malignant liposarcoma) OS	Danio rerio OX	7955 GN	fus PE	2 SV	1	0
824.6	723.2	828	805.5	856.1	774.9	833.9	753.8	1007.1	962.5	932.4	861.2	805.3	884.5	868.1	928.4	+	MT_WT	0.0021952	0.0215799	106.188	3.83044	14.698	FALSE	High	A0A2R8QBP7	Master Protein	Peroxidase OS	Danio rerio OX	7955 GN	pxdn PE	4 SV	1	0
1253.6	1475.5	1982.4	1469.2	2133.8	2558.2	2590.7	2697.8	2347	3329.9	2890.9	2383.4	3810.3	3161.8	4261.8	4168.8	+	MT_WT	0.00200023	0.0202274	1274.09	3.84398	28.12	FALSE	High	Q6NUY0	Master Protein	Adenylate kinase 4, mitochondrial OS	Danio rerio OX	7955 GN	ak4 PE	1 SV	1	0
19.5	25.5	26.2	22	34.3	26	30.3	24.8	39.8	34	26.7	31.9	40.1	33.5	41.4	35.2	+	MT_WT	0.00168185	0.0176259	9.25	3.88006	1.884	FALSE	High	F1QGK3	Master Protein	Programmed cell death 7 OS	Danio rerio OX	7955 GN	pdcd7 PE	4 SV	3	0.009
56.9	53	55.5	57.5	67.9	52.7	69.2	63.9	85.2	86	78.2	63.8	68.8	65.9	80	69.7	+	MT_WT	0.00176513	0.0181678	15.125	3.92033	32.897	FALSE	High	F1QEC8	Master Protein	Protein kinase, cAMP-dependent, regulatory, type I, alpha (tissue-specific extinguisher 1) b OS	Danio rerio OX	7955 GN	prkar1ab PE	1 SV	1	0
64.5	56.5	55.1	44.5	59.5	54.8	62.6	55.5	72.4	78.3	97.3	80.8	49.5	84.5	94.2	75.1	+	MT_WT	0.00308341	0.0261717	22.3875	3.96106	1.95	FALSE	High	Q5BLD1	Master Protein	Transmembrane protein 86A OS	Danio rerio OX	7955 GN	tmem86a PE	2 SV	1	0.008
73.1	55	60.8	57	134.7	175.2	164.1	172.2	307.1	205.5	156.3	142.1	240.4	207.5	299.8	247.8	+	MT_WT	0.00143965	0.0160478	114.3	3.96143	14.168	FALSE	High	F1QGH8	Master Protein	Endophilin-B1 OS	Danio rerio OX	7955 GN	sh3glb1a PE	1 SV	1	0
259.5	288.9	313.2	347.4	325.3	230	339.5	345.5	329.7	719.9	713.4	457.9	434.3	401.9	515.2	569.2	+	MT_WT	0.00351869	0.028373	211.525	4.03129	4.651	FALSE	High	X1WHU7	Master Protein	Lysophospholipase-like 1 (Fragment) OS	Danio rerio OX	7955 GN	lyplal1 PE	1 SV	1	0.001
706.8	721.2	828.8	719.6	980	972.8	847.1	862.1	1044.1	1070	1004	901.6	1094.7	1324.2	1389.5	1480.3	+	MT_WT	0.00209437	0.0210588	333.75	4.03859	25.505	FALSE	High	E7F3K7	Master Protein	Transforming growth factor beta regulator 4 OS	Danio rerio OX	7955 GN	tbrg4 PE	1 SV	1	0
2482.1	4064.6	2312.9	3640	2196.3	2023.6	1853.1	2306.9	3219.6	3949.6	7320.1	5514.7	3911.2	5581.3	3999.7	5146	+	MT_WT	0.00170166	0.0177857	2220.34	4.06625	30.945	FALSE	High	A0A0R4ICK9	Master Protein	Serine peptidase inhibitor, Kazal type 2, tandem duplicate 2 OS	Danio rerio OX	7955 GN	spink2.2 PE	1 SV	2	0
2198.3	2292.5	2595.1	1940.2	2421.7	2549.3	2301.3	2207.6	3023.8	3204.1	2605.3	2507	2388.2	3193.6	3332.2	3055.1	+	MT_WT	0.00174861	0.0180211	600.413	4.07179	36.794	FALSE	High	Q90WA5	Master Protein	Protein disulfide-isomerase A6 OS	Danio rerio OX	7955 GN	pdia6 PE	1 SV	1	0
70.1	32.5	47.5	89.3	84.2	86.3	78.4	72.9	151.9	89.1	90.4	101.7	142.5	97.7	127.5	133.6	+	MT_WT	0.00113392	0.0137658	46.65	4.12061	6.587	FALSE	High	F1QZM0	Master Protein	28S ribosomal protein S35, mitochondrial OS	Danio rerio OX	7955 GN	mrps35 PE	1 SV	1	0
100.6	52.2	99.8	93.4	116.6	133.5	114.7	110.9	157.7	132.5	124	173.6	168.2	146	127.2	151.6	+	MT_WT	0.00102422	0.0132549	44.8875	4.19076	4.084	FALSE	High	A0A0R4IJY0	Master Protein	Methyltransferase-like 17 OS	Danio rerio OX	7955 GN	mettl17 PE	1 SV	1	0.001
641.2	984.8	899.2	758.9	383.6	746.2	636.1	1014.3	1036.2	995.7	1127	893.9	1277.2	1384.1	1374.7	1356.8	+	MT_WT	0.000892219	0.0125714	422.662	4.20618	85.323	FALSE	High	Q5U3W9	Master Protein	Bin2a protein OS	Danio rerio OX	7955 GN	bin2a PE	2 SV	1	0
75.7	343.9	113.5	438.3	824.3	518.2	770.6	259.9	1003.8	788.4	836.1	709.4	873.1	753.8	966	977.9	+	MT_WT	0.00216956	0.0215443	445.513	4.21448	128.242	FALSE	High	Q6P003	Master Protein	Phosphoglycerate kinase OS	Danio rerio OX	7955 GN	pgk1 PE	2 SV	1	0
2208.9	2796	2513.8	2012	2025.5	2144.7	2566.3	2733.7	2245.3	4637.2	4301.6	2887.8	3321.6	4172.5	4575.7	4169.2	+	MT_WT	0.00203957	0.0207733	1413.75	4.31812	79.585	FALSE	High	A0A0R4IPV1	Master Protein	Delta-aminolevulinic acid dehydratase OS	Danio rerio OX	7955 GN	alad PE	1 SV	1	0
27.2	27.9	22.5	26.4	0	26.7	22.4	34.3	51.4	43.4	55.1	38	31.7	34.6	43.8	51	+	MT_WT	0.000758084	0.0117176	20.2	4.31956	6.572	FALSE	High	A8WG90	Master Protein	Zgc:172266 protein OS	Danio rerio OX	7955 GN	trim35-39 PE	2 SV	1	0
1056.6	996.5	1041.3	1024.7	1096	1265.1	1020.5	1229.3	1139.3	1385.2	1303.8	1394.6	1241.6	1299	1575.4	1422.5	+	MT_WT	0.000775835	0.0118372	253.925	4.34344	9.888	FALSE	High	Q502F6	Master Protein	Zgc:112271 OS	Danio rerio OX	7955 GN	zgc:112271 PE	1 SV	1	0
165.8	142	123.6	122	142.5	147.9	110.1	118.9	193.9	240	192.3	147	202.8	147.1	235.2	202.9	+	MT_WT	0.00112922	0.0137738	61.05	4.40365	1.943	FALSE	High	F1QB32	Master Protein	Procollagen-proline 3-dioxygenase OS	Danio rerio OX	7955 GN	p3h3 PE	3 SV	1	0.008
2444.5	2307.9	2330.6	2080.4	2380.9	2579.4	3121.4	4286.8	3245	4399	4150.8	3652.1	3952.8	3955.6	5018.1	5133.8	+	MT_WT	0.000612079	0.00967742	1496.91	4.40529	36.648	FALSE	High	K7DY73	Master Protein	Hydroxyacid oxidase (glycolate oxidase) 1 OS	Danio rerio OX	7955 GN	hao1 PE	1 SV	1	0
623.8	462.3	610.2	614.4	717.9	625.7	638.1	561.5	846.8	659.9	797.8	816.8	838.9	722	693.7	738.7	+	MT_WT	0.000596267	0.00969536	157.588	4.40873	8.4	FALSE	High	F1QMK2	Master Protein	1-aminocyclopropane-1-carboxylate synthase homolog (Arabidopsis)(non-functional) OS	Danio rerio OX	7955 GN	accs PE	1 SV	1	0
436.1	415.5	456.1	434.4	663.2	531.9	713.9	679.9	683.4	1097.7	978.9	738.1	654.4	964.1	1215.4	1076.7	+	MT_WT	0.000886773	0.0125532	384.712	4.45476	15.767	FALSE	High	F1QHU5	Master Protein	Si:dkey-246g23.4 OS	Danio rerio OX	7955 GN	si:dkey-246g23.4 PE	4 SV	1	0
15617.1	17199.8	15480.3	15749.7	15458.1	14853	14494.3	13886.2	23990.6	31064.6	22640.2	21824.9	19194.6	21755.7	36492.5	21305.5	+	MT_WT	0.0025354	0.0235826	9441.26	4.46993	186.823	FALSE	High	A8E5E5	Master Protein	Annexin OS	Danio rerio OX	7955 GN	anxa3b PE	2 SV	1	0
165.8	163.7	167.9	140.9	193.6	132.8	214.2	144.2	390.3	333.5	238.8	325.4	357.1	516.1	739.1	612.3	+	MT_WT	0.00237207	0.0227904	273.687	4.52867	1.509	FALSE	Medium	F1RC41	Master Protein	Solute carrier family 12 member 10, tandem duplicate 3 OS	Danio rerio OX	7955 GN	slc12a10.3 PE	3 SV	1	0.015
255.3	273.3	235.9	272.4	320.5	265.6	212.9	272.1	336.8	445	406.7	302	307.2	390.9	450.4	334.4	+	MT_WT	0.000912013	0.0126737	108.175	4.54809	8.492	FALSE	High	Q6PE28	Master Protein	Ras homolog gene family, member Ga OS	Danio rerio OX	7955 GN	rhogd PE	2 SV	1	0
192.9	256.9	224.2	344	362.5	195.1	256.4	310.6	348.5	496.9	405.7	337.1	513.9	636.3	652	642.8	+	MT_WT	0.00097321	0.0128081	236.325	4.56363	14.424	FALSE	High	Q90Z09	Master Protein	Protein unc-119 homolog A OS	Danio rerio OX	7955 GN	unc119b PE	2 SV	1	0
93.6	99.2	100.2	96.8	129.9	121.2	107.5	123.6	351.3	188.5	206.8	169.6	180.5	153.7	222.9	212.6	+	MT_WT	0.00197567	0.0200134	101.738	4.5794	7.355	FALSE	High	Q7ZU66	Master Protein	Alpha-1,3/1,6-mannosyltransferase ALG2 (Fragment) OS	Danio rerio OX	7955 GN	alg2 PE	2 SV	1	0
11272	11946.2	11115.8	10478.3	11158.8	11409.6	13784.3	10865.7	15240.5	16102.2	15060.1	11337.8	13425.9	16440.2	14617.5	14579.3	+	MT_WT	0.000652283	0.0101863	3096.6	4.59129	41.501	FALSE	High	A0A140LG23	Master Protein	Histone H3 OS	Danio rerio OX	7955 GN	si:dkey-23a13.21 PE	3 SV	1	0
205.7	205.7	262.8	209	212.8	238.9	292	280	336.7	322.8	397.8	270.9	300.3	303.1	343	308.1	+	MT_WT	0.000416696	0.008	84.475	4.59973	23.079	FALSE	High	A1L1T1	Master Protein	Niban apoptosis regulator 2a OS	Danio rerio OX	7955 GN	niban2a PE	1 SV	1	0
1732.9	1663.4	1704.3	1746.6	1752.6	1929.8	2024.5	2030.1	2805.8	2142.7	2210.5	1835.9	2460.4	2464.5	2615.7	2671.2	+	MT_WT	0.000943966	0.0126769	577.812	4.6458	21.958	FALSE	High	E7FEB4	Master Protein	Procollagen-proline 4-dioxygenase OS	Danio rerio OX	7955 GN	p4ha1a PE	1 SV	2	0
3514.5	4068.1	3599.8	4022.2	4372.1	2372	3979.7	2618.6	4678.2	7381.1	6769.7	6282.6	4444.5	5450	9050.8	6436.4	+	MT_WT	0.000879205	0.0125134	2743.29	4.66351	58.602	FALSE	High	Q6NY68	Master Protein	Carboxypeptidase OS	Danio rerio OX	7955 GN	scpep1 PE	2 SV	2	0
335	434.4	456.5	339.5	357.7	432.6	392.9	369.3	533.2	591	593.4	464.3	408.1	512.2	642.4	572.1	+	MT_WT	0.000536648	0.00934328	149.85	4.73117	13.05	FALSE	High	A0A0R4IB64	Master Protein	Si:ch211-197h24.8 OS	Danio rerio OX	7955 GN	si:ch211-197h24.8 PE	4 SV	1	0
816.2	889.3	817.9	746.9	806.8	748.9	802.9	628.6	995.6	1047.2	1122.7	973.5	808.8	1004.7	1127.4	940.9	+	MT_WT	0.000316854	0.00641584	220.412	4.86098	27.801	FALSE	High	F1QPN5	Master Protein	Fermitin family member 3b OS	Danio rerio OX	7955 GN	fermt3b PE	3 SV	1	0
1058.6	1370	1406.4	1271	1597.5	1709.4	1900.5	2047	2092	2870.2	3236.9	2144	2806.2	3968.8	4298.5	4458.3	+	MT_WT	0.00095634	0.0127107	1689.31	4.86603	33.205	FALSE	High	A9JTH4	Master Protein	Zgc:175226 protein OS	Danio rerio OX	7955 GN	slc26a6l PE	2 SV	1	0
1685.9	1648.3	1650.4	1728	1857.8	1984.6	1946	1854.2	2209.2	2152.1	2150.8	1790.3	2150.8	2174.1	2164.7	2228.1	+	MT_WT	0.000243659	0.00597647	333.113	4.88161	40.42	FALSE	High	Q1L618	Master Protein	Procollagen-lysine 5-dioxygenase OS	Danio rerio OX	7955 GN	plod3 PE	2 SV	1	0
158	160.8	186.4	192.2	380.6	387.5	347.4	240.9	419.4	514.4	461.4	353.3	417	507.8	463.4	547	+	MT_WT	0.00037822	0.00755556	203.737	4.90329	10.102	FALSE	High	E7F6Y5	Master Protein	Methyltransferase-like 7A OS	Danio rerio OX	7955 GN	mettl7a PE	4 SV	1	0
1901.4	2115	2464.3	1925.2	2292.5	2171.4	2476.7	2163.7	2593.5	2799.9	2554.2	2383	2666.2	2815.9	2977.5	2663.7	+	MT_WT	0.000243112	0.00604762	492.962	4.9239	47.835	FALSE	High	Q6NXB9	Master Protein	Protein disulfide-isomerase OS	Danio rerio OX	7955 GN	pdia7 PE	2 SV	1	0
44.6	56.7	31	42	35.5	35.6	58	51.8	114.8	85.1	85.1	61.8	55.9	88.4	92.3	73.6	+	MT_WT	0.000386468	0.00752727	37.725	5.04217	6.234	FALSE	High	X1WH58	Master Protein	Zinc finger protein 1035 OS	Danio rerio OX	7955 GN	znf1035 PE	4 SV	1	0
128.8	179.1	193.2	125	143.1	150.6	232.7	176.4	247.2	239.1	296.2	201.5	229	293.7	320.4	277.6	+	MT_WT	0.000180767	0.00531429	96.975	5.05536	7.242	FALSE	High	J9JI14	Master Protein	Lysophosphatidylcholine acyltransferase 1 (Fragment) OS	Danio rerio OX	7955 GN	lpcat1 PE	4 SV	1	0
70.7	70.6	78.5	48.6	73.3	83.5	79.1	64.4	167.1	108.8	98	104.6	133.1	111.4	144.2	97.7	+	MT_WT	0.000513551	0.00909924	49.525	5.12988	1.944	FALSE	High	A0A0R4IE47	Master Protein	Protein HGH1 homolog OS	Danio rerio OX	7955 GN	hgh1 PE	1 SV	1	0.008
345.4	190.7	340.5	208.8	241.7	224.5	267	190.7	252.6	802.7	585.8	872.9	668.8	956.9	839.4	1185.5	+	MT_WT	0.000948563	0.0126735	519.413	5.18056	74.131	FALSE	High	Q08CB4	Master Protein	ATP-dependent dihydroxyacetone kinase OS	Danio rerio OX	7955 GN	tkfc PE	2 SV	1	0
7818.2	8880.6	8727.2	7454.9	8378.7	9642.1	10012.9	10278.3	12791.4	11508	12147.1	9669	11444.8	10861.7	11326.3	11643	+	MT_WT	0.000134735	0.00439344	2524.8	5.2195	140.319	FALSE	High	B8JIS8	Master Protein	Glutathione transferase OS	Danio rerio OX	7955 GN	gstm.1 PE	1 SV	1	0
292.6	312.9	386.4	320.8	428.7	440.2	433.8	417.8	695.3	886.4	623	399.7	685.6	634.1	875.5	728	+	MT_WT	0.000457433	0.00869421	311.8	5.32008	27.77	FALSE	High	F1R429	Master Protein	Lectin, mannose-binding, 1 (Fragment) OS	Danio rerio OX	7955 GN	lman1 PE	1 SV	1	0
1646.1	1784.1	3037.5	2279.7	2354.4	2703.3	2942.8	3201.2	3166.5	4169.4	4180.9	3335.5	4454.4	5132.2	5116	4730.1	+	MT_WT	0.000111775	0.00366102	1791.99	5.41141	28.78	FALSE	High	F1R5W5	Master Protein	Sidoreflexin OS	Danio rerio OX	7955 GN	sfxn1 PE	1 SV	2	0
316.5	691.2	705.2	489.9	627.7	633.2	729.1	760.7	820.9	1159.5	1136.6	900	1226.7	1296.8	1592.6	1178.3	+	MT_WT	0.00014493	0.00425	544.737	5.51199	19.634	FALSE	High	A8KBS5	Master Protein	GTP:AMP phosphotransferase AK3, mitochondrial OS	Danio rerio OX	7955 GN	ak3 PE	2 SV	1	0
30.6	48.3	53.1	47.9	67.3	68.5	75.2	32.8	99.6	95.4	93	76.3	106.8	110.4	146.3	120.7	+	MT_WT	7.44972e-05	0.00258333	53.1	5.64217	5.886	FALSE	High	F1QQ34	Master Protein	Mitochondrial ribosomal protein L13 OS	Danio rerio OX	7955 GN	mrpl13 PE	1 SV	1	0
1051.6	1218.9	1283.7	990.2	2180	1298.6	1416	1421.5	1866.1	2586.8	2608.3	2063.7	2469.3	2341.5	2093.4	2933	+	MT_WT	5.99604e-05	0.00209091	1012.7	5.65437	25.094	FALSE	High	A0A2U3TW59	Master Protein	Alcohol dehydrogenase (NADP(+)) OS	Danio rerio OX	7955 GN	akr1a1a PE	1 SV	1	0
342.7	326.9	293	358.8	303	463.4	486.5	357.1	594.7	639.3	628	854.8	778.6	994.8	1100.2	1186.9	+	MT_WT	0.000379945	0.00755963	480.737	5.7133	176.256	FALSE	High	B3DFZ2	Master Protein	Sodium/potassium-transporting ATPase subunit alpha OS	Danio rerio OX	7955 GN	atp1a1a.5 PE	2 SV	1	0
2143.4	2111.1	1974.4	1806.1	2070	1831.9	1892.6	2032.7	2430.9	2875.5	2705.2	2436.7	2338.2	3166.2	2696.3	3314.1	+	MT_WT	0.000314191	0.00650505	762.612	5.71829	11.605	FALSE	High	A0A2R8Q8I4	Master Protein	Synthesis of cytochrome C oxidase 1 OS	Danio rerio OX	7955 GN	sco1 PE	1 SV	1	0
11.8	8.8	39	6.1	0	36.3	0	0	30.7	73.4	66.6	76.3	58.9	60.4	54	48.1	+	MT_WT	3.56463e-05	0.00186667	45.8	5.96487	7.248	FALSE	High	A0A2R8Q1M2	Master Protein	C-1-tetrahydrofolate synthase, cytoplasmic OS	Danio rerio OX	7955 GN	mthfd1a PE	3 SV	1	0
36.9	203.9	75.3	119.7	80.6	110.9	148.3	84.5	302.8	379.6	687.7	544.3	390.3	424.9	263.9	391.8	+	MT_WT	0.000168749	0.005	315.65	6.16375	8.734	FALSE	High	F1QD26	Master Protein	Chemokine (C-C motif) ligand 34b, duplicate 9 OS	Danio rerio OX	7955 GN	ccl34b.9 PE	4 SV	1	0
165.3	211.6	241.1	279	263.3	237.5	205	319.1	384.7	452.6	426.5	336.3	313.1	446.9	397.9	408.7	+	MT_WT	1.75017e-05	0.0014	155.6	6.37202	11.401	FALSE	High	F1QP54	Master Protein	Zgc:63568 OS	Danio rerio OX	7955 GN	adh5l PE	3 SV	1	0
10.4	8.4	0	9.3	0	24.6	38.9	0	139.2	167.9	118.1	129.6	150.9	236.6	342.1	217.3	+	MT_WT	0.000244551	0.00590698	176.263	6.53338	113.921	FALSE	High	Q6PH32	Master Protein	Cytochrome P450, family 4 OS	Danio rerio OX	7955 GN	cyp4t8 PE	2 SV	1	0
246.8	172.1	134.4	153.6	202.6	222.5	301.3	202.3	339.2	586.5	549.2	386.4	472.9	644	735.7	550.2	+	MT_WT	8.78227e-05	0.00307692	328.563	6.58213	14.995	FALSE	High	F1R4J4	Master Protein	Acyl-CoA oxidase-like (Fragment) OS	Danio rerio OX	7955 GN	acoxl PE	3 SV	1	0
397.5	375.5	450.8	388.8	443.1	396.4	518.8	455.4	805.1	713.6	705.5	694.5	611.4	510	724.2	596.5	+	MT_WT	4.85324e-05	0.00210526	241.813	6.59215	4.572	FALSE	High	X1WCY1	Master Protein	FXYD domain-containing ion transport regulator 6-like (Fragment) OS	Danio rerio OX	7955 GN	fxyd6l PE	1 SV	1	0.001
2368.2	2408.7	2069.8	1802.5	1857.8	1577.2	1641.5	1677.2	2385.1	3565	3846.4	3284.3	3486.3	3530.7	2831.8	3908.1	+	MT_WT	2.61097e-05	0.00138462	1429.35	6.64292	29.361	FALSE	High	Q6PFU1	Master Protein	Tetraspanin OS	Danio rerio OX	7955 GN	cd81a PE	1 SV	1	0
142.4	141.7	149.3	141.1	116	160.9	146.3	165.3	208.4	892.3	669.9	630.7	721.2	813.6	980.5	799.8	+	MT_WT	0.000232565	0.00585366	569.175	6.85368	267.375	FALSE	High	F1RD80	Master Protein	Cadherin 17, LI cadherin (liver-intestine) OS	Danio rerio OX	7955 GN	cdh17 PE	1 SV	1	0
475	564.9	522.9	518.1	419.7	513.4	503	483.4	918.8	613.8	773.1	747	717.7	739	763.8	761.4	+	MT_WT	1.36492e-05	0.000666667	254.275	7.67149	23.038	FALSE	High	Q6NW47	Master Protein	Cytoskeleton-associated protein 4 OS	Danio rerio OX	7955 GN	ckap4 PE	1 SV	1	0
133.6	120.4	121.6	107.7	156.9	161.6	222.8	140	275.5	315.6	266.8	277.8	263.2	334.9	366.4	270.1	+	MT_WT	1.20172e-06	0	150.712	8.10361	13.075	FALSE	High	R4GED5	Master Protein	Si:ch73-168d20.1 OS	Danio rerio OX	7955 GN	si:ch73-168d20.1 PE	4 SV	1	0
288.1	362.5	382	153.8	149.1	133.5	227.4	0	909.4	790.2	774.8	527.7	654.4	785.1	703.2	759.2	+	MT_WT	5.80519e-07	0	525.95	8.70177	13.645	FALSE	High	B9VEN1	Master Protein	Rapunzel2 OS	Danio rerio OX	7955 GN	rpz2 PE	2 SV	1	0
60.4	34.4	35.4	37.7	19.8	0	69.9	17.4	123.4	118.2	134.6	106.6	133.6	141.6	151.6	113.1	+	MT_WT	4.58688e-07	0	93.4625	9.65511	19.767	FALSE	High	U6BMF1	Master Protein	MHC class I antigen ZBA transcript variant 3 OS	Danio rerio OX	7955 GN	mhc1zha PE	2 SV	1	0
974.9	1510	1200.7	996.6	643.3	451.8	551.1	727.9	476.7	458.4	531	413.1	312.1	411.2	446.4	491.7			0.0100355	0.05381	-439.462	-3.42205	7.91	FALSE	High	Q5XFY1	Master Protein	Macrophage stimulating 1 (Hepatocyte growth factor-like) OS	Danio rerio OX	7955 GN	mst1 PE	2 SV	1	0
6418.5	12239	6526.2	7324.1	3523.8	3434.5	3814.9	5004.2	1761.2	2091.6	2943.4	2683.4	1586.9	1851.3	3164.3	3404.2			0.00981206	0.0532993	-3599.86	-3.39336	61.098	FALSE	High	A0A2R8Q9N1	Master Protein	Alpha-1-microglobulin OS	Danio rerio OX	7955 GN	ambp PE	3 SV	1	0
778.5	1181.7	945.1	608.3	663.2	517.5	483.9	609.1	450.7	451.7	541.6	418.3	382.9	430.4	435.3	368.5			0.0104252	0.0551071	-288.487	-3.36645	7.142	FALSE	High	A1IH00	Master Protein	Cis-Golgi matrix protein GM130 OS	Danio rerio OX	7955 GN	golga2 PE	1 SV	1	0
545.8	820.1	523.7	621.9	619.3	356.7	240.6	277.9	270.5	343.4	293.5	227.7	252.3	223.4	287.7	224.5			0.011478	0.0584245	-235.375	-3.30641	9.385	FALSE	High	X1WHM3	Master Protein	Si:ch73-380l3.2 OS	Danio rerio OX	7955 GN	si:ch73-380l3.2 PE	4 SV	1	0
98.1	59.6	24.6	24.1	74.6	30.1	149.6	74.5	27.4	21.5	19.1	0	20.8	15.4	8	16.5			0.0121857	0.0607087	-50.8125	-3.27605	30.316	FALSE	High	Q7ZV16	Master Protein	Elongation factor 1-beta OS	Danio rerio OX	7955 GN	eef1b2 PE	2 SV	1	0
155.9	154.6	84.1	146.8	123.9	116.4	145	486.5	47.3	26	27.7	29.5	22.8	28.5	23.8	26.2			0.0135346	0.0647452	-147.675	-3.26995	1.612	FALSE	Medium	B0S8J3	Master Protein	Mitogen-activated protein kinase kinase kinase 19 (Fragment) OS	Danio rerio OX	7955 GN	map3k19 PE	3 SV	1	0.012
13463.8	12100.7	12924.7	13657.5	9872.7	10231.5	9429.5	10056.9	10328.1	10129.1	9244.3	8624.9	8827.1	8499.8	8982.3	9772.3			0.00981358	0.053162	-2166.18	-3.24781	127.143	FALSE	High	F1QXV8	Master Protein	Phosphoglycerate kinase OS	Danio rerio OX	7955 GN	pgk1 PE	1 SV	1	0
27.6	288.4	46.3	449.7	354.1	126	390.3	680.4	37.2	58.6	39.9	34.3	36.6	43.4	40.7	66.1			0.0153553	0.0695909	-250.75	-3.18123	53.277	FALSE	High	Q561S1	Master Protein	Hsd17b8 protein OS	Danio rerio OX	7955 GN	hsd17b8 PE	2 SV	1	0
186.6	169.3	296.7	176.8	99.8	77.4	116	98.3	32.2	90	72.9	50.5	65.8	79.1	73.2	93			0.0129141	0.0627834	-83.025	-3.17172	2.585	FALSE	High	Q5TLD4	Master Protein	Fibroblast growth factor 23 OS	Danio rerio OX	7955 GN	fgf23 PE	2 SV	1	0.003
1814.4	2027.6	2582.2	1780.5	1176	1179.5	1556.4	1678.8	927.2	1268.3	1257.6	1029.6	999.7	1073.3	1286.7	1503.3			0.0108054	0.0560706	-556.212	-3.16822	9.918	FALSE	High	Q6XQJ0	Master Protein	Angiotensinogenase OS	Danio rerio OX	7955 GN	ren PE	2 SV	1	0
2055.5	2777.4	2429.2	2162.9	2252.2	1624.5	1707.4	1740.6	1508.8	1860.6	1946.3	1546	1341.5	1496.1	1596.7	1458.8			0.00964804	0.0526378	-499.362	-3.1562	46.045	FALSE	High	A9JRH8	Master Protein	Zgc:172352 protein OS	Danio rerio OX	7955 GN	nckap1l PE	2 SV	1	0
281.6	337	334.1	294	627.7	717.4	440.4	678.8	481.1	141	247.7	168.8	217.6	194.4	179.4	198.2			0.0089827	0.0501788	-235.35	-3.14859	2.841	FALSE	High	Q32LS7	Master Protein	Zgc:123285 OS	Danio rerio OX	7955 GN	sh3d21 PE	2 SV	1	0.003
100.6	141.3	127.6	169	132.3	70.5	91.6	86.1	76.8	80.1	83.4	66.2	78.7	92.2	48.5	77.2			0.0116216	0.0589135	-39.4875	-3.1449	2.49	FALSE	High	A1A604	Master Protein	Family with sequence similarity 134, member A OS	Danio rerio OX	7955 GN	retreg2 PE	2 SV	1	0.003
3119.2	4925.3	4319.5	3600.7	2484.3	2064	2381.1	3033.8	965.2	2590.8	2362.5	1984.9	1736.2	2080.2	2356.7	1973.8			0.0100324	0.0538547	-1234.7	-3.14346	43.792	FALSE	High	A0A0B5JQ56	Master Protein	Rnaset2 (Fragment) OS	Danio rerio OX	7955 GN	rnaset2 PE	2 SV	1	0
1768.6	2046	2030.3	1752.1	1180.8	1166.5	1276.3	1266.8	1143.9	1242.8	1429.5	1089	976.9	1023.9	1026.5	857.2			0.010789	0.0561264	-462.213	-3.13259	18.312	FALSE	High	E9QCA1	Master Protein	Mannan-binding lectin serine peptidase 2 OS	Danio rerio OX	7955 GN	masp2 PE	4 SV	1	0
234.3	230.4	217	178.6	222.5	212.9	182.6	203.9	170.4	156.7	234.8	153.8	106.4	154.8	85.8	178.8			0.0108999	0.0564221	-55.0875	-3.13237	3.159	FALSE	High	A0A0R4IB27	Master Protein	Si:dkey-31c13.1 OS	Danio rerio OX	7955 GN	si:dkey-31c13.1 PE	4 SV	1	0.002
114.6	118.8	122.4	103.2	129.9	123.9	129.9	142.6	100.1	61.8	95.3	67	88	114.2	93.5	134.3			0.0107344	0.0559949	-28.8875	-3.10951	13.268	FALSE	High	A0A0G3Y3E6	Master Protein	Solute carrier organic anion transporter family member OS	Danio rerio OX	7955 GN	slco1f1 PE	2 SV	1	0
408.8	153	205.7	225.4	55.3	204	57.4	199.2	132.9	49.2	67	38.4	71.2	34.6	32.7	63.2			0.014075	0.0661202	-127.45	-3.10755	163.148	FALSE	High	Q804G3	Master Protein	Annexin OS	Danio rerio OX	7955 GN	anxa11b PE	2 SV	1	0
421.5	524.5	338.1	317.4	236.9	246.4	270.9	308	267.7	257.9	267.5	201.1	155.8	206.4	192	191.4			0.0121186	0.0605251	-115.487	-3.09102	41.104	FALSE	High	A1L215	Master Protein	Zgc:158580 OS	Danio rerio OX	7955 GN	zgc:123103 PE	2 SV	1	0
108.2	196.8	166.2	185.4	128.7	133.5	153.6	131.5	155.8	56.4	167.6	95.3	73.7	35.1	40.1	65.4			0.00981339	0.0532332	-64.3125	-3.08744	26.783	FALSE	High	F1Q611	Master Protein	Complement component 6 OS	Danio rerio OX	7955 GN	c6 PE	3 SV	1	0
375.8	492.3	362.3	502.8	316.8	169.8	209	161.6	160	204.1	235.5	256.8	93.5	113.6	95.7	126.8			0.0115894	0.0588913	-163.05	-3.08239	1.343	FALSE	Medium	Q7ZUQ4	Master Protein	Zgc:55343 OS	Danio rerio OX	7955 GN	ttll12 PE	2 SV	1	0.02
66.5	108	76.5	71.3	35.5	24	36.3	25.9	8.6	39.4	27.7	23	0	0	38	14			0.0108721	0.0563572	-36.6625	-3.08116	5.552	FALSE	High	A0A0R4IDH8	Master Protein	Polymeric immunoglobulin receptor-like 2.3 OS	Danio rerio OX	7955 GN	pigrl2.3 PE	4 SV	2	0
1120.6	1914.9	1509.5	1456.5	1043.7	1015.2	1079.1	1570	670.7	1077.6	1142.5	937.6	838.9	982.7	1021.8	944.9			0.012094	0.0605167	-386.6	-3.07484	11.101	FALSE	High	F1QS97	Master Protein	Hydrogen voltage-gated channel 1 OS	Danio rerio OX	7955 GN	hvcn1 PE	1 SV	1	0
1331.3	844.6	1701.5	1239.7	918.7	961.1	1245.3	822.5	532.5	1005.5	777.1	537.4	942.3	707.1	801.7	748.1			0.0106348	0.0558163	-376.625	-3.07284	13.342	FALSE	High	F1RAC4	Master Protein	PWP2 small subunit processome component OS	Danio rerio OX	7955 GN	pwp2h PE	1 SV	1	0
129	190.1	156.2	168.1	138.9	119.1	139.1	193.9	113.2	108.8	126	86.8	114.8	129.6	136.1	137.2			0.010103	0.0538691	-35.2375	-3.07196	1.084	FALSE	Medium	E9QEL6	Master Protein	Myosin XVAb OS	Danio rerio OX	7955 GN	myo15ab PE	3 SV	1	0.035
13715.2	16775.3	14837.1	14022.4	8515.8	7487.1	8670.1	9433.1	7780.5	7869.6	9422.4	7916.3	6857.9	8580	7218.6	5478.6			0.0141708	0.0665459	-4041.52	-3.07194	169.44	FALSE	High	A5WUQ7	Master Protein	Apolipoprotein Bb, tandem duplicate 2 OS	Danio rerio OX	7955 GN	apobb.2 PE	1 SV	2	0
573.1	1318.3	735.4	944.5	501.4	304.6	451.6	421	320.9	245.8	355.9	294.3	226.1	259.7	247.9	368.5			0.0170795	0.0746995	-366.35	-3.06579	6.817	FALSE	High	F1QHA7	Master Protein	Uncharacterized protein OS	Danio rerio OX	7955 PE	1 SV	2		0
553.3	713.3	481.4	498.1	456.9	349.1	406.7	445.8	420	409.2	414.6	250.7	246.3	339.3	361.5	341.9			0.0100162	0.0537937	-140.137	-3.06208	38.245	FALSE	High	Q7T3D3	Master Protein	Guanine nucleotide-binding protein (G protein), alpha-inhibiting activity polypeptide 1 OS	Danio rerio OX	7955 GN	gnai1 PE	1 SV	1	0
518.5	601.7	594.5	519.4	590.4	538.8	572.9	598.5	471.1	369.8	472.3	325.4	393.7	536.4	609.7	495.6			0.0135977	0.0646689	-107.588	-3.05657	10.023	FALSE	High	Q5PRA6	Master Protein	Zgc:101791 OS	Danio rerio OX	7955 GN	tmprss2 PE	2 SV	1	0
3292.3	4101.5	3906.5	3452.8	2940	2500	3016.6	3195.4	2481.3	2916.7	2900.5	2391.9	2534.6	2796.1	2877.2	2682.7			0.0135918	0.0647143	-603.013	-3.04743	40.55	FALSE	High	A7MCL7	Master Protein	Cystatin 14a, tandem duplicate 2 OS	Danio rerio OX	7955 GN	cst14a.2 PE	1 SV	1	0
6852.1	8319.8	8616.1	7083.7	9344.3	9985.1	9039.2	11901.6	5722.2	6747.2	6672.7	4953	6793.6	7933.8	8285.5	7243.3			0.00995021	0.053747	-2098.82	-3.04564	75.91	FALSE	High	Q7ZV76	Master Protein	Electron transfer flavoprotein subunit beta OS	Danio rerio OX	7955 GN	etfb PE	2 SV	1	0
6459.4	11873	8537.2	8197.9	6190.8	6057.7	6455.1	8339	3497.4	6672	6069.1	5274	4684.4	5842	5923.6	5313.4			0.0119922	0.0601055	-2354.28	-3.04425	79.428	FALSE	High	F1QBS7	Master Protein	Sulfotransferase OS	Danio rerio OX	7955 GN	sult2st1 PE	1 SV	1	0
959.9	1002.7	1034.5	863.9	737.1	783.8	859.6	867.4	789.4	777.6	819	631.1	702.9	841.6	779.2	657.6			0.00947657	0.0519837	-138.813	-3.04423	19.53	FALSE	High	Q6DEG5	Master Protein	DNA-directed RNA polymerase II subunit E OS	Danio rerio OX	7955 GN	polr2eb PE	1 SV	1	0
986.9	1475.5	1314.6	995.4	900.6	615.4	767.3	736.4	576.7	693.5	712.8	637.1	593.6	676.4	696.1	647.9			0.0175572	0.0759069	-319.75	-3.04245	26.947	FALSE	High	X1WBM6	Master Protein	Si:ch73-265h17.2 (Fragment) OS	Danio rerio OX	7955 GN	si:ch73-265h17.2 PE	4 SV	1	0
1476.7	1767.8	1580.3	1604.4	1515.7	1560.1	1633.5	1409.9	1543.3	1516.8	1532.7	1059.5	1304.9	1252.8	1208.6	1360			0.0105531	0.0555237	-221.225	-3.04138	23.129	FALSE	High	Q5TZ72	Master Protein	Formylglycinamide ribonucleotide amidotransferase OS	Danio rerio OX	7955 GN	pfas PE	1 SV	1	0
2143.2	2654.8	2412.7	2172.4	2104.9	2301.5	1981	2208.6	1308.8	1898.7	2051.5	1636.1	2049.4	2223	1804.4	1960.5			0.00959254	0.0524336	-380.837	-3.04132	16.705	FALSE	High	Q5XJ95	Master Protein	PRKC, apoptosis, WT1, regulator OS	Danio rerio OX	7955 GN	pawr PE	2 SV	1	0
944.1	1282.7	1221.3	1071.8	840.5	651.7	1040.3	1095.1	622.8	762	872.7	690	613.9	771.4	971.5	798.3			0.0108048	0.0561212	-255.613	-3.04001	21.5	FALSE	High	Q1LUX8	Master Protein	Sialic acid acetylesterase OS	Danio rerio OX	7955 GN	siae PE	1 SV	1	0
64.9	71.5	105.1	80.7	81.2	94.5	110.7	93	54.6	58.2	89.1	67	58.4	80.2	57.4	63.9			0.00951693	0.0521033	-21.6	-3.03166	3.84	FALSE	High	E9QCF9	Master Protein	Transcription activation suppressor b OS	Danio rerio OX	7955 GN	tasorb PE	3 SV	1	0.001
875.8	1242.8	991.8	804.8	718.5	666.8	728.4	707.9	125.2	711.8	610.2	436.1	479.3	659.4	773.9	534			0.00903511	0.0504234	-300.863	-3.02921	7.214	FALSE	High	Q802W6	Master Protein	Arhgdia protein OS	Danio rerio OX	7955 GN	arhgdia PE	2 SV	1	0
3925.2	5864.4	5295.6	4489.6	4410	4243.6	4565.1	5141	2557.2	4013.1	4104.3	3218	3419.6	4340.5	4621.1	3754.4			0.00904388	0.0503333	-988.288	-3.02852	37.166	FALSE	High	A0A2R8Q1X8	Master Protein	Vacuolar protein sorting-associated protein 26B OS	Danio rerio OX	7955 GN	vps26b PE	1 SV	1	0
1126.9	1144.7	1052.2	1060.9	1260.8	1088.5	1143.1	1285.2	1079.4	1083.4	1129.3	919	1042.2	1004.1	980.2	976.1			0.00944034	0.0519563	-118.575	-3.02816	70.001	FALSE	High	A2BGW3	Master Protein	Calcium/calmodulin-dependent protein kinase OS	Danio rerio OX	7955 GN	camk2b1 PE	1 SV	1	0
2502.7	3015.4	2623.7	2595.7	3457	2450.1	3085.8	3494.9	1766.1	2024	2158	1723.7	1938.1	2579.8	2977.2	2697.1			0.00912542	0.0505159	-670.162	-3.02734	24.339	FALSE	High	Q7ZVX8	Master Protein	V-type proton ATPase subunit D OS	Danio rerio OX	7955 GN	atp6v1d PE	1 SV	1	0
217.3	276.6	226.6	222.2	257.9	250.6	299.3	275.2	190.7	248.5	229.2	180.1	195.4	223.4	198.2	232.7			0.00945107	0.0519345	-40.9375	-3.0235	11.881	FALSE	High	A0A0R4IVY2	Master Protein	Insulin-like growth factor 2 mRNA-binding protein 2b OS	Danio rerio OX	7955 GN	igf2bp2b PE	1 SV	1	0
3126.7	4488.3	1984.9	1890.4	7135.3	6098.8	8459.8	9587.3	1648.5	1318.9	2147.2	1655	2454.5	2355.3	3487.5	1956.2			0.0171752	0.0747961	-3218.55	-3.02259	28.527	FALSE	High	Q1LYP9	Master Protein	Novel protein OS	Danio rerio OX	7955 GN	CH211-31O18.3-001 PE	4 SV	1	0
5845.8	7072.7	7518	5410	6048.9	4642	4541.4	4821.9	4353.3	5105.5	5488.6	4018.3	3721.3	4151.6	4347	3867.1			0.0117147	0.0592	-1356	-3.022	64.287	FALSE	High	Q6DGP6	Master Protein	Activated RNA polymerase II transcriptional coactivator p15 OS	Danio rerio OX	7955 GN	sub1b PE	1 SV	1	0
460.6	547.9	453.2	471	634.9	462.1	572.2	544.1	441.5	378.3	481.2	359.4	441.2	466.1	471.4	425.6			0.0105343	0.0555071	-85.1625	-3.02101	2.163	FALSE	High	F1QF45	Master Protein	Carbonyl reductase family member 4 OS	Danio rerio OX	7955 GN	cbr4 PE	1 SV	1	0.006
24585.5	24043.7	24571.8	21893.1	13382.7	12264.6	15170	16378.6	17561.4	14337.8	13725.7	10524.2	10684.1	10926.4	14312.5	9542.5			0.0122582	0.0609526	-6334.42	-3.01992	152.611	FALSE	High	F6NTZ9	Master Protein	Alpha-2-macroglobulin-like (Fragment) OS	Danio rerio OX	7955 GN	a2ml PE	1 SV	1	0
3244.5	3572.9	2786.7	2494.1	2448.8	1875	2228.2	2668.7	2222.3	2305.2	2128.4	1736.6	1870.8	1962.2	2214.4	1938.6			0.0147879	0.068311	-617.55	-3.01838	32.126	FALSE	High	F1Q8G5	Master Protein	Si:rp71-36a1.3 (Fragment) OS	Danio rerio OX	7955 GN	si:rp71-36a1.3 PE	1 SV	1	0
6307.2	6618.2	5998.8	6066.7	5978.6	5981	5999.6	6267.7	5343.9	5963.3	5783.2	5131.5	6057.1	6060.5	5580.3	5802.8			0.0104848	0.0553153	-436.9	-3.01638	66.124	FALSE	High	A0A2R8QKL9	Master Protein	Transglutaminase 1-like 1 OS	Danio rerio OX	7955 GN	tgm1l1 PE	1 SV	1	0
2535.7	3286	2895.8	2327.8	2887.1	1675.8	2474.1	2143.1	1596.3	2606.9	1889.6	1385.3	1513.1	1709.1	2102.3	2002.5			0.00981149	0.053371	-677.538	-3.01326	24.023	FALSE	High	A0A0R4IUN6	Master Protein	Cathepsin B OS	Danio rerio OX	7955 GN	ctsbb PE	1 SV	2	0
5669	7310.5	7126.7	7015.3	4616.8	4770	5903.3	5803.9	3082.2	6706.9	4945.1	3876.6	4261.5	3676.2	3848.4	4843.6			0.00941938	0.0519398	-1621.87	-3.00908	77.325	FALSE	High	F1Q815	Master Protein	Pyridine nucleotide-disulphide oxidoreductase domain 2 OS	Danio rerio OX	7955 GN	pyroxd2 PE	1 SV	2	0
17374.2	26693.9	22649.7	21012.4	12743	15481.4	15960.4	16993.4	8057.7	15518	15878.4	12266.9	11758	12929.8	15878	11932.1			0.0115137	0.0586029	-5586.19	-3.00622	175.854	FALSE	High	F1R3D3	Master Protein	Glyceraldehyde-3-phosphate dehydrogenase OS	Danio rerio OX	7955 GN	gapdhs PE	1 SV	1	0
749.2	948.6	806.7	865.9	546.5	603.8	528	642.4	287.1	480.4	598.3	516.8	494.2	592.9	551.4	591.1			0.0108191	0.0560504	-197.363	-3.00539	2.714	FALSE	High	Q6TH03	Master Protein	Guanine nucleotide-binding protein subunit gamma OS	Danio rerio OX	7955 GN	gng5 PE	1 SV	1	0.003
593	753.8	730.6	731	699.2	659.9	538.6	642.4	392.1	713.6	654.4	511.2	455.1	546.8	475.7	498.1			0.0104818	0.0553814	-137.687	-3.00309	17.468	FALSE	High	Q6PBS7	Master Protein	Protein-L-isoaspartate O-methyltransferase OS	Danio rerio OX	7955 GN	pcmtl PE	2 SV	1	0
2393	3439	3477.4	2919	1904.1	2119.4	2145.1	2436.8	705.4	2581.9	1815	1619.1	1512.2	2174.1	2055.1	1232.9			0.00958139	0.052445	-892.262	-2.99902	72.134	FALSE	High	E7FE19	Master Protein	2',3'-cyclic nucleotide 3' phosphodiesterase OS	Danio rerio OX	7955 GN	cnp PE	1 SV	1	0
1736.9	2311.4	2148.3	1662.1	2893.1	2264.5	2241.4	2753.3	1168.3	1833.3	1656.7	1291.7	1474.6	1828.8	2287.6	1759.4			0.00997163	0.0537636	-588.825	-2.99524	25.391	FALSE	High	F1R378	Master Protein	Neudesin neurotrophic factor OS	Danio rerio OX	7955 GN	nenf PE	1 SV	1	0
8835.1	9814.9	9464.6	8357	7837	7375.5	7868.5	7663.9	8521.6	7928.7	7154.6	6431.2	6934.6	7379.3	5910	5282.5			0.00992387	0.0536587	-1459.25	-2.99405	155.975	FALSE	High	F1Q9G3	Master Protein	Elastin microfibril interfacer 1b OS	Danio rerio OX	7955 GN	emilin1b PE	1 SV	2	0
131.1	188.8	186	164.7	236.9	165	181.9	210.8	136.5	146.8	140.5	75.9	106.8	183.4	166.1	115.3			0.00985692	0.0533084	-49.2375	-2.9864	37.808	FALSE	High	Q6DHJ2	Master Protein	Ras-related protein Rab-3 OS	Danio rerio OX	7955 GN	rab3aa PE	1 SV	1	0
97.6	136.1	131.6	117.2	152.1	123.2	125.3	146.3	75.8	115.1	110.5	65.8	92	115.3	106.8	122.5			0.0101544	0.0540654	-28.2	-2.98319	15.841	FALSE	High	F1QV93	Master Protein	Si:dkey-97a13.6 (Fragment) OS	Danio rerio OX	7955 GN	helz2b PE	4 SV	1	0
1548.4	2080	1720.4	1565.3	1445.3	1510.1	1421.9	1653.4	866.5	1518.6	1294.2	1103.9	1181.2	1366.5	1638.6	1276			0.0100777	0.0538268	-337.413	-2.98046	36.461	FALSE	High	F1RAM9	Master Protein	Transmembrane p24-trafficking protein 7 OS	Danio rerio OX	7955 GN	tmed7 PE	1 SV	1	0
2898.5	4142.7	4125.9	3360.1	2433.8	1797.7	2538	2474.9	1811.6	2007.9	2923.6	2358	1511.2	1615.2	1269.7	1927.5			0.0117887	0.059569	-1043.36	-2.98036	17.431	FALSE	High	Q1LV07	Master Protein	Metallothionein OS	Danio rerio OX	7955 GN	mt2 PE	2 SV	1	0
1590.3	2023.9	1606.9	1242.9	1356.4	911.2	1207	1455.9	790.3	1224.4	1141.5	1107.1	845.4	941	1200.3	1033.9			0.0135793	0.0648511	-388.825	-2.9793	18.676	FALSE	High	Q7ZUD5	Master Protein	Galactocerebrosidase OS	Danio rerio OX	7955 GN	galcb PE	2 SV	1	0
2270.9	2616.9	2492	1998.8	3173.9	3579.6	3092.4	3604.3	1758.6	2377.3	2118.5	1589.6	1686.8	2491.4	2501.2	2359.5			0.0119121	0.0599614	-743.237	-2.96748	13.974	FALSE	High	Q5SPA1	Master Protein	Heme-binding protein 2 OS	Danio rerio OX	7955 GN	hebp2 PE	1 SV	1	0
1457.2	1818.4	1870.9	1907	1966	1755.9	2044.2	2281.5	1232.8	1446.9	1572.3	1298.1	1551.7	1825.5	1666.4	1809.7			0.0103706	0.054903	-337.212	-2.96172	7.563	FALSE	High	B3DI21	Master Protein	Pyridoxal (pyridoxine, vitamin B6) phosphatase OS	Danio rerio OX	7955 GN	pdxp PE	1 SV	1	0
3381.5	3404.2	3442.4	3466.6	7998.1	6065.9	4132	3965.1	3305.6	2186.1	2576.9	2924.9	2457	2313	2196.8	3318.4			0.0180566	0.0771309	-1822.14	-2.95631	46.135	FALSE	High	Q503V2	Master Protein	Apolipoprotein Ea OS	Danio rerio OX	7955 GN	apoea PE	2 SV	1	0
477.2	680.4	637.2	539.9	429.9	485.4	447	566.3	210.7	431.1	476.6	413.1	283.4	446.3	504.1	376.7			0.0107007	0.0559695	-140.163	-2.94688	14.443	FALSE	High	B2GTJ5	Master Protein	Proteasome subunit beta OS	Danio rerio OX	7955 GN	psmb9a PE	2 SV	1	0
4617.9	6343	5917.9	4792.7	5222.8	4300.4	4619.8	4865.2	3112.5	4698.5	4625.5	3522.5	3675.8	4527.2	4526.9	4284.8			0.0109256	0.056522	-963.25	-2.94344	72.041	FALSE	High	A4IGC0	Master Protein	Sept2 protein (Fragment) OS	Danio rerio OX	7955 GN	sept2 PE	2 SV	1	0
30	34.7	29	24.3	50.5	26.7	27.7	30.1	31.7	23.7	25.7	18.6	16.3	20.9	17.3	17.6			0.0123483	0.0612893	-10.15	-2.94307	5.445	FALSE	High	Q5PR94	Master Protein	GDP-fucose transporter 1 OS	Danio rerio OX	7955 GN	slc35c1 PE	2 SV	1	0
1509	1803.3	1598.4	1468	1939	1441	1810.9	1955.1	1294.1	997.5	1119.1	839.4	1418.7	1663	1487.1	1647			0.0119586	0.0600865	-382.35	-2.93663	31.349	FALSE	High	E7F2E3	Master Protein	Serotransferrin OS	Danio rerio OX	7955 GN	meltf PE	1 SV	1	0
33548.5	40038.4	30327.9	25554.5	16874	15438.3	18479.3	23445	12556.7	13168	16830	14055.2	12099.8	14115.7	25477.7	14754.9			0.0144722	0.0671416	-10081	-2.93638	330.879	FALSE	High	B8JKW4	Master Protein	Complement component c3a, duplicate 1 OS	Danio rerio OX	7955 GN	c3a.1 PE	1 SV	1	0
288.8	312.6	298.7	407.2	260.9	222.5	251.8	239.8	264.3	229.2	233.5	210	155.3	224	175.3	229.8			0.013067	0.0631451	-70.1125	-2.93449	18.941	FALSE	High	A7MD90	Master Protein	Apolipoprotein H (Fragment) OS	Danio rerio OX	7955 GN	ntd5 PE	2 SV	1	0
1012.9	1307.1	1137.1	1131.1	1739.3	1256.2	1096.9	1169	677	993.4	1029.1	798.7	994.8	1134.8	971.5	1031.4			0.0125858	0.0618368	-277.362	-2.93042	33.552	FALSE	High	Q567D7	Master Protein	Zgc:112138 OS	Danio rerio OX	7955 GN	slc27a4 PE	2 SV	1	0
379.8	462.8	435.5	519.2	406.4	368.3	367.2	342.3	508	246.2	326.9	261.6	239.9	220.7	259.3	310.3			0.0128002	0.0624324	-113.575	-2.92607	6.362	FALSE	High	A0A2R8QCR7	Master Protein	Protein tyrosine phosphatase, non-receptor type 23, b OS	Danio rerio OX	7955 GN	ptpn23b PE	1 SV	1	0
2730.4	3787	3811.1	3447.1	3134.2	2819	2733.8	3116.7	2246.2	2986.1	2982.3	2356.8	2688.9	2798.9	2771.3	2369.6			0.0126744	0.0618957	-547.4	-2.92393	35.605	FALSE	High	F1QE37	Master Protein	NAD-dependent protein deacetylase OS	Danio rerio OX	7955 GN	sirt2 PE	1 SV	1	0
4924.4	4797.1	3244.4	2734.3	10802.8	7300.9	6803.8	5639.1	2466.8	3993.9	3621.5	1879.9	3057.5	3171.1	2911.2	3260.9			0.0194139	0.0813247	-2735.5	-2.92382	30.295	FALSE	High	F1R4Z8	Master Protein	Glutathione transferase OS	Danio rerio OX	7955 GN	gsta.1 PE	1 SV	1	0
905	975.6	1034.1	965	980.6	1015.2	970.4	983.1	1012.8	910.2	952.5	923.8	850.8	903.7	872.4	844.3			0.0124476	0.0614742	-69.8125	-2.92275	36.823	FALSE	High	E7FE97	Master Protein	Stromal antigen 2b OS	Danio rerio OX	7955 GN	stag2b PE	1 SV	1	0
268.7	339.9	344.6	314	403.4	268.3	345.4	405.7	253.3	273.1	287.3	207.1	271.6	327.2	290.2	263.6			0.012802	0.0623603	-64.575	-2.91829	13.294	FALSE	High	Q503Z0	Master Protein	Tpd52-like 1 OS	Danio rerio OX	7955 GN	tpd52l1 PE	1 SV	1	0
175.2	285.1	207.7	184.5	202	129.4	162.8	183.8	82.6	158.5	158	135.7	101.9	149.9	170.7	124.3			0.0126035	0.0617814	-56.1125	-2.91706	2.165	FALSE	High	B6HY54	Master Protein	Protein-tyrosine-phosphatase OS	Danio rerio OX	7955 GN	ptprja PE	2 SV	1	0.006
3207.9	3750.3	3404.6	2732.7	2426.5	2535.6	2506.4	2531.4	2469.5	2249.2	2820	2175.1	1998.9	2328.9	2240.9	2231.3			0.0152166	0.0693417	-572.7	-2.91454	57.238	FALSE	High	Q2PBM8	Master Protein	Intermediate form of collagen XVIII alpha 1 chain OS	Danio rerio OX	7955 GN	col18a1a PE	2 SV	1	0
2108.9	2024.8	2305.3	1496.9	1524.7	1383.5	1536	2068.1	649	1535.1	1544.9	1239.2	1287.1	1569.1	1445.7	1343.9			0.011625	0.0588613	-479.275	-2.91249	36.042	FALSE	High	F1QVT8	Master Protein	Choline-specific glycerophosphodiester phosphodiesterase OS	Danio rerio OX	7955 GN	enpp6 PE	1 SV	2	0
2410.1	3031.3	1562.6	1739.8	1045.5	1406.1	1781.2	1883.8	763.2	756.2	799.8	757.5	526.3	578.7	2551.2	673			0.011452	0.0583047	-931.813	-2.91077	23.683	FALSE	High	F6NTY9	Master Protein	Intelectin 3 OS	Danio rerio OX	7955 GN	itln3 PE	1 SV	1	0
1710.3	2274.9	1928.9	1859.3	1847.6	1681.3	1651.3	1609.1	1472.8	1642.6	1622.4	1310.2	1550.2	1738.2	1624.1	1532.4			0.0136438	0.0647911	-258.725	-2.9098	20.82	FALSE	High	Q0II00	Master Protein	Nuclear factor of kappa light polypeptide gene enhancer in B-cells 2 (p49/p100) OS	Danio rerio OX	7955 GN	nfkb2 PE	1 SV	1	0
2238	2754.9	2119.3	2155.8	1971.4	1764.1	2009.3	2312.7	1886.7	1946.6	1930.5	1524.2	1505.2	1907.8	1996.1	1741.8			0.012986	0.0629851	-360.825	-2.90824	30.265	FALSE	High	A0A0R4I9F2	Master Protein	Galectin OS	Danio rerio OX	7955 GN	lgals3a PE	1 SV	1	0
963.4	1172.4	1193.5	1118.1	1217.5	1311.6	1155.6	1341.8	799.8	1078.9	1162.6	893.9	942.8	1053	1087.9	1072.4			0.0115604	0.0587775	-172.825	-2.90391	15.585	FALSE	High	A4IGH7	Master Protein	Ghdcl protein OS	Danio rerio OX	7955 GN	ghdc PE	2 SV	1	0
7799.2	10381.9	8682.9	8065.7	8987.7	7537.7	8892.9	9542.9	5724.4	7390.5	7251.5	5643.9	7245.7	7816.8	8878.2	8035.6			0.0118506	0.0598307	-1488.04	-2.9014	103.059	FALSE	High	Q6NUT5	Master Protein	Heterogeneous nuclear ribonucleoprotein U-like 1 OS	Danio rerio OX	7955 GN	hnrnpul1 PE	2 SV	1	0
77	99.4	82.1	77.3	66.7	41.8	41.5	66.6	57.9	47.9	55.1	50.9	24.7	35.1	56.2	32.3			0.0134268	0.0644239	-24.0375	-2.9012	1.357	FALSE	Medium	F1Q6F4	Master Protein	Toll-like receptor 19 (Fragment) OS	Danio rerio OX	7955 GN	tlr19.1 PE	3 SV	6	0.02
2202.8	3150.3	2651	2511.2	2380.9	1653.9	1838.6	2127.8	1709.8	1896	2305.5	1788.3	1581.4	1774.4	1470.1	1565.1			0.0146056	0.0675598	-553.237	-2.89961	28.203	FALSE	High	B0R052	Master Protein	Sortilin 1, like OS	Danio rerio OX	7955 GN	sort1b PE	4 SV	1	0
1271.7	1673.3	1336.8	1311.7	624.7	527.1	912.4	948.2	895.3	712.7	668.6	577	710.8	630.3	592.4	460			0.0189575	0.0798729	-419.85	-2.89269	1.238	FALSE	Medium	Q5RGV2	Master Protein	Chloride anion exchanger (Fragment) OS	Danio rerio OX	7955 GN	slc26a3.2 PE	3 SV	2	0.026
7074	9127.8	7790.5	7438.4	7567	7067.4	7745.8	8861	4951.7	6382.3	6788.8	5045.5	5865.1	7094.3	8390.2	6917.6			0.0132387	0.0637412	-1404.55	-2.89241	136.164	FALSE	High	Q6NY90	Master Protein	Ubiquitin carboxyl-terminal hydrolase OS	Danio rerio OX	7955 GN	usp5 PE	2 SV	1	0
1604.5	987	1499.4	1141.3	2809.5	2237.2	1862.3	1833	1702	1129.1	1160.7	969	1161.5	774.1	862.5	840.7			0.0156322	0.0701908	-671.825	-2.88884	8.645	FALSE	High	A0A0R4IZC4	Master Protein	Charged multivesicular body protein 1a OS	Danio rerio OX	7955 GN	chmp1a PE	3 SV	2	0
502.6	582	437.5	493.3	519.5	590.1	519.5	566.3	277.7	359.9	397.4	304	523.3	414.5	534.4	496.7			0.0153432	0.0695967	-112.862	-2.88738	9.728	FALSE	High	Q800E1	Master Protein	Insulin-like growth factor-binding protein 5 OS	Danio rerio OX	7955 GN	igfbp5b PE	2 SV	1	0
6521.4	7118.9	7125.1	6011	8318.6	5705.8	6428.7	9099.2	3821.1	6026	5312.5	4203.2	5249.8	6229.6	6993.9	5759			0.0121094	0.0605161	-1591.7	-2.88417	92.113	FALSE	High	F1RC64	Master Protein	Glutathione synthetase OS	Danio rerio OX	7955 GN	gss PE	1 SV	1	0
325.7	232.7	143.3	90.4	36.7	39.7	28.3	77.1	3.8	15.2	10.2	14.1	0	0	24.1	29.8			0.0230082	0.0929471	-109.588	-2.88358	42.41	FALSE	High	Q2LK83	Master Protein	V-FBPL OS	Danio rerio OX	7955 GN	si:ch1073-376c22.1 PE	2 SV	1	0
245.9	338.6	285.4	245.8	209.8	219.7	171.4	192.3	87.8	227.9	183.4	193.4	174.1	174	154.7	169.2			0.0129382	0.062817	-68.05	-2.88102	56.398	FALSE	High	F1QLG1	Master Protein	Arrestin, beta 2a OS	Danio rerio OX	7955 GN	arrb2a PE	3 SV	1	0
1174.5	1252.4	1180.2	1102.7	1007.7	970	992.8	1062.8	1089.6	803.6	799.8	642	1012.1	1096.4	741.2	948.8			0.0143319	0.0670163	-201.2	-2.88093	34.271	FALSE	High	A0A0R4IL08	Master Protein	Si:ch73-173h19.3 OS	Danio rerio OX	7955 GN	si:ch73-173h19.3 PE	4 SV	1	0
55.4	148.3	75.3	82.7	141.9	152.7	153.6	216.6	41.9	50.6	69.9	64.2	52.4	70.8	98.8	106.7			0.0173431	0.0752624	-58.9	-2.87502	7.198	FALSE	High	F1Q870	Master Protein	Uncharacterized protein OS	Danio rerio OX	7955 PE	4 SV	2		0
3828.1	4678	4029.3	3951.3	3653.6	3112.7	3248	3508.7	2939.2	3498.7	3654.1	2834.9	2885.3	3418.7	3152.6	2667.6			0.0132526	0.0637324	-619.825	-2.87486	54.518	FALSE	High	A3KP76	Master Protein	Zgc:175088 protein (Fragment) OS	Danio rerio OX	7955 GN	fbxo2 PE	2 SV	1	0
437.3	859.4	830.8	628.3	343.9	473	355.3	582.7	220.6	495.6	364.8	375.5	376.9	325.6	286.8	314.6			0.0179333	0.076975	-218.787	-2.87439	17.384	FALSE	High	F1QDZ4	Master Protein	Tyrosinase OS	Danio rerio OX	7955 GN	tyr PE	1 SV	2	0
9383.6	11954	9770.5	9551.9	8697.3	7029.1	8032.6	8079.7	7034.5	8609.6	8388.1	6787.3	5596.5	6857.7	7755.8	7025.3			0.0139335	0.0656009	-1805.49	-2.8742	103.498	FALSE	High	Q6P2T5	Master Protein	Arp2/3 complex 34 kDa subunit OS	Danio rerio OX	7955 GN	arpc2 PE	1 SV	1	0
7605.8	9455.2	7352.1	8378.8	5889	5612.1	6799.9	6048	6604.4	5897	6880.8	5152.9	5081.1	4606.2	5519.8	4376.7			0.0137801	0.0648615	-1627.75	-2.8708	74.226	FALSE	High	E9QB99	Master Protein	Complement component 6 OS	Danio rerio OX	7955 GN	c6 PE	1 SV	1	0
188.7	227.4	216.2	193.8	179.2	142.4	169.4	154.8	111.5	166.1	175.8	121.5	154.8	166.9	117	147.2			0.0125805	0.0618856	-38.8875	-2.86868	9.085	FALSE	High	F1R8K2	Master Protein	Serine/threonine kinase 24b (STE20 homolog, yeast) OS	Danio rerio OX	7955 GN	stk24b PE	1 SV	1	0
3716.5	6340.9	3822.4	4361.9	4225.4	3107.9	3046.3	3820.9	2825.2	2936	3261.3	3260.8	2528.2	3097	3144.8	2726.9			0.0211057	0.0874188	-1082.75	-2.86846	60.999	FALSE	High	A0A2R8PWK9	Master Protein	Aminopeptidase OS	Danio rerio OX	7955 GN	si:ch211-276a23.5 PE	3 SV	1	0
13391.4	17052.3	15849.5	13983.5	18258	19241	15719.8	19065.3	13225.1	12006.7	13233.9	9855.2	14039.3	16254.1	14933	14891.4			0.0125774	0.0619533	-3015.26	-2.8661	178.227	FALSE	High	A0A0G2L974	Master Protein	Filamin B OS	Danio rerio OX	7955 PE	1 SV	2		0
11461.5	13539.3	15349.1	11558.9	11524.3	11478.1	11209.4	13274.5	7237.2	11076.8	10703.2	7984.9	9652.7	11647.8	11839.1	10952.8			0.0126715	0.0619582	-2287.58	-2.86501	99.339	FALSE	High	B2GQ13	Master Protein	Succinate dehydrogenase [ubiquinone] flavoprotein subunit, mitochondrial OS	Danio rerio OX	7955 GN	sdha PE	2 SV	1	0
305	457.6	334.9	340.6	208.6	249.2	317.7	256.2	137.1	291.4	256.9	213.6	164.7	218.5	242	214.8			0.0143921	0.0669236	-91.35	-2.85889	13.647	FALSE	High	Q6P0R9	Master Protein	AP complex subunit sigma OS	Danio rerio OX	7955 GN	ap1s2 PE	1 SV	1	0
3172.4	4186	4298.2	3875.4	3284.5	2602.7	3257.2	2749	3234	2918.5	2872.1	2096	2435.2	2630.3	2504.6	2895			0.0157168	0.070333	-729.962	-2.85231	63.677	FALSE	High	A0A0R4IKF7	Master Protein	Sulfite oxidase OS	Danio rerio OX	7955 GN	suox PE	1 SV	1	0
1362.1	1649.5	1612.9	1384.7	1312.5	1265.1	1231.4	1494.4	967.1	1418.3	1322.6	1016.7	1128.8	1156.8	1337.3	1168.6			0.0128152	0.0623529	-224.55	-2.85148	26.953	FALSE	High	E7F408	Master Protein	UDP-glucuronosyltransferase OS	Danio rerio OX	7955 GN	si:ch73-334d15.1 PE	1 SV	1	0
750	856.1	822.4	700.3	487	347.8	346.1	329.1	381.1	423.5	497.4	355.3	222.1	247.1	230.6	287.7			0.0179081	0.0770972	-249.25	-2.84846	1.837	FALSE	High	A0A2R8RHP7	Master Protein	Peptidylamidoglycolate lyase OS	Danio rerio OX	7955 GN	pam PE	4 SV	1	0.009
74.6	95.6	80.5	72.7	94.4	102	89.7	107.2	94.6	84.6	77.2	55.7	66.3	51.6	66.7	65.7			0.0131273	0.0633622	-19.2875	-2.84625	3.708	FALSE	High	A0A2R8Q5C8	Master Protein	Phosphomevalonate kinase OS	Danio rerio OX	7955 GN	pmvk PE	4 SV	1	0.001
1622.8	2233.7	2200.6	1729.1	1794.7	1705.2	1551.8	1832	1610	1601	1910.3	1357.5	1362.8	1543.3	1316.7	1375.8			0.0135807	0.0647964	-324.062	-2.84326	39.985	FALSE	High	A5WUY4	Master Protein	SWI/SNF-related, matrix-associated, actin-dependent regulator of chromatin, subfamily a, member 1 OS	Danio rerio OX	7955 GN	smarca1 PE	1 SV	1	0
956.1	1293.4	1065.9	1105.2	1034.7	987.1	1186.6	1178.5	783.4	946	981.6	749.4	851.3	1026.1	1089.4	1030			0.0131895	0.0635818	-168.787	-2.84007	6.364	FALSE	High	A0A2R8Q4Q4	Master Protein	Cohesin loading complex subunit SCC4 homolog OS	Danio rerio OX	7955 GN	mau2 PE	3 SV	1	0
2492.4	3360.2	3247.2	2459.4	2677.3	2495.2	2106.9	2521.4	1922.4	2337	2646.8	1928.4	1929.6	2401.9	2160.7	1990.3			0.0149741	0.0686878	-505.362	-2.8395	44.033	FALSE	High	A0A0R4IK10	Master Protein	Junctional adhesion molecule 1 OS	Danio rerio OX	7955 GN	f11r.1 PE	1 SV	2	0
174.3	182.6	169.1	166.8	179.2	130.8	134.5	151.1	113.1	175.5	156.3	113.5	109.8	94.4	126.3	132.9			0.0142038	0.066555	-33.325	-2.83057	10.309	FALSE	High	Q1LYN2	Master Protein	Si:dkey-6n6.2 OS	Danio rerio OX	7955 GN	tpk2 PE	2 SV	1	0
40.4	68.5	58.8	35.7	46.9	42.4	38.2	41.7	42.4	34.9	33.3	48	19.8	22	25.6	25.5			0.0135121	0.0646787	-15.1375	-2.8304	2.36	FALSE	High	X1WEX4	Master Protein	Vav 3 guanine nucleotide exchange factor b OS	Danio rerio OX	7955 GN	vav3b PE	4 SV	1	0.004
138.1	177.5	196.4	146.6	187	173.9	143.1	209.7	84.1	151.3	122.4	120.7	146.9	147.1	160.5	149			0.0136061	0.0646815	-36.2875	-2.8224	10.53	FALSE	High	A0A286Y9U4	Master Protein	Cadherin EGF LAG seven-pass G-type receptor 1a OS	Danio rerio OX	7955 GN	celsr1a PE	1 SV	1	0
316.4	404.6	431.5	441.7	301.2	194.4	372.5	333.3	206.7	295.9	291.2	192.6	304.7	301.4	203.1	241.3			0.0160335	0.0712841	-94.8375	-2.82192	3.931	FALSE	High	A0A0R4IE87	Master Protein	Metallothionein OS	Danio rerio OX	7955 GN	mtbl PE	3 SV	1	0.001
1669.8	2187.3	1899.1	2041.3	1483.2	1257.5	1407.4	1448.5	1267.7	1429.5	1577.9	1245.2	1235.2	1273.7	1240.7	1288.6			0.0204136	0.0851795	-354.45	-2.82062	19.885	FALSE	High	E9QHW0	Master Protein	Transforming growth factor beta OS	Danio rerio OX	7955 GN	tgfb1b PE	3 SV	1	0
1044.3	1302	1273.6	1198.8	879.6	1039.9	911	985.7	553.7	1067.3	996.7	768.8	806.3	889.4	889.7	879.9			0.0136751	0.0646504	-222.887	-2.81894	42.375	FALSE	High	Q3ZB95	Master Protein	Mannose-6-phosphate isomerase OS	Danio rerio OX	7955 GN	mpi PE	1 SV	1	0
10187.3	11339	11307.8	10090.9	10169.7	8589.9	9674.7	9102.9	8490	9403.4	9791.5	8054.8	6853.9	9008.7	9690.8	8164.5			0.0137563	0.0648326	-1375.58	-2.81591	141.784	FALSE	High	Q7ZVT2	Master Protein	Pyruvate kinase OS	Danio rerio OX	7955 GN	pkma PE	1 SV	1	0
2414.2	2960	3106.7	2826.8	2083.8	1588.2	1644.1	1957.2	1004.6	2097.9	2117.5	1813.3	1499.8	1719.5	1243.8	1390.6			0.0154013	0.0695884	-711.75	-2.81353	39.003	FALSE	High	A0A2R8S0F1	Master Protein	Thy-1 cell surface antigen OS	Danio rerio OX	7955 GN	thy1 PE	1 SV	1	0
1055.7	1246.9	943.5	961.6	651.1	872.8	782.5	815.1	513.7	926.3	873.4	726	606.9	633	624.8	562.4			0.0143298	0.0670803	-232.837	-2.81153	17.886	FALSE	High	F1Q772	Master Protein	Lipid phosphate phosphohydrolase 1 OS	Danio rerio OX	7955 GN	plpp1a PE	1 SV	2	0
1158.4	1490.7	1243.4	1153.1	974	868	1043.5	1060.2	917.7	861.8	1027.4	879	1040.3	980.5	719	841.4			0.0168772	0.0739209	-215.525	-2.80937	7.571	FALSE	High	A8WHA4	Master Protein	Ciliary neurotrophic factor receptor OS	Danio rerio OX	7955 GN	cntfr PE	2 SV	1	0
187.1	256.4	195.6	163.1	291	278.6	211.6	275.2	169.4	185.8	227.9	132.4	152.4	154.8	179.1	201.5			0.0161758	0.0717462	-56.9125	-2.80733	8.538	FALSE	High	F1QC01	Master Protein	Kinase OS	Danio rerio OX	7955 GN	itpka PE	3 SV	1	0
159	207.3	182.7	164.5	128.7	99.9	116	123.1	120.1	126.7	118.1	134.1	70.2	90.6	91.1	87.3			0.0162414	0.0718916	-42.875	-2.80488	5.771	FALSE	High	B0S6R3	Master Protein	Docking protein 2 (Fragment) OS	Danio rerio OX	7955 GN	dok2 PE	3 SV	1	0
241.4	344.4	296.7	283.6	354.1	290.3	267	266.2	309	266.8	259.6	236.2	181	182.3	214.9	232			0.0142014	0.0666187	-57.7375	-2.80416	21.198	FALSE	High	A0A2R8PYP4	Master Protein	Lipid phosphate phosphohydrolase 1 OS	Danio rerio OX	7955 GN	LOC794598 PE	3 SV	1	0
14450	17345.7	17411.3	14750.1	18716.2	15260.3	13893.1	19176.2	10236.7	13226.2	13368.5	10107.9	12421.8	16022.9	16258	14724.4			0.0143357	0.0669784	-3079.56	-2.80209	174.537	FALSE	High	E7F6Z6	Master Protein	5-oxoprolinase, ATP-hydrolysing OS	Danio rerio OX	7955 GN	oplah PE	1 SV	1	0
211.1	278.5	322	284	806.2	438.8	433.1	613.3	389.3	197.9	197.9	163.5	191.4	185	193.3	188.2			0.0211441	0.0874811	-210.063	-2.80105	16.333	FALSE	High	F1Q6G8	Master Protein	Sodium/potassium-transporting ATPase subunit beta (Fragment) OS	Danio rerio OX	7955 GN	atp1b1b PE	1 SV	1	0
3926.6	3442.7	3865.5	3820.4	4657.7	4412	4085.8	4522.4	3714.1	3274.9	3628.1	3063	3948.3	3449.4	3663.8	3927.1			0.0150374	0.0689442	-508.05	-2.80091	74.095	FALSE	High	Q08BX5	Master Protein	Basal cell adhesion molecule (Lutheran blood group) OS	Danio rerio OX	7955 GN	bcam PE	1 SV	1	0
12881	16522.9	15105.6	14788.1	12533.8	9188.2	9622.6	9767.4	8650.9	10891.9	11926.1	10086.9	7766.1	9463.3	8148.8	8470.8			0.0179994	0.077092	-3125.6	-2.79992	119.611	FALSE	High	E7FCN5	Master Protein	Integrin beta OS	Danio rerio OX	7955 GN	itgb2 PE	1 SV	1	0
962.5	1281.5	1295.7	1023.2	881.4	772.2	723.2	779.7	458.9	871.7	779.4	692.5	715.8	677.5	832.3	656.5			0.017234	0.0750245	-254.35	-2.79691	23.887	FALSE	High	Q7SXC9	Master Protein	Zgc:66439 OS	Danio rerio OX	7955 GN	clec14a PE	2 SV	1	0
42.1	52.7	50.3	57.5	68.5	66.4	79.8	70.8	36.4	29.5	38.6	40.4	35.6	61.5	54.3	56.7			0.0143207	0.0670749	-16.8875	-2.79666	24.354	FALSE	High	A0A2R8QNF4	Master Protein	NACHT domain-containing protein OS	Danio rerio OX	7955 PE	4 SV	1		0
4589.6	6393.3	5946.1	5037.6	4009.6	3865	4135.3	4667.1	2374	4190.4	4151.8	2940.6	2646.4	3017.9	5254.6	3538.5			0.0143722	0.0670497	-1316.18	-2.79413	59.407	FALSE	High	Q6PH71	Master Protein	Ceramidase OS	Danio rerio OX	7955 GN	asah1b PE	2 SV	1	0
198.9	239.8	277.3	202.7	198.4	204.7	158.2	173.8	58.4	175	161.6	164.7	162.7	180.1	166.7	158.7			0.0144225	0.066913	-53.2375	-2.79238	97.692	FALSE	High	A0A2R8QFM8	Master Protein	Dihydropyrimidinase-related protein 2 OS	Danio rerio OX	7955 GN	dpysl2b PE	1 SV	1	0
13803.6	16437.7	12907	12918.8	10036.3	7004.5	6860.5	9396.1	7325.6	8921.6	9445.9	7633.6	7044.9	6091.8	7588.1	7210.3			0.0227396	0.0924056	-3512.84	-2.78565	132.753	FALSE	High	Q502P5	Master Protein	Serpina1 protein (Fragment) OS	Danio rerio OX	7955 GN	serpina1 PE	2 SV	1	0
382.6	493.5	631.6	409.2	292.2	349.8	379.7	473.8	86.6	369.3	351.6	232.6	353.2	315.7	345.1	234.2			0.0146816	0.0678847	-140.512	-2.78494	6.907	FALSE	High	A0A0R4IBU4	Master Protein	Ferredoxin-2, mitochondrial OS	Danio rerio OX	7955 GN	fdx2 PE	4 SV	2	0
115.4	121.3	132.8	127.5	78.8	105.4	89	131.5	61	104.3	98.9	92.1	96.5	88.9	84.3	86.9			0.0165184	0.0727976	-23.6	-2.78187	3.284	FALSE	High	B6IDE4	Master Protein	Frem1a (Fragment) OS	Danio rerio OX	7955 GN	frem1a PE	2 SV	1	0.002
421.4	487.7	524.1	476.5	455.7	332	394.9	337	400.7	367.6	388.9	340.4	353.7	340.4	327.9	299.2			0.0195166	0.0816066	-76.3125	-2.78099	1.134	FALSE	Medium	A0A2R8QEY8	Master Protein	Zgc:113208 OS	Danio rerio OX	7955 GN	zgc:113208 PE	4 SV	1	0.032
266	318.1	414.6	284.9	414.8	338.9	374.4	373.5	215.3	324.6	269.1	218.4	301.2	291.5	296.1	318.5			0.015645	0.0701167	-68.8125	-2.77901	10.454	FALSE	High	A1L293	Master Protein	Protein tyrosine phosphatase mitochondrial 1 OS	Danio rerio OX	7955 GN	ptpmt1 PE	1 SV	1	0
330.8	553.1	471.8	379.7	385.4	265.6	232	237.7	409.1	227.9	276.4	187.3	148.4	146.6	134.9	167.7			0.0152858	0.0695224	-144.725	-2.77843	1.102	FALSE	Medium	B3DHD5	Master Protein	Si:ch211-188c16.1 OS	Danio rerio OX	7955 GN	si:ch211-188c16.1 PE	2 SV	1	0.034
88.4	111.3	113.5	105	94.4	95.8	99.5	61.8	84.2	95.8	90.7	50.5	61.8	80.2	66.7	57.1			0.0149408	0.0687026	-22.8375	-2.77357	6.177	FALSE	High	F1RES5	Master Protein	Si:ch211-74f19.2 OS	Danio rerio OX	7955 GN	si:ch211-74f19.2 PE	1 SV	2	0
9946.7	12187.8	9717	10781.4	8515.2	6606	5875.6	6677.7	6049.6	5752.9	8397.7	7215.3	5819.6	6891.8	5246.6	5338.5			0.0195843	0.0818819	-2449.43	-2.77241	93.313	FALSE	High	A1L2D9	Master Protein	LOC557557 protein (Fragment) OS	Danio rerio OX	7955 GN	cfi PE	2 SV	1	0
623.2	697.7	760.4	764.4	812.9	707.8	698.1	755.9	645.6	738.2	694.9	696.9	536.2	630.8	568.6	605.9			0.0155073	0.0697613	-87.9125	-2.76507	8.824	FALSE	High	F1RAK1	Master Protein	Kinesin-like protein OS	Danio rerio OX	7955 GN	zgc:103670 PE	1 SV	2	0
152.3	197.1	179.9	135.9	125.1	133.5	131.2	147.4	85.8	137.9	142.2	94.1	99.9	125.7	143.2	103.1			0.0153278	0.06959	-33.8125	-2.76348	12.436	FALSE	High	A0A0R4IQI9	Master Protein	Cytoskeleton-associated protein 5 OS	Danio rerio OX	7955 GN	ckap5 PE	1 SV	1	0
378.9	497.2	514.8	385.1	482.2	579.8	485.8	566.8	293.6	403.4	396.8	339.6	348.2	478.2	480	383.2			0.0155071	0.0698332	-95.95	-2.76005	36.911	FALSE	High	Q6P967	Master Protein	Guanine nucleotide-binding protein (G protein), alpha-activating activity polypeptide O, b OS	Danio rerio OX	7955 GN	gnao1b PE	1 SV	1	0
8727.2	10671.2	9741.9	8641.2	12171.2	8790.5	10012.2	11691.9	6503.9	9449.5	7742	5305.9	7711.2	8297.2	9487.9	9772			0.0157222	0.070298	-2022.21	-2.75467	152.25	FALSE	High	Q801E6	Master Protein	Malate dehydrogenase OS	Danio rerio OX	7955 GN	mdh1aa PE	1 SV	1	0
13967.6	18752.3	17785.2	17391.8	12600.5	12999.9	11678.8	16225.4	10180.3	12646.9	13941.7	10770.1	12560.8	15388.8	9345.3	9676.4			0.0161513	0.0716895	-3361.4	-2.75033	212.74	FALSE	High	Q2Q1W5	Master Protein	Laminin alpha 5 OS	Danio rerio OX	7955 GN	lama5 PE	2 SV	1	0
9416.2	12442.1	12639.7	10974.3	9664.1	8416	9378.7	10894.7	7209.8	11085.8	9647.4	6912.5	7183.9	8511.3	8387.7	8763.2			0.0158616	0.0707886	-2015.52	-2.74499	147.426	FALSE	High	I3IRW7	Master Protein	(S)-3-amino-2-methylpropionate transaminase OS	Danio rerio OX	7955 GN	abat PE	1 SV	1	0
2913.9	4216.9	3640	3319.2	2228.7	2334.4	2345.5	2339.6	1282.8	2768.1	2648.8	2236.5	1653.1	2199.3	1803.2	1774.5			0.0174488	0.0756261	-871.487	-2.74087	32.971	FALSE	High	B8A697	Master Protein	Arachidonate 5-lipoxygenase a OS	Danio rerio OX	7955 GN	alox5a PE	3 SV	1	0
46839.7	55817.5	47651	38504.8	22570.6	19326.6	27906.1	28372.1	26687.5	27749	25667.3	22019.5	19909.9	20714.2	21397.7	15213.9			0.0246161	0.0959768	-13453.7	-2.73639	357.731	FALSE	High	Q3MU74	Master Protein	Complement component C3-1 OS	Danio rerio OX	7955 GN	c3a.2 PE	2 SV	1	0
46.3	88.3	100.2	61.8	28.3	43.1	37.6	46	23.1	39.8	54.1	18.6	25.2	15.9	29	28			0.0208681	0.0868738	-27.2375	-2.73068	10.139	FALSE	High	A0A2R8S091	Master Protein	Uncharacterized protein OS	Danio rerio OX	7955 GN	si:dkey-27h10.2 PE	4 SV	1	0
30.4	35.6	45.5	29.5	29.5	42.4	44.2	52.8	20	26.4	28.4	27.1	32.6	37.3	24.1	33.8			0.0184685	0.078242	-10.025	-2.72715	3.774	FALSE	High	Q6IQ96	Master Protein	Cysteine protease OS	Danio rerio OX	7955 GN	atg4c PE	2 SV	1	0.001
656.5	737.1	776.1	855.9	629.5	556.6	806.9	665.1	518.6	540.4	642.2	498.7	549.6	656.6	653.2	674.1			0.0177131	0.0764213	-118.787	-2.72518	4.592	FALSE	High	F1QJW5	Master Protein	Haloacid dehalogenase-like hydrolase domain-containing protein 2 OS	Danio rerio OX	7955 GN	hdhd2 PE	1 SV	2	0.001
1957	3080.1	2512.6	2063.3	1816.9	1667.6	1783.2	1833.6	1250.8	1937.2	1784	1536.3	1222.3	1504.8	1868.6	1355.7			0.0193547	0.0813061	-531.825	-2.72514	47.283	FALSE	High	Q6PGT7	Master Protein	Cathepsin D OS	Danio rerio OX	7955 GN	napsa PE	2 SV	1	0
243.1	310.3	294.6	229.7	254.9	180	197.8	215	153.2	235.5	232.9	140.1	164.7	168	200	188.5			0.0170935	0.0745919	-55.3125	-2.72503	2.248	FALSE	High	A0A2R8QJB8	Master Protein	ELM2 and Myb/SANT-like domain containing 1b OS	Danio rerio OX	7955 GN	mideasb PE	1 SV	1	0.005
274.3	378.1	344.6	314	273.6	182.1	230.7	225.6	248.5	224.3	235.5	192.6	171.6	215.8	219.8	150.1			0.0208739	0.0868094	-70.6	-2.71966	7.907	FALSE	High	F1QDC4	Master Protein	ADAM metallopeptidase domain 28 OS	Danio rerio OX	7955 GN	adam28 PE	4 SV	2	0
550.9	745.2	665	656.2	809.9	790.7	897.2	762.8	441.8	379.6	490.4	352.1	968	649.5	412.7	388.6			0.0206963	0.0860928	-224.4	-2.71946	20.221	FALSE	High	Q8MHB8	Master Protein	MHC class I antigen OS	Danio rerio OX	7955 GN	mhc1zaa PE	2 SV	1	0
1050.9	1293.4	1132.3	1008.4	1003.4	1036.4	936.8	792.9	1110.6	843	1013.2	703	603.5	719.2	826.1	720.8			0.0170748	0.0747298	-214.388	-2.71483	10.016	FALSE	High	Q6NTI2	Master Protein	Phosphatidylinositol-4,5-bisphosphate 3-kinase OS	Danio rerio OX	7955 GN	pik3cg PE	2 SV	1	0
3481.1	4717.9	3665.4	3617.7	3550.8	2820.4	2962.5	3067.1	1921.9	3008.5	3301.9	2619.6	2385.7	3031.1	3068.9	2850.4			0.0177694	0.0766062	-711.863	-2.71242	28.601	FALSE	High	Q803M7	Master Protein	Actin-related protein 2/3 complex subunit 5 OS	Danio rerio OX	7955 GN	arpc5a PE	1 SV	1	0
2581.2	3598.1	3223.4	2727	3933.8	2927.9	2920.3	3978.3	2201	2341.4	2545.9	2114.9	2301.1	2864.2	3553.9	2493.1			0.0172722	0.0751624	-684.313	-2.70726	65.926	FALSE	High	A0A024B5K5	Master Protein	Endothelin converting enzyme 2 OS	Danio rerio OX	7955 GN	ece2b PE	1 SV	1	0
649.5	924.6	791.8	880.2	742.5	601	568.2	747.5	541.3	597.2	686.4	502.7	569.8	694.5	488.7	667.6			0.0192729	0.0810176	-144.637	-2.70315	10.766	FALSE	High	Q503H9	Master Protein	Transcription initiation factor IIA subunit 2 OS	Danio rerio OX	7955 GN	gtf2a2 PE	1 SV	1	0
4655.4	6007.7	4010	4740.9	2170.4	1610.8	1714.6	2541.4	1722.5	2005.2	2202.2	1959.9	1723.9	2006.6	1757.2	1400.6			0.029324	0.107779	-1584.14	-2.70145	34.664	FALSE	High	A3KPG5	Master Protein	Pentaxin OS	Danio rerio OX	7955 GN	crp2 PE	1 SV	1	0
1089.8	1334.7	1097.3	1121.5	932.5	1237	1168.1	1359.2	464.3	1058.8	957.2	740.9	887.4	1020.1	1085.7	1129.5			0.0197377	0.0824494	-249.525	-2.69342	19.32	FALSE	High	A0A0R4IQN8	Master Protein	Nascent polypeptide-associated complex subunit alpha OS	Danio rerio OX	7955 GN	naca PE	1 SV	1	0
5008.5	7353.9	8874.5	5403.9	4944.5	5996.8	4764.8	3646.5	5866	3577.5	4917.7	2614.8	4446.9	3133.8	2640.4	3478.5			0.0191	0.0803687	-1914.72	-2.68953	39.237	FALSE	High	Q6XG62	Master Protein	Protein S100 OS	Danio rerio OX	7955 GN	icn PE	1 SV	1	0
368.1	395	416.6	405.4	396.2	537.4	489.1	542	334.1	343.4	357.2	270.5	388.3	455.1	397.3	337.9			0.0183351	0.0778199	-83.25	-2.68749	6.69	FALSE	High	A0A2R8RKB7	Master Protein	Cilia and flagella-associated protein 52 OS	Danio rerio OX	7955 GN	cfap52 PE	1 SV	1	0
857.4	994.9	1196.7	1089.3	830.9	853	935.4	767	653.4	800.9	905.7	928.3	768.7	686.8	738.4	706.1			0.019495	0.0816118	-167.038	-2.68107	3.067	FALSE	High	A0A1I8SBP0	Master Protein	Peroxiredoxin-like 2 activated in M-CSF stimulated monocytes (Fragment) OS	Danio rerio OX	7955 GN	selenou1a PE	1 SV	1	0.002
48669.2	62077.5	59172.9	53673.3	48977.7	43147.4	39325.1	43060.7	36142.1	43696.7	48993.2	41618.8	35460.8	42230.6	42144.1	38075.9			0.0215706	0.0886014	-8717.7	-2.68097	1012.07	FALSE	High	F8W3L6	Master Protein	Myosin, heavy chain 9a, non-muscle (Fragment) OS	Danio rerio OX	7955 GN	myh9a PE	1 SV	1	0
929.1	1395.5	1146.8	905.2	889.8	760.6	740.3	778.6	762.2	785.7	831.2	633.1	507.5	688.5	736.3	738.4			0.0237461	0.094277	-232.875	-2.67582	7.031	FALSE	High	A0A0R4IEU0	Master Protein	Erbb2-interacting protein OS	Danio rerio OX	7955 GN	erbin PE	1 SV	1	0
1669.8	2408.4	1925.3	1788.9	3013.9	2686.9	2097.6	2380.3	1120.6	1785.9	1679.5	1369.2	1431.5	1509.2	2348.7	2104.2			0.0187047	0.0791827	-577.788	-2.66512	17.321	FALSE	High	H0WF44	Master Protein	Beta-2-microglobulin OS	Danio rerio OX	7955 GN	b2m PE	1 SV	1	0
193.8	274.9	315.6	256.5	284.4	172.5	187.2	180.1	133	169.2	207.1	184.5	172.1	218	155.3	154.1			0.0231283	0.0931858	-58.9625	-2.66266	5.273	FALSE	High	A8DZA4	Master Protein	Protein-tyrosine-phosphatase (Fragment) OS	Danio rerio OX	7955 GN	ptprq PE	4 SV	1	0
6103.6	7671.8	6221.8	6147.3	5126.7	3780.2	3618.5	3781.8	3152.5	4852.1	4723.4	4273.5	2971.9	3379.7	3381	3234.3			0.0231467	0.0931883	-1560.41	-2.66156	70.752	FALSE	High	A1A5I3	Master Protein	LOC557935 protein (Fragment) OS	Danio rerio OX	7955 GN	zmp:0000001082 PE	2 SV	1	0
1382.6	1585	1335.6	1278.8	912.1	820.8	1269.7	1193.3	1220.7	1005.1	921.9	705.8	1026.4	852.6	1026.8	777.2			0.0206581	0.0860857	-280.175	-2.66036	183.332	FALSE	High	Q3MU73	Master Protein	Complement component C3-2 OS	Danio rerio OX	7955 GN	c3a.3 PE	2 SV	1	0
244.7	564.2	133.2	163.6	478.6	424.4	305.2	592.7	72.4	48.4	115.1	104.6	92	143.3	286.5	411.6			0.0201044	0.0839963	-204.088	-2.65983	8.406	FALSE	High	F1QJT5	Master Protein	Chemerin OS	Danio rerio OX	7955 GN	si:ch1073-406l10.2 PE	4 SV	2	0
754.6	976.8	868.2	777.5	794.2	716.1	644.1	737.4	728.6	768.2	773.1	557.6	511.5	605	661.3	605.1			0.0187603	0.0793271	-132.313	-2.65764	15.802	FALSE	High	A1L1U1	Master Protein	Striatin, calmodulin-binding protein OS	Danio rerio OX	7955 GN	strn PE	1 SV	1	0
2189	2952.3	2841.8	2261	2027.9	1962.6	1928.9	2207.1	1149.9	2148.9	2166	1602.6	1526.5	1823.8	2163.5	1780.2			0.0188287	0.0795305	-501.15	-2.65716	42.001	FALSE	High	A0A0R4IAE3	Master Protein	Serine/threonine-protein phosphatase 2A 55 kDa regulatory subunit B OS	Danio rerio OX	7955 GN	ppp2r2d PE	1 SV	2	0
88.4	82.9	91.8	82.9	115.4	85.6	96.2	98.3	70.5	84.2	85.1	86.8	90	58.2	76.6	77.6			0.01909	0.0803728	-14.0625	-2.64891	3.186	FALSE	High	Q4VBH9	Master Protein	Tprg1l protein (Fragment) OS	Danio rerio OX	7955 GN	tprg1l PE	2 SV	1	0.002
1071.3	1541.3	1185.8	1354.7	948.1	492.2	760.1	909.1	579.4	810.8	984.2	633.9	524.3	659.4	652.6	701			0.025392	0.0977278	-339.625	-2.64608	9.864	FALSE	High	A0A0R4IME5	Master Protein	Integrin, alpha M (complement component 3 receptor 3 subunit) (Fragment) OS	Danio rerio OX	7955 GN	itgam PE	3 SV	1	0
2673.5	4177.6	2819.3	2921.5	1401.5	1246.6	1672.4	1403	1217.8	1908.5	1559.4	1535.9	830.5	765.9	1426.6	690.3			0.0256829	0.0984376	-1047.56	-2.64234	25.026	FALSE	High	I3IRZ4	Master Protein	Si:ch1073-429i10.1 OS	Danio rerio OX	7955 GN	si:ch1073-429i10.1 PE	3 SV	1	0
6097.4	8265.3	7687.4	6981.9	5867.4	5631.2	6379.9	6712.5	4873.8	5691.5	6286.1	5246.6	5410.5	6307.1	5971.1	6052.8			0.0233811	0.0939105	-972.937	-2.6271	86.716	FALSE	High	C0SPC8	Master Protein	Signal transducer and activator of transcription OS	Danio rerio OX	7955 GN	stat5a PE	2 SV	1	0
2605.9	2655.1	2897.4	2382.1	1598.1	1551.9	1892.6	1781.3	2143.4	1800.2	1631.3	1172.9	1323.2	1129.9	2052	1106.5			0.020535	0.0856527	-625.625	-2.62683	138.324	FALSE	High	X1WC44	Master Protein	Si:ch211-212c13.8 (Fragment) OS	Danio rerio OX	7955 GN	si:ch211-212c13.8 PE	1 SV	1	0
703.2	1016.4	834.4	721.4	500.8	538.1	611.8	658.2	310.9	630.4	633.9	446.6	530.8	523.8	587.5	437.8			0.0220143	0.0901397	-185.325	-2.62408	26.248	FALSE	High	A0A0R4IC01	Master Protein	Phospholipid-transporting ATPase OS	Danio rerio OX	7955 GN	atp11b PE	3 SV	1	0
227.6	273	268.5	254.3	241.7	175.9	238	208.1	195	216.2	225.6	195.4	163.7	172.4	217.6	211.2			0.0218864	0.0897609	-36.25	-2.61818	10.503	FALSE	High	Q6PGU9	Master Protein	Serine/threonine-protein phosphatase 2A 55 kDa regulatory subunit B OS	Danio rerio OX	7955 GN	ppp2r2ab PE	2 SV	1	0
1802.8	2350	2298.4	2119.7	1699.1	1407.5	1820.8	1755.9	1542.3	1613.5	1851.6	1626	1190.1	1494.4	1408.7	1721.7			0.0231726	0.0932045	-350.738	-2.61019	18.132	FALSE	High	F1QES8	Master Protein	FYN-binding protein b (Fragment) OS	Danio rerio OX	7955 GN	fybb PE	4 SV	1	0
234.8	165.1	214.9	172.7	240.5	152.7	180	127.8	197.8	123.6	176.8	138.9	118.2	108.7	94.8	137.9			0.0209035	0.0868432	-48.975	-2.60902	2.446	FALSE	High	B0R0K6	Master Protein	Perforin 1.5 OS	Danio rerio OX	7955 GN	prf1.5 PE	3 SV	1	0.003
177.8	200.7	200.1	197	149.1	114.3	132.5	153.7	145.6	143.3	151.4	123.6	122.7	138.4	96.6	126.8			0.0249512	0.0969208	-34.6	-2.60778	5.726	FALSE	High	A0A286YAS7	Master Protein	Zgc:114045 OS	Danio rerio OX	7955 GN	agfg2 PE	4 SV	2	0
6184.5	9672.4	8765	7442.4	6093.4	5829.1	6129.4	7554.6	3541.9	6560.5	6751.2	5009.2	5253.7	6380.6	5667	5552.5			0.0218598	0.089803	-1619.27	-2.60758	58.513	FALSE	High	F1R454	Master Protein	Carbonic anhydrase OS	Danio rerio OX	7955 GN	ca2 PE	1 SV	1	0
1981.4	2310.9	2261.8	2072.7	1583.6	1612.8	1612.5	1867.9	1558.3	1891.5	1800.5	1447.1	1454.3	1557.5	1644.5	1471.7			0.0244572	0.0957	-309.775	-2.60349	25.459	FALSE	High	Q53VM6	Master Protein	Ca/calmodulin-dependent protein kinase phosphatase OS	Danio rerio OX	7955 GN	ppm1f PE	2 SV	1	0
165.2	177.6	177.9	135.6	131.7	129.4	114	144.2	71.9	129.8	145.5	123.1	138	115.8	97.2	106.3			0.0211079	0.0873508	-31	-2.59681	3.201	FALSE	High	A0A2R8QE68	Master Protein	AP3A hydrolase OS	Danio rerio OX	7955 GN	enpp5 PE	3 SV	1	0.002
1863.7	2087.5	2103.6	1880.2	1847	1775.1	1750.2	1701.5	1870.8	1695	1794.6	1645.4	1576.5	1750.8	1662.7	1731.7			0.0238603	0.0944285	-160.162	-2.59498	62.226	FALSE	High	E9QHD7	Master Protein	Extended synaptotagmin-like protein 1a (Fragment) OS	Danio rerio OX	7955 GN	esyt1a PE	3 SV	1	0
42.2	65.5	58.4	50.2	40.3	54.8	46.8	44.9	40.4	56	52.8	27.1	31.7	26.4	31.8	32			0.0223987	0.0913076	-13.1125	-2.58945	5.133	FALSE	High	E7F150	Master Protein	Si:ch211-114l13.12 OS	Danio rerio OX	7955 GN	si:ch211-114l13.12 PE	4 SV	1	0
6198.3	6992.2	6003.3	5783.1	5509.6	5202	5451.1	5845.7	5152.6	5888.5	5237	4613.1	4382.1	4615	5716.1	5594.2			0.0215379	0.0887357	-723.337	-2.58658	36.806	FALSE	High	Q7SYJ8	Master Protein	Tceb2 protein (Fragment) OS	Danio rerio OX	7955 GN	elob PE	2 SV	1	0
2622.6	3576.8	3157.8	2694.3	2320.7	2322.7	2063.4	2374	1257.4	2228.2	2517.2	1861.4	1872.8	2214.2	2466.9	2017.6			0.0224449	0.0913544	-587.075	-2.57907	40.574	FALSE	High	A0A2R8RM45	Master Protein	Protein kinase C OS	Danio rerio OX	7955 GN	prkcdb PE	3 SV	1	0
449.8	531.5	513.6	469.7	454.5	417.6	454.9	475.4	483.4	419.5	467.7	396.5	309.7	383.2	443.3	375.7			0.0242067	0.0949581	-61	-2.57684	16.953	FALSE	High	F6NX26	Master Protein	Selenoprotein W, 2a OS	Danio rerio OX	7955 GN	selenow2a PE	1 SV	1	0
1282.3	1787.6	1420.5	1148.1	1373.2	818.7	901.2	1086.6	1141.9	1036.9	996.4	720.3	678.7	892.1	949.6	870.5			0.0269738	0.101978	-316.475	-2.57602	43.514	FALSE	High	K4IAH1	Master Protein	Protein argonaute-4 OS	Danio rerio OX	7955 GN	ago4 PE	1 SV	1	0
1026.4	1246.2	1307	1009.1	1100.2	901.6	1024.4	1061.8	984.3	1072.2	1077.5	766.8	794.4	951.4	847.1	889.2			0.0222273	0.0908995	-161.725	-2.57396	14.557	FALSE	High	E9QEY4	Master Protein	Leucine-rich repeat-containing protein 57 (Fragment) OS	Danio rerio OX	7955 GN	lrrc57 PE	1 SV	1	0
101.5	218	170.7	126.8	91.4	63.7	82.4	90.3	70.3	70.3	102.6	59.4	55.9	71.9	59.9	62.8			0.032764	0.116947	-48.9625	-2.5689	3.426	FALSE	High	E7F202	Master Protein	Non-specific serine/threonine protein kinase OS	Danio rerio OX	7955 GN	mast3b PE	3 SV	2	0.002
722.8	844.2	1009.9	810.5	1103.2	974.1	902.5	1050.2	790.6	751.2	726.6	590.7	726.2	850.4	929.8	848.3			0.0231216	0.0932215	-150.45	-2.56583	17.848	FALSE	High	F1R5S1	Master Protein	Receptor protein-tyrosine kinase OS	Danio rerio OX	7955 GN	erbb2 PE	1 SV	1	0
275.9	292.7	318.8	281.5	357.1	318.3	334.2	319.1	311.5	261.9	284	271.3	261.2	324.5	239.3	253.9			0.0226839	0.092238	-36.25	-2.56091	12.664	FALSE	High	A3KQ01	Master Protein	E3 ubiquitin-protein ligase PPP1R11 OS	Danio rerio OX	7955 GN	ppp1r11 PE	2 SV	1	0
3487.7	5194.6	4093.3	3720.4	3134.8	2268	2404.8	2543	2359.3	2731.8	2992.5	2605.1	2036.5	2221.9	2242.5	2079			0.0317919	0.114185	-947.25	-2.55977	35.88	FALSE	High	B0KVD7	Master Protein	Sb:cb1043 (Fragment) OS	Danio rerio OX	7955 GN	si:ch73-208g10.1 PE	2 SV	1	0
972.4	1461.4	1428.6	1002.9	1786.2	1467	1518.2	1642.9	932.5	880.2	1168.2	755.9	1160	1174.3	1422.5	1201.3			0.0237826	0.0942969	-323.087	-2.55942	26.77	FALSE	High	F1R1N9	Master Protein	CD2-associated protein OS	Danio rerio OX	7955 GN	cd2ap PE	1 SV	1	0
1219	2034.9	2141	1501	1275.2	1235.6	1137.2	1461.7	911.9	1302.8	1398.8	1101.9	1030.9	1163.4	1035.4	1058.4			0.0299736	0.109078	-375.262	-2.55841	36.274	FALSE	High	Q6DEM2	Master Protein	V-crk avian sarcoma virus CT10 oncogene homolog OS	Danio rerio OX	7955 GN	crk PE	1 SV	1	0
1771.6	2197.6	1988.1	1807.7	1648	1434.8	1487.2	1328	1186.5	1537.8	1724.3	1513.3	1186.7	1417.6	1276.2	1285.7			0.0250737	0.0970115	-316.863	-2.5574	18.697	FALSE	High	F1QYT3	Master Protein	Amyloid beta A4 precursor protein-binding family B member 1-interacting protein OS	Danio rerio OX	7955 GN	apbb1ip PE	4 SV	1	0
545.1	460.8	374.3	348.8	331.9	214.3	396.9	293.2	301.7	230.6	263.5	232.6	231	291.5	375.7	206.5			0.027081	0.102272	-104.025	-2.55566	19.35	FALSE	High	A0A2R8PW58	Master Protein	Si:dkey-21e2.13 OS	Danio rerio OX	7955 GN	si:dkey-21e2.13 PE	4 SV	1	0
417.1	698	688.3	523.5	714.3	780.4	797.7	1106.7	456.4	510.4	513.2	340	613.9	545.2	600.1	545.5			0.0298299	0.108719	-200.162	-2.55421	38.878	FALSE	High	F1R485	Master Protein	Chromodomain-helicase-DNA-binding protein 1-like OS	Danio rerio OX	7955 GN	chd1l PE	1 SV	1	0
1465.7	1677.1	1450.7	1371.7	1215.7	938.5	1199.8	1203.9	662.2	1158.6	952.9	930.3	822.1	1081.6	1336.1	1269.2			0.0230401	0.0929601	-288.762	-2.55181	14.382	FALSE	High	A8WGN9	Master Protein	Lipase OS	Danio rerio OX	7955 GN	lipf PE	1 SV	1	0
11751.1	12256.8	11270.7	10564.2	10133.1	9441.5	9213.9	9866.8	8793.9	10225.3	10320.2	8166.6	8647.1	9518.2	9933.7	9143.5			0.0248967	0.0968066	-1218.7	-2.54401	133.489	FALSE	High	Q6TEN9	Master Protein	Copine I OS	Danio rerio OX	7955 GN	cpne1 PE	1 SV	1	0
383.3	535.7	456.5	337.4	551.3	425.8	517.5	514	493.6	350.5	412.3	356.5	281.5	395.3	280.3	397.9			0.0237416	0.0943469	-94.2	-2.53896	3.323	FALSE	High	Q08BG0	Master Protein	Serine peptidase inhibitor, Kunitz type, 2 OS	Danio rerio OX	7955 GN	spint2 PE	2 SV	1	0.002
725.9	715.4	744.7	656.4	869.4	849.5	748.2	874.3	681.3	583.8	666.9	470	560.4	601.7	860.4	728.3			0.0255791	0.0981511	-128.875	-2.53719	10.484	FALSE	High	A0A0R4IKR0	Master Protein	Integrin, alpha 3a OS	Danio rerio OX	7955 GN	itga3a PE	3 SV	1	0
148.4	197.1	230.6	176.8	203.8	219.1	152.3	243.5	134.5	145.5	138.9	117.1	157.8	160.9	204.7	187.8			0.0245454	0.0956647	-40.55	-2.53052	4.837	FALSE	High	A0A0M3HEM6	Master Protein	Uncharacterized protein OS	Danio rerio OX	7955 GN	rsph1 PE	1 SV	1	0.001
79.7	129.4	72.9	98.8	456.3	163.6	152.3	230.3	58.2	32.7	49.5	56.5	51.4	60.4	77.8	90.5			0.0380692	0.129704	-113.287	-2.52888	4.602	FALSE	High	A0A0R4IDS0	Master Protein	Apolipoprotein A-IV a (Fragment) OS	Danio rerio OX	7955 GN	apoa4a PE	3 SV	1	0.001
195.6	325.3	425.5	307	372.8	442.2	462.1	415.2	156.6	269.1	322.6	209.2	343.3	355.8	248.2	234.9			0.0249213	0.0968654	-100.75	-2.52869	2.142	FALSE	High	Q6P971	Master Protein	Pyrroline-5-carboxylate reductase OS	Danio rerio OX	7955 GN	pycr1a PE	1 SV	1	0.006
1489.8	1996.6	2067	1893.2	1235.5	1531.4	1418.6	1672.5	817.6	1399	1532.4	1377.7	1424.6	1537.2	1251.5	1278.9			0.0250662	0.0971118	-335.713	-2.52675	25.613	FALSE	High	Q5U3U9	Master Protein	Nap1l4b protein OS	Danio rerio OX	7955 GN	nap1l4b PE	2 SV	1	0
989.5	1210.7	1352.1	1103.4	1361.8	1285.6	1195.8	1371.4	987.2	1083	1102.6	856.8	1011.1	1312.7	1067.8	1107.2			0.024477	0.0956936	-167.738	-2.52139	23.5	FALSE	High	A0A0R4ITK2	Master Protein	Mitogen-activated protein kinase kinase kinase kinase 4 OS	Danio rerio OX	7955 GN	map4k4 PE	1 SV	2	0
8317.8	12525.4	12952.1	10212.4	7694.5	7376.2	8254.8	9761.6	4611.4	9286.5	7908.5	6562.4	6566.1	7976.6	8710.6	6941.3			0.0264829	0.100767	-2316.43	-2.51741	107.104	FALSE	High	A5PN55	Master Protein	Malic enzyme OS	Danio rerio OX	7955 GN	me2 PE	1 SV	1	0
15659.2	21002.3	19845.7	16032.6	15957.7	12031.2	12891.1	12600.5	9832.5	14589.5	14391.3	11918	9490	12212.2	14217.1	11971.3			0.0280243	0.104893	-3424.8	-2.51377	140.886	FALSE	High	Q6YBS2	Master Protein	Adenylyl cyclase-associated protein OS	Danio rerio OX	7955 GN	cap1 PE	1 SV	1	0
104	118.8	127.2	115.7	78.8	89.7	108.8	103	127.8	99.8	80.5	49.7	66.8	75.8	64.2	77.2			0.0271589	0.102277	-25.525	-2.513	5.146	FALSE	High	R4GDT3	Master Protein	Adhesion G protein-coupled receptor E5b, duplicate 2 OS	Danio rerio OX	7955 GN	adgre5b.2 PE	4 SV	1	0
124.2	208.3	150.9	187.5	97.4	55.4	46.1	57.1	75.6	56.4	90.4	75.5	33.6	40.6	42.6	47.4			0.0352755	0.123022	-58.1	-2.50165	24.779	FALSE	High	A0A0R4IU21	Master Protein	Si:ch211-204c21.1 OS	Danio rerio OX	7955 GN	si:ch211-204c21.1 PE	4 SV	1	0
580.1	871	638.4	705	568.8	437.4	591.3	639.2	442.1	429.3	503	497	387.3	601.7	585.9	549.8			0.0284221	0.105572	-129.387	-2.50043	2.033	FALSE	High	E7EYP9	Master Protein	N-acetylglucosaminidase, alpha OS	Danio rerio OX	7955 GN	naglu PE	1 SV	1	0.007
9118.1	11578.1	10939.8	10730.7	16858.4	12090.8	11360.3	13698.7	8970.2	9477.7	9438.9	7948.2	9124.4	10943.5	11412.1	10647.9			0.0309874	0.112355	-2301.5	-2.49848	160.724	FALSE	High	E7FFA5	Master Protein	Angiotensin-converting enzyme OS	Danio rerio OX	7955 GN	ace PE	1 SV	1	0
136.5	207.1	190.8	151.3	133.5	114.3	116	152.1	49.3	132.5	139.8	102.2	124.7	92.2	126	121			0.0259884	0.0994738	-39.2375	-2.49428	4.56	FALSE	High	A0A140LG29	Master Protein	Si:dkey-172h23.2 OS	Danio rerio OX	7955 GN	si:dkey-172h23.2 PE	4 SV	1	0.001
6848	9270	7582	7107.1	7485.3	6821.7	7353.6	8950.8	3777.8	6801.4	5749.5	4893.3	5703.4	6856.6	8536.2	6928.4			0.0283653	0.105412	-1521.49	-2.49387	99.458	FALSE	High	Q6NY22	Master Protein	Txndc4 protein (Fragment) OS	Danio rerio OX	7955 GN	erp44 PE	2 SV	1	0
1958	1973.5	734.6	1781.1	455.1	508.6	350	319.1	402.4	393.5	475.3	307.3	305.7	337.6	234	291.6			0.0408845	0.135441	-666.575	-2.49082	16.06	FALSE	High	F6NMZ5	Master Protein	Zgc:172218 OS	Danio rerio OX	7955 GN	zgc:172218 PE	4 SV	1	0
22.2	52.2	47.1	44.3	74	68.5	76.5	68.7	24.8	25.1	35	18.6	49	38.4	42.3	58.5			0.027482	0.103563	-20.225	-2.48886	4.928	FALSE	High	A0A1D5NSW7	Master Protein	GRB10-interacting GYF protein 1a OS	Danio rerio OX	7955 GN	gigyf1a PE	4 SV	1	0.001
581.4	672.4	642	581.2	657.7	811.2	607.8	770.2	407.5	577.1	588.1	457.9	559.9	636.3	637.2	618.4			0.0262004	0.0999453	-105.188	-2.48529	15.985	FALSE	High	A0A2R8RJ59	Master Protein	Uncharacterized protein OS	Danio rerio OX	7955 PE	1 SV	1		0
224.3	245.1	227.8	229.7	266.9	232.1	245.2	319.6	197.1	233.2	228.9	187.8	197.4	231.7	220.7	233.8			0.0295846	0.108459	-32.5125	-2.48356	5.121	FALSE	High	F1QP26	Master Protein	NADH:ubiquinone oxidoreductase complex assembly factor 6 OS	Danio rerio OX	7955 GN	ndufaf6 PE	1 SV	2	0
1301.3	1741.5	1618.6	1965.6	1320.9	1179.5	1354.7	1370.8	903.2	1434.9	1345	1190.3	1131.3	1313.2	1054.3	1255.5			0.0290647	0.107429	-278.15	-2.47957	15.85	FALSE	High	F1QF18	Master Protein	DDB1 and CUL4-associated factor 8 OS	Danio rerio OX	7955 GN	dcaf8 PE	1 SV	2	0
183.7	205.6	218.6	157.7	110	107.5	138.4	107.8	139.6	123.1	130.9	120.7	97.9	93.9	97.2	73.6			0.0321429	0.115303	-44.05	-2.4778	11.069	FALSE	High	A3KNL2	Master Protein	Junctional adhesion molecule 1 OS	Danio rerio OX	7955 GN	f11r.2 PE	2 SV	1	0
2338.4	2601.6	3034.6	1936.3	4326.4	2539.7	4495.2	5200.1	1494.6	1635.4	1532	1379.7	2114.2	2757.1	3090.8	2810.6			0.0306459	0.110853	-1207.24	-2.47212	48.711	FALSE	High	A0A0R4IQY2	Master Protein	Kynureninase OS	Danio rerio OX	7955 GN	kynu PE	3 SV	1	0
4589.1	5606.2	5875.7	5290	6055.5	5910.5	5733.9	6815	3880.5	5042.8	4804.2	3717.1	4721.5	5312.8	5894.5	5554.7			0.0274842	0.103488	-868.475	-2.46945	61.111	FALSE	High	Q503M6	Master Protein	Si:dkey-11e23.4 protein (Fragment) OS	Danio rerio OX	7955 GN	acot20 PE	2 SV	1	0
8164.4	12249.6	9308	8881.9	4747.9	3435.1	4317.9	4146.8	3280	5848.7	5430.6	4577.1	2423.3	3425.8	3681.1	2858.7			0.0360155	0.124581	-2965.79	-2.46091	41.646	FALSE	High	Q6NZS0	Master Protein	Cpa5 protein (Fragment) OS	Danio rerio OX	7955 GN	cpa5 PE	2 SV	1	0
21023.7	21438.5	16511.6	14033.1	10772.2	11958	17168.7	15972.3	14711.5	13207.9	15193.1	13256.1	11255.4	12144.2	6402.1	8782.6			0.0285018	0.105728	-4240.65	-2.45865	99.582	FALSE	High	Q6DHS2	Master Protein	Fibrinopeptide A OS	Danio rerio OX	7955 GN	fga PE	2 SV	1	0
1228.7	2232.6	1233.3	1423.7	1034.7	818.7	1043.5	760.7	786.8	873	933.7	828.9	785	771.9	725.5	817.7			0.0423861	0.13796	-406.675	-2.45731	17.574	FALSE	High	A0A2R8Q9H0	Master Protein	Uncharacterized protein OS	Danio rerio OX	7955 GN	LOC100002544 PE	4 SV	1	0
1073.8	1273.1	1143.2	1112.9	581.4	562	661.2	534.1	669.9	710.5	790.9	583	403.1	421.6	471.1	524.3			0.0343279	0.121061	-295.912	-2.4565	9.647	FALSE	High	B8A641	Master Protein	Transmembrane protein 176 OS	Danio rerio OX	7955 GN	tmem176 PE	3 SV	1	0
3531.1	6009.8	4754.2	4356.6	3107.7	2302.2	2563	3053.8	2224.3	3317.9	3378.7	2314	1822.3	2740.7	2282	2071.5			0.0345942	0.121705	-1190.88	-2.45123	43.605	FALSE	High	F1QSJ9	Master Protein	Si:dkey-32n7.4 OS	Danio rerio OX	7955 GN	si:dkey-32n7.4 PE	3 SV	2	0
4081.7	6004.4	4968.4	4404.1	4055.3	2601.3	2639.5	2872.7	2539.9	3488.9	3377.1	3382.4	2149.8	2840	2465.4	2202.6			0.034818	0.122138	-1147.66	-2.44915	221.439	FALSE	High	A7E2K1	Master Protein	Tropomyosin 1 (alpha) OS	Danio rerio OX	7955 GN	tpm1 PE	1 SV	1	0
893.7	1148.7	1011.1	1019.3	859.2	813.3	778.5	811.9	659.4	999.3	842.4	674.7	666.3	758.2	815.3	716.8			0.0287306	0.106503	-150.412	-2.44067	14.882	FALSE	High	Q7ZVY8	Master Protein	Zgc:55492 protein OS	Danio rerio OX	7955 GN	dnajb1b PE	2 SV	1	0
3498.5	3790.5	3581.7	3458.7	3035	3073	3023.8	3112.5	2392.4	3591.4	3306.2	2717.4	2579.6	2914.7	2898.8	2816.7			0.0296996	0.108677	-419.563	-2.43854	31.132	FALSE	High	Q7T3D5	Master Protein	Programmed cell death 6 OS	Danio rerio OX	7955 GN	pdcd6 PE	1 SV	1	0
405.5	506.5	510	412.4	417.3	359.4	404.1	443.2	446.7	393.1	447.9	328.3	265.6	370	309.6	315.3			0.0297619	0.108724	-72.7375	-2.4342	23.773	FALSE	High	A0A2R8QDP1	Master Protein	Phospholipid-transporting ATPase OS	Danio rerio OX	7955 PE	3 SV	1		0
737.5	836	632	675.1	493.6	435.4	597.9	545.7	629.1	497.8	505.3	412.2	334.4	368.9	591.8	469			0.0297809	0.108708	-143.088	-2.43405	3.644	FALSE	High	B2BJ88	Master Protein	IL-4RA-like protein 2 membrane anchored form OS	Danio rerio OX	7955 GN	il4r.1 PE	2 SV	1	0.001
532.3	655.6	648.1	512.4	553.1	581.2	522.8	454.3	399.1	552.9	589.7	521.7	409.1	423.3	433.1	447.5			0.0295351	0.10839	-85.425	-2.4238	58.712	FALSE	High	A7MBY4	Master Protein	Histone H2B OS	Danio rerio OX	7955 GN	zgc:171759 PE	1 SV	1	0
2057.8	2834.2	2422.4	2234.4	1657.6	1439	1478	1590.6	838.1	1743.3	1593.7	1406.7	1084.3	1213.3	2084.7	1364.3			0.0305552	0.110741	-548.2	-2.42233	17.485	FALSE	High	A0A286Y802	Master Protein	Sulfatase domain-containing protein OS	Danio rerio OX	7955 GN	arsb PE	3 SV	2	0
3243	2494.2	4357.7	2535.5	4375.7	4802.2	3882.2	4917.5	3253.4	2563.5	3365.9	2178.3	3229.6	2635.3	2821.6	3312.6			0.0365787	0.126041	-905.975	-2.42143	39.823	FALSE	High	F1RAQ9	Master Protein	Leucyl-tRNA synthetase (Fragment) OS	Danio rerio OX	7955 GN	lars1b PE	1 SV	1	0
823	946.1	1008.3	824.6	947.5	515.5	635.5	638.1	673.6	661.2	751.7	621.4	591.1	642.3	565.3	519.7			0.0379886	0.129667	-164.037	-2.42087	15.024	FALSE	High	E7F287	Master Protein	Adhesion G protein-coupled receptor E5b, duplicate 3 OS	Danio rerio OX	7955 GN	adgre5b.3 PE	1 SV	3	0
16187.2	20565.7	18785.5	17071.8	17492.1	13651.6	13910.9	15388.6	11760.6	15913.7	15800.6	12170.8	11179.7	14514.8	16303.1	14090.2			0.0300148	0.109179	-2664.99	-2.42086	151.552	FALSE	High	Q6NY25	Master Protein	WD repeat domain 1 OS	Danio rerio OX	7955 GN	wdr1 PE	2 SV	1	0
1170.1	1646.9	1433.8	1180.6	1107.5	952.2	945.3	1094	839.4	1143.9	1099.6	906.5	813.7	1032.1	987.9	871.6			0.0355916	0.123474	-229.463	-2.41158	15.935	FALSE	High	E7FBB7	Master Protein	Phospholipase A2 receptor 1 OS	Danio rerio OX	7955 GN	pla2r1 PE	4 SV	2	0
1434.2	2338	2406.7	1771.1	1468.2	673.6	1125.9	1057.6	826.7	1246.4	1123.1	873.8	689.5	880.6	1151.2	1128.4			0.041681	0.13669	-544.45	-2.3994	7.748	FALSE	High	A1L1U7	Master Protein	Galactosamine (N-acetyl)-6-sulfate sulfatase OS	Danio rerio OX	7955 GN	galns PE	2 SV	1	0
1128.1	1301.3	1113.4	971.1	1078.6	816.7	880.1	938.7	858.3	1066	907	641.6	719.2	778	894	958.2			0.0315233	0.113563	-175.713	-2.39441	21.557	FALSE	High	A0A2R8QF89	Master Protein	Protein farnesyltransferase subunit beta OS	Danio rerio OX	7955 GN	fntb PE	1 SV	1	0
64541.4	65353.2	65362.6	49397.3	29188.3	27552.3	32475.8	32181.3	31689.1	37059.2	31996	31508.1	21443.3	26990	32917.3	31112.3			0.0437052	0.140661	-15167.1	-2.39316	491.257	FALSE	High	A0A0R4IHQ0	Master Protein	Serotransferrin OS	Danio rerio OX	7955 GN	tfa PE	1 SV	2	0
3352	4294.5	4482.9	4477.5	6542.5	4668.7	4629	5235.5	4215	3403.8	4172.9	3629.1	3893.9	3972.7	4063	3917.8			0.042736	0.138598	-801.8	-2.39244	27.687	FALSE	High	Q4VBR6	Master Protein	Endoplasmic reticulum transmembrane protein OS	Danio rerio OX	7955 GN	bcap29 PE	2 SV	1	0
474.7	675.4	543.4	454.9	404.6	400.5	392.9	365	234	466	430.1	349.7	286.4	387.1	363	339			0.0330091	0.117024	-107.013	-2.39004	1.867	FALSE	High	A2BHW9	Master Protein	Cd7 antigen-like OS	Danio rerio OX	7955 GN	cd7al PE	4 SV	1	0.009
1459.6	2742.7	1529.2	1380.6	977	577.8	836.6	785	960	794.7	1064.3	570.5	384.3	468.3	470.5	665.5			0.0412407	0.136159	-613.8	-2.38879	10.737	FALSE	High	A0A0R4IDC4	Master Protein	Si:ch211-195b11.3 OS	Danio rerio OX	7955 GN	si:ch211-195b11.3 PE	4 SV	1	0
1131.5	1374.4	625.1	946.4	502.6	278.6	639.4	884.8	290.4	303.5	345.3	240.2	525.8	445.8	977.7	378.5			0.0343796	0.121011	-359.45	-2.38193	12.286	FALSE	High	A3KPH8	Master Protein	Pentaxin OS	Danio rerio OX	7955 GN	crp2 PE	1 SV	1	0
853.9	992.8	1175.4	1073.6	1041.9	995.4	1391.6	1138.4	757	870.8	964.4	788.6	879	1071.7	997.1	1023.2			0.0340411	0.120062	-163.9	-2.37623	13.179	FALSE	High	A4IG41	Master Protein	Zgc:162191 protein OS	Danio rerio OX	7955 GN	mtif2 PE	2 SV	1	0
1734.3	2542.9	2023.9	1855.7	1750.2	1558.8	1722.5	2035.4	1410.3	1955.5	1980.6	1505.7	1220.8	1275.9	1681.6	1337.4			0.032315	0.11591	-356.987	-2.37621	6.463	FALSE	High	A0A2R8RZC9	Master Protein	Cytidine deaminase OS	Danio rerio OX	7955 GN	cdaa PE	3 SV	1	0
2349	1837.6	1767.9	1631.2	1334.1	1281.5	1348.1	1143.1	1517	1371.7	1264.2	1265.8	1228.2	998.1	1138.8	1007.4			0.0397375	0.133107	-362.662	-2.37499	54.687	FALSE	High	A0A0N4STW3	Master Protein	Complement component c3b, tandem duplicate 1 OS	Danio rerio OX	7955 GN	c3b.1 PE	4 SV	2	0
3158.5	4467.2	3811.9	3441.6	2317.7	2879.3	2524.2	2573.7	1732.5	3118.6	2647.8	2366.1	2526.7	2473.3	2574.7	2123.9			0.0370611	0.127414	-701.312	-2.37474	31.142	FALSE	High	F1Q7R9	Master Protein	Ectonucleoside triphosphate diphosphohydrolase 1 OS	Danio rerio OX	7955 GN	entpd1 PE	1 SV	1	0
1728.8	2169.3	1923.3	1651.2	1457.4	1402	1177.4	1420	478	1615.3	1381	1143.5	1131.8	1188.6	1522.6	1298.6			0.0326107	0.116653	-396.25	-2.37306	13.442	FALSE	High	Q6PH50	Master Protein	Tmx1 protein (Fragment) OS	Danio rerio OX	7955 GN	tmx1 PE	2 SV	1	0
1540.3	2210.5	1727.6	1563.5	1680.4	1243.9	1441.7	1401.5	1313.9	1428.1	1416.9	1241.6	1094.2	1233.6	1584	1313.3			0.0386917	0.131433	-272.975	-2.36426	27.349	FALSE	High	A0JMN4	Master Protein	Tyrosine-protein kinase OS	Danio rerio OX	7955 GN	csk PE	1 SV	1	0
23451.9	26991.4	21253.8	23173	16734.5	13093	13367	14960.2	13232.8	14147.1	19346.5	15605.2	12471.7	15360.3	12161.7	11879			0.0402242	0.134303	-4852.56	-2.35707	174.186	FALSE	High	A0A0R4INN0	Master Protein	Complement factor H OS	Danio rerio OX	7955 GN	cfh PE	1 SV	2	0
223.6	290.2	211.3	224.9	181.6	161.6	145.7	184.9	143.4	207.7	194.6	159.1	106.4	156.5	149.1	137.5			0.0354482	0.123184	-46.1875	-2.35524	1.831	FALSE	High	A0A2R8Q5D8	Master Protein	Uncharacterized protein OS	Danio rerio OX	7955 PE	4 SV	1		0.009
3217.6	3045.4	2758.5	3067.2	2600.9	2365.9	2366.6	2303.7	3104.8	2049.1	2318.7	1855.7	2688.5	2203.2	1691.7	1800.7			0.0349625	0.122359	-501.675	-2.35462	24.659	FALSE	High	F1Q5S2	Master Protein	Protein Z, vitamin K-dependent plasma glycoprotein a OS	Danio rerio OX	7955 GN	proza PE	4 SV	1	0
165.3	185.5	156.2	141.1	217	191.7	172.7	209.7	110	173.3	167.9	103	145.9	155.4	171	160.9			0.0338484	0.119605	-31.475	-2.35239	3.314	FALSE	High	Q1LY23	Master Protein	Charged multivesicular body protein 7 OS	Danio rerio OX	7955 GN	chmp7 PE	1 SV	1	0.002
1971.5	2834.9	2058.1	1789.1	1458.6	970	1091.7	1107.2	763.7	1455	1388.6	1158.8	698.9	905.9	1352.2	910.4			0.0406402	0.135047	-580.95	-2.35141	44.312	FALSE	High	Q1LWE3	Master Protein	Neutrophil cytosolic factor 4 OS	Danio rerio OX	7955 GN	ncf4 PE	2 SV	1	0
1380.2	1809.7	1482.5	1335.6	1251.8	1247.3	1245.3	1212.9	1021.2	1216.4	1268.8	983.2	1100.6	1160.6	1325.9	1310.5			0.0365866	0.12591	-197.262	-2.35073	30.638	FALSE	High	B0S5C4	Master Protein	Acyl-CoA synthetase long chain family member 3b OS	Danio rerio OX	7955 GN	acsl3b PE	1 SV	1	0
985.4	1368.5	1162.9	976.6	819.5	719.5	778.5	896.4	756.7	910.2	897.8	706.2	622.8	715.4	836.9	676.6			0.0409081	0.135429	-198.088	-2.33987	15.055	FALSE	High	A0A0R4IN79	Master Protein	Nuclear factor of kappa light polypeptide gene enhancer in B-cells 1 OS	Danio rerio OX	7955 GN	nfkb1 PE	4 SV	1	0
16750.7	18509.8	19095.8	20992.7	13731.4	14714	15000.6	18435.1	9869	16832.4	14460.5	13913.1	13435.8	15242.8	15427.6	16130.8			0.0350867	0.122434	-2739.76	-2.33905	148.092	FALSE	High	Q7ZWF5	Master Protein	Aspartate aminotransferase OS	Danio rerio OX	7955 GN	got2b PE	2 SV	1	0
4536.6	4943	2361.6	3400.3	2056.8	1063.8	2323.8	3192.2	1092.8	1173.9	1233.9	1170.9	1934.1	1312.7	3939.5	1316.9			0.0360897	0.124718	-1337.93	-2.33905	24.405	FALSE	High	L7QIX7	Master Protein	Pentaxin OS	Danio rerio OX	7955 GN	CRP5.2 PE	2 SV	1	0
3106.7	3554.4	2931.6	2857.7	2604.5	2715.7	2791.1	2954.5	1711.7	2696	2351.7	1728.1	2086.9	2229	3361.9	3003.4			0.0410063	0.135598	-543.438	-2.33664	50.911	FALSE	High	Q503E2	Master Protein	Post-proline cleaving enzyme OS	Danio rerio OX	7955 GN	prep PE	1 SV	1	0
741.3	1020.6	767.6	633.2	493	539.4	539.9	682	221.6	652.3	616.1	499.5	493.2	553.4	496.1	468.3			0.0361321	0.124756	-177.062	-2.33491	258.473	FALSE	High	Q502M3	Master Protein	LOC553451 protein (Fragment) OS	Danio rerio OX	7955 GN	sptbn1 PE	2 SV	1	0
358	329.7	404.5	356.7	372.2	217.7	227.4	226.6	360.5	233.7	269.5	216	159.8	148.8	202.8	236.7			0.0352781	0.122947	-83.125	-2.33391	4.788	FALSE	High	B8JM30	Master Protein	Si:ch73-343l4.8 OS	Danio rerio OX	7955 GN	si:ch73-343l4.8 PE	4 SV	1	0.001
120	174.7	164.6	129.7	147.3	169.8	182.6	182.2	63	133	140.2	113.5	134.5	144.4	144.2	151.9			0.0357367	0.12379	-30.775	-2.33116	9.934	FALSE	High	A0A0A0MPI4	Master Protein	Ras-responsive element-binding protein 1b OS	Danio rerio OX	7955 GN	rreb1b PE	4 SV	1	0
17036	17826.1	15957.7	15504.7	10267.1	9527.1	10169.8	10972.9	14154.8	10647.1	11927.1	10066.8	8644.6	9082.9	8026.8	7737.5			0.0390214	0.132045	-3371.73	-2.32276	164.75	FALSE	High	F1Q890	Master Protein	Plasminogen OS	Danio rerio OX	7955 GN	plg PE	1 SV	1	0
114.7	140.6	144.9	117	197.2	147.2	158.2	167.5	124.2	96.3	139.2	107.4	117.7	132.3	136.8	131.4			0.0405273	0.134738	-25.25	-2.3199	4.95	FALSE	High	Q32PN9	Master Protein	Guanine nucleotide-binding protein-like 3 OS	Danio rerio OX	7955 GN	gnl3 PE	2 SV	1	0.001
952	1265.1	963.2	875	750.3	697.6	683	701	567.1	860.9	742.4	543.5	524.3	645.6	786.6	685.6			0.0397436	0.133038	-191.4	-2.31623	18.132	FALSE	High	B8JKY9	Master Protein	Small nuclear ribonucleoprotein Sm D1 (Fragment) OS	Danio rerio OX	7955 GN	snrpd1 PE	1 SV	1	0
200.8	272.6	217.8	211.1	174.4	160.9	172.1	134.2	101.4	169.7	190.3	178.9	129.1	138.4	159.6	140.4			0.039019	0.132125	-42.0125	-2.30724	8.072	FALSE	High	A0A2R8S0B6	Master Protein	Rho family-interacting cell polarization regulator 2 OS	Danio rerio OX	7955 GN	ripor2 PE	3 SV	1	0
13988.8	21428.9	16954	14783.3	12856.6	9964.5	11228.5	11576.7	7564.1	12022.8	12732.9	10770.1	8320.1	10967.6	12791.2	10427			0.0424929	0.13811	-3398.19	-2.307	110.365	FALSE	High	Q7T372	Master Protein	Actin-related protein 2/3 complex subunit OS	Danio rerio OX	7955 GN	arpc1b PE	1 SV	1	0
3095.7	3969.9	4079.6	3948.3	4164.7	4049.2	4580.3	5247.7	2794.3	3351.4	3182.5	2946.3	3608.5	4280.1	3778.9	3997.9			0.0377471	0.128974	-649.438	-2.30057	12.631	FALSE	High	F8W3H2	Master Protein	ATP synthase F1 subunit epsilon OS	Danio rerio OX	7955 GN	atp5f1e PE	1 SV	1	0
106.1	175.4	124.8	125.2	270	170.5	142.4	263.1	32.8	121.8	107.2	86.4	111.3	135.1	178.1	116.7			0.0402483	0.134312	-61.0125	-2.29668	2.121	FALSE	High	A2BHH5	Master Protein	Prune homolog 2 with BCH domain OS	Danio rerio OX	7955 GN	prune2 PE	4 SV	1	0.006
797.2	1128.4	1167.3	1035.4	1415.9	1188.4	1377.8	1736.4	528.6	943.3	902.1	772.4	972.5	1189.2	1134.5	1105.4			0.0391352	0.132241	-287.35	-2.2909	10.452	FALSE	High	A0A2R8Q586	Master Protein	COX assembly mitochondrial protein OS	Danio rerio OX	7955 GN	cmc1 PE	1 SV	1	0
216.7	282	255.2	297.7	272.4	353.2	299.9	329.1	226	242.7	262.9	220.5	246.3	284.9	202.8	284.4			0.0401075	0.134034	-41.9625	-2.28935	6.581	FALSE	High	Q08CT0	Master Protein	Zinc finger, MYND domain containing 11 OS	Danio rerio OX	7955 GN	zmynd11 PE	2 SV	1	0
1255.8	1540.7	1427.8	1292.2	1244.5	989.9	1155.6	1157.4	1186.9	1206.5	1276.8	907.3	831.5	973.9	1049.6	1133.4			0.0382342	0.13029	-187.25	-2.28922	10.977	FALSE	High	A0A2R8RVI8	Master Protein	Phosphatidylinositol-5-phosphate 4-kinase, type II, alpha a OS	Danio rerio OX	7955 GN	pip4k2aa PE	1 SV	1	0
29391.4	30064.7	24612.8	27849.6	27461.6	23577.8	26181.6	29009.7	17528.9	26863	22980.6	17322.1	23015.3	26255.4	25067.7	28425.6			0.0429698	0.138946	-3836.32	-2.28756	137.42	FALSE	High	B0S7W4	Master Protein	Aldh9a1a protein OS	Danio rerio OX	7955 GN	aldh9a1a.1 PE	2 SV	1	0
1974	3265.3	2376.5	2453	1398.5	1543.7	1584.1	1848.4	1682.3	1316.7	1885.3	1801.6	1066	1166.1	1395.4	1666.4			0.0448614	0.142578	-557.962	-2.2865	6.129	FALSE	High	F1QWQ7	Master Protein	Cerebellin 13 (Fragment) OS	Danio rerio OX	7955 GN	cbln13 PE	4 SV	1	0
427.4	690.7	584.9	456	306	262.2	311.2	312.7	144.7	355.9	328.8	293.5	230	271.2	380	246.7			0.0449728	0.142722	-137.538	-2.28234	15.223	FALSE	High	Q7T318	Master Protein	Wiskott-Aldrich syndrome (Eczema-thrombocytopenia) OS	Danio rerio OX	7955 GN	wasb PE	2 SV	1	0
4496.5	5633	6293.9	4789	5845.7	5630.5	6472.2	7618	3869	4686.9	4190.1	3385.2	4814	5988.1	5856.6	5276.7			0.0387345	0.131562	-1089.02	-2.28164	51.91	FALSE	High	Q5XJS8	Master Protein	Hsd17b10 protein OS	Danio rerio OX	7955 GN	hsd17b10 PE	1 SV	1	0
192.9	305.8	177.1	209.9	172.6	89	118.7	111.5	68.1	179.1	177.4	74.3	95	70.3	82.7	95.9			0.0412662	0.136085	-66.8375	-2.28028	1.082	FALSE	Medium	E7F9S1	Master Protein	DEAH (Asp-Glu-Ala-His) box polypeptide 32a OS	Danio rerio OX	7955 GN	dhx32a PE	4 SV	2	0.035
38846.6	37581.1	36378.7	37690.7	36274.4	33657.3	31634.7	30493	34390.4	33375.6	33784.3	36211.6	29872.7	27653.8	29714.1	30409.8			0.0391468	0.132196	-3393.02	-2.2756	415.758	FALSE	High	Q7SYE2	Master Protein	Actinin, alpha 4 OS	Danio rerio OX	7955 GN	actn4 PE	1 SV	1	0
595.2	940.9	979.7	800.9	1190.4	978.9	907.1	1152.1	915.6	821.1	868.4	548.7	823.1	585.2	790.3	712.5			0.0415786	0.136523	-185.038	-2.27017	18.868	FALSE	High	Q7T3F4	Master Protein	Major histocompatibility complex class I UEA protein OS	Danio rerio OX	7955 GN	mhc1uea PE	2 SV	1	0
9314.5	12222.6	11470	10175.2	10202.8	8858.9	8710.3	9376.5	7771.3	10332.3	10245.4	8598.2	8233	9001.1	7743.4	7916			0.0402922	0.134391	-1311.26	-2.26673	291.994	FALSE	High	F8W4C0	Master Protein	Spectrin beta chain OS	Danio rerio OX	7955 GN	sptbn2 PE	1 SV	1	0
424.8	625.6	517.6	431.7	399.2	291.6	333.6	332.3	198.9	390.8	371.7	295.6	314.1	333.8	354.1	298.1			0.0450117	0.142769	-99.9125	-2.26627	30.321	FALSE	High	E7F0T7	Master Protein	WD_REPEATS_REGION domain-containing protein OS	Danio rerio OX	7955 GN	gnb4a PE	1 SV	1	0
511.4	466.6	538.6	486.2	422.1	357.3	406.7	408.9	451.9	366.7	416.2	417.5	370.5	390.9	355.9	386.1			0.0456309	0.143942	-55.2625	-2.26425	7.038	FALSE	High	B3DJJ8	Master Protein	CXXC motif containing zinc binding protein OS	Danio rerio OX	7955 GN	czib PE	1 SV	1	0
571.3	1063.5	1055.8	620.5	627.1	520.3	530	540.4	511.4	529.2	621.7	471.2	376.9	437	562.5	462.6			0.0515312	0.155211	-194.55	-2.26293	18.11	FALSE	High	F1R6I2	Master Protein	Granulin b OS	Danio rerio OX	7955 GN	grnb PE	3 SV	1	0
593	553.2	545.8	596.2	571.2	465.5	469.4	506.1	387.1	421.7	395.1	306.9	556.5	652.2	406.3	397.6			0.0472322	0.14683	-97.125	-2.26267	4.733	FALSE	High	F1R8L1	Master Protein	Fibroblast growth factor-binding protein 2a OS	Danio rerio OX	7955 GN	fgfbp2a PE	3 SV	3	0.001
1794.3	2287.8	1707.1	1565.5	1363.6	1059.7	1286.8	1441.6	853.8	1521.3	1385.6	1310.2	1036.3	988.8	1481.8	1036.1			0.04261	0.138337	-361.562	-2.26179	43.524	FALSE	High	Q568K7	Master Protein	Zgc:110239 OS	Danio rerio OX	7955 GN	zgc:110239 PE	2 SV	1	0
25809.2	37899.7	32338.1	29022	22841.8	18369.6	18143.1	19042.5	12810.2	23568.8	23104.6	20377.4	13834	18389.2	21498.7	16921.9			0.045355	0.143434	-6620.15	-2.25655	269.147	FALSE	High	A0A140LGK1	Master Protein	Plastin-2 OS	Danio rerio OX	7955 GN	lcp1 PE	1 SV	2	0
997.9	1146.9	1129.1	935	1110.5	768.8	959.8	851.5	965.2	947.3	1021.8	752.6	672.7	743.9	815.3	805.5			0.0407675	0.135355	-146.9	-2.25597	27.688	FALSE	High	B2GNR2	Master Protein	Zgc:92362 protein OS	Danio rerio OX	7955 GN	tatdn1 PE	2 SV	1	0
1324.9	2522.9	2347.9	2145.1	768.4	911.8	653.3	1312.7	1443.8	826	924.5	752.6	938.4	739.5	491.8	836.4			0.0510756	0.154694	-629.25	-2.25539	8.31	FALSE	High	B3DJD9	Master Protein	Silva protein OS	Danio rerio OX	7955 GN	pmela PE	2 SV	1	0
564.7	669.1	625.1	625.1	437.1	401.2	568.9	484.9	329.5	508.1	554.8	415.1	398.7	424.4	414	540.1			0.0414907	0.136266	-98.925	-2.25407	11.138	FALSE	High	A2BIH6	Master Protein	Leucine-rich repeat-containing 8 VRAC subunit Da OS	Danio rerio OX	7955 GN	lrrc8da PE	3 SV	1	0
1457.2	1904.5	1818.6	1591	1164	1303.4	1321.7	1393	660.6	1572.7	1365.1	1227.1	1008.1	1203.4	1350	1171.8			0.0407831	0.135339	-299.325	-2.25405	22.722	FALSE	High	B2GPU7	Master Protein	Selenide, water dikinase OS	Danio rerio OX	7955 GN	sephs1 PE	2 SV	1	0
1980.7	2688.1	2385	2180.4	1948.6	1610.8	1820.8	1932.4	1905.5	1733.9	1859.6	1434.6	1491.4	1832.6	2075.8	1649.1			0.0440465	0.141041	-320.538	-2.25254	23.057	FALSE	High	Q6DGB2	Master Protein	Inositol-1-monophosphatase OS	Danio rerio OX	7955 GN	impa1 PE	1 SV	1	0
904.9	1248.1	1206.4	1073.1	616.9	903.6	888	869	742.3	905.2	909.7	732.4	684.6	776.3	842.2	694.2			0.0492773	0.151622	-177.887	-2.24996	46.354	FALSE	High	Q1LVZ0	Master Protein	RAB11B, member RAS oncogene family, a OS	Danio rerio OX	7955 GN	rab11ba PE	1 SV	1	0
251.5	312	258.8	266.8	214	145.8	160.8	157.4	156.2	206.8	209.4	193	142.5	150.4	130.9	139.7			0.0469235	0.146685	-54.775	-2.24951	13.707	FALSE	High	A0A0R4IWY1	Master Protein	Neogenin 1a (Fragment) OS	Danio rerio OX	7955 GN	neo1a PE	4 SV	1	0
1585	2235.1	2111.7	2426.4	2673	2365.9	2863.7	2453.2	1449.7	1491.3	2212.8	1501.6	2501.5	2013.8	1684.6	2272.9			0.0412405	0.136247	-448.225	-2.24858	20.462	FALSE	High	A0A0R4IWN8	Master Protein	Si:ch73-281n10.2 OS	Danio rerio OX	7955 GN	si:ch73-281n10.2 PE	3 SV	1	0
42.9	81.7	97	94.7	22.8	50.7	34.9	42.3	10.5	37.6	40.9	38.4	40.6	46.1	31.8	25.5			0.0507723	0.154074	-24.45	-2.24739	5.1	FALSE	High	A0A2R8QMM2	Master Protein	Uncharacterized protein OS	Danio rerio OX	7955 GN	vwa2 PE	4 SV	1	0
4900.3	6307.8	5744.4	4816.7	6232.9	5328.6	5711.5	6223.9	3663.9	5175.3	4706.9	4120.1	4617.6	5172.2	6227.6	5323			0.0429144	0.138898	-782.437	-2.24313	76.646	FALSE	High	Q7ZVZ4	Master Protein	upf1 regulator of nonsense transcripts homolog (Yeast) OS	Danio rerio OX	7955 GN	upf1 PE	2 SV	1	0
2537.3	3521.1	3105.1	2759.3	2463.8	2235.8	2313.2	2411.5	2322.8	2544.2	2365.8	1982.5	2102.3	2340.4	2378.9	2306.3			0.0516241	0.15543	-375.488	-2.23806	32.836	FALSE	High	E7FC21	Master Protein	5'-nucleotidase, cytosolic IIa OS	Danio rerio OX	7955 GN	nt5c2a PE	1 SV	3	0
2830.4	4639.2	3448.4	3236	2997.1	2160.5	2545.3	2622.8	2043.1	2636.9	2603	2108.1	1837.6	2171.3	3271.1	2220.5			0.0458564	0.14438	-698.513	-2.23802	32.129	FALSE	High	Q803I3	Master Protein	Bridging integrator 2b OS	Danio rerio OX	7955 GN	bin2b PE	2 SV	1	0
632.9	1060.2	801.8	767.8	479.8	573.7	660.5	492.3	601.4	494.3	621.1	560	535.7	500.7	422.9	447.8			0.0531834	0.157908	-160.637	-2.23033	15.396	FALSE	High	F1RCK3	Master Protein	Si:dkey-85k7.10 (Fragment) OS	Danio rerio OX	7955 GN	si:dkey-85k7.10 PE	4 SV	3	0
286.9	525.7	353.4	322.6	639.7	673.6	421.2	764.4	97.3	175	222.6	176	232.5	421.6	634.1	432.8			0.0433279	0.139558	-199.45	-2.22136	5.057	FALSE	High	A0A0R4IXU5	Master Protein	Si:ch211-207n23.2 OS	Danio rerio OX	7955 GN	si:ch211-207n23.2 PE	4 SV	1	0.001
631.5	782.5	671	542.1	594	464.1	493.1	553.6	463.8	538.1	534.6	385.2	437.3	460.6	622.7	497.4			0.0454198	0.143599	-99.025	-2.21995	15.167	FALSE	High	A8E5M7	Master Protein	Zgc:136895 protein OS	Danio rerio OX	7955 GN	ssuh2.2 PE	2 SV	1	0
478.3	556.2	570	509.4	415.4	369.7	354.7	387.7	401.6	386.4	431.7	298.8	374.9	461.7	322.3	322.1			0.0462091	0.145261	-80.2375	-2.21698	16.436	FALSE	High	E7F6C7	Master Protein	Attractin-like 1b OS	Danio rerio OX	7955 GN	atrnl1b PE	1 SV	1	0
4601.3	5345	3324.9	3811.3	3958.5	3460.5	2663.3	3238.2	3774.1	2895.7	4007	2557.5	2564.3	2925.7	2047.4	2965.7			0.0450351	0.142789	-833.2	-2.21577	49.807	FALSE	High	B0R0B3	Master Protein	Phosphoglucomutase 5 OS	Danio rerio OX	7955 GN	pgm5 PE	1 SV	1	0
65.4	59.1	74.5	54.1	81.2	53.4	60.6	68.7	62.8	32.7	34	23.8	57.9	63.7	58.7	63.2			0.0479983	0.148436	-15.025	-2.21477	7.786	FALSE	High	A0A0R4IU29	Master Protein	Disks large homolog 2 (Fragment) OS	Danio rerio OX	7955 GN	dlg2 PE	3 SV	1	0
8985.5	12401.9	7375.5	8948.7	4745.5	4787.2	5802.5	5221.3	2658.5	4188.2	7234.4	5151.3	3036.2	4351.5	7344.3	4197.5			0.0470019	0.146523	-2513.28	-2.21425	62.978	FALSE	High	A0A0R4IDF2	Master Protein	Si:ch1073-67j19.1 OS	Danio rerio OX	7955 GN	si:ch1073-67j19.1 PE	1 SV	1	0
2808.8	4216.4	3270.9	2811.1	2860	2114.6	2442.4	2671.4	2143	2919.9	2677.5	2188.4	1785.7	2033	2654	2179.9			0.0477215	0.147955	-576.775	-2.21354	49.046	FALSE	High	Q7ZU43	Master Protein	Carboxypeptidase vitellogenic-like OS	Danio rerio OX	7955 GN	cpvl PE	1 SV	1	0
8782.6	9525.7	7970.4	8314.5	7056.6	6848.4	8216.5	8532.9	6298	7691.8	6032.8	5773.1	7483.6	8652.4	7303.8	7724.2			0.0442626	0.141795	-1035.99	-2.21318	79.06	FALSE	High	A0A0G2L2K5	Master Protein	Uncharacterized protein OS	Danio rerio OX	7955 GN	scarb2b PE	1 SV	2	0
630	628.9	571.2	510.3	363.1	406.6	344.8	658.2	514.3	467.8	386.2	381.2	345.3	292.6	406.9	413			0.0495331	0.151884	-113.225	-2.21284	15.047	FALSE	High	Q5RH87	Master Protein	ATP-binding cassette, sub-family C (CFTR/MRP), member 9 OS	Danio rerio OX	7955 GN	abcc9 PE	3 SV	1	0
76.4	83.9	77.7	75.2	66.1	71.9	50.1	78.2	56.9	75.2	59.7	73.5	64.8	57.6	54.3	54.2			0.0448962	0.142637	-10.4125	-2.21264	4.176	FALSE	High	A0A0R4ID76	Master Protein	CD79b molecule, immunoglobulin-associated beta OS	Danio rerio OX	7955 GN	cd79b PE	4 SV	1	0.001
888.7	706.9	107.5	675.3	54.1	64.3	38.9	46.5	37	26.9	59	26.6	52.9	38.4	28.7	28.4			0.0627764	0.175878	-285.538	-2.20927	15.407	FALSE	High	A0A2R8QKW9	Master Protein	SUEL-type lectin domain-containing protein OS	Danio rerio OX	7955 GN	si:ch211-154a22.8 PE	4 SV	1	0
573.6	644.6	631.2	573	616.9	486.7	484.5	505.5	613	525.1	551.5	388.8	452.1	468.3	479.7	435.6			0.0446087	0.142587	-75.2375	-2.20748	14.411	FALSE	High	A0A2R8Q6W4	Master Protein	Phosphatidylinositol transfer protein membrane associated 2 OS	Danio rerio OX	7955 PE	3 SV	1		0
2423	3181	2616.8	2465.5	2552.2	2051.6	2069.3	2314.3	1734.2	2463.2	2380.3	2380.6	1880.7	2123.6	1944.9	1967.3			0.0458701	0.144348	-349.863	-2.20672	41.479	FALSE	High	A0A2R8QMW2	Master Protein	Protein kinase C OS	Danio rerio OX	7955 GN	prkcbb PE	1 SV	1	0
133.1	170	132.8	158.1	104	85.6	100.2	115.2	107.1	89.1	108.5	113.1	92	103.8	108.4	82.2			0.0548155	0.160738	-24.35	-2.20518	15.268	FALSE	High	A0A345BTK5	Master Protein	Thrombomodulin OS	Danio rerio OX	7955 PE	2 SV	1		0
33212.6	36761.2	34928.8	36745.1	21892.4	24141.8	24259.3	19072.7	16730.1	29645	27008.7	24465.5	17432.1	22272.3	20868.9	19292.2			0.0486897	0.150412	-6662.39	-2.19757	326.057	FALSE	High	Q6NYM6	Master Protein	Actin-depolymerizing factor OS	Danio rerio OX	7955 GN	scinlb PE	2 SV	1	0
232	329.7	256	284.2	205.6	180	170.1	196	130.9	221.6	212.1	164.7	143.9	182.8	231.8	146.5			0.0475287	0.14742	-52.4125	-2.19627	2.604	FALSE	High	A0A2R8QNW3	Master Protein	PDZ domain-containing protein OS	Danio rerio OX	7955 GN	ppp1r9ba PE	4 SV	1	0.003
747.3	1028.4	910.9	873.6	724.5	742.1	764	738.5	567.1	668.9	714.4	577	638.6	840.5	862.8	696.7			0.0455381	0.143942	-120.412	-2.19485	15.246	FALSE	High	B8X730	Master Protein	CD40 molecule, TNF receptor superfamily member 5 OS	Danio rerio OX	7955 GN	cd40 PE	2 SV	1	0
1483.5	1819.6	1509.5	1374.7	1196.4	1132.3	1043.5	1002.6	991.2	1255.8	1302.5	1076	979.4	1197.9	732.6	940.2			0.048215	0.149074	-260.812	-2.19294	11.674	FALSE	High	F1QY27	Master Protein	H1.10 linker histone OS	Danio rerio OX	7955 GN	h1-10 PE	1 SV	1	0
2564.7	2726.2	2745.6	2384.6	2492.7	2157.1	2125.3	2212.9	2138.3	2477.5	2509	1835.1	1901.9	2130.2	2232.6	2032.3			0.0457767	0.144209	-269.025	-2.19207	95.823	FALSE	High	B2GQM6	Master Protein	S-methyl-5'-thioadenosine phosphorylase OS	Danio rerio OX	7955 GN	mtap PE	2 SV	1	0
414.1	422.4	528.9	385.1	404	308.1	288.7	345.5	160.1	220.7	258.3	216	383.9	525.4	176.3	266.5			0.0495385	0.151813	-111.2	-2.19059	14.753	FALSE	High	E7FDJ3	Master Protein	EGF containing fibulin extracellular matrix protein 1 OS	Danio rerio OX	7955 PE	4 SV	3		0
669.7	670.6	793	616.7	205	224.5	187.2	156.4	254.7	323.2	310	235.4	175.1	169.6	159.6	182.8			0.0611285	0.173386	-214.087	-2.18577	11.521	FALSE	High	A8E5B4	Master Protein	Zgc:174237 protein OS	Danio rerio OX	7955 GN	si:ch211-251f6.7 PE	2 SV	1	0
7909.8	10791.4	10137.2	8611	12001.7	9266.3	10183	11990.9	6904.8	8841.5	8206	6125.6	8094	10009	10282.9	9538.5			0.0464619	0.145896	-1611.13	-2.18414	75.103	FALSE	High	A7MBU9	Master Protein	Carboxymethylenebutenolidase homolog OS	Danio rerio OX	7955 GN	cmbl PE	1 SV	1	0
5263.8	7269	5582.2	4718.4	5596.2	3799.3	3801.1	3834.6	5284.5	4003.3	4224.7	2973.4	2731.5	3597.1	4526.3	3454.5			0.0490912	0.151207	-1133.66	-2.1799	64.753	FALSE	High	Q8QGQ1	Master Protein	Retinaldehyde dehydrogenase 2 OS	Danio rerio OX	7955 GN	aldh1a2 PE	2 SV	1	0
10547.9	14157.6	15282.7	12307.8	13296.1	11938.1	13467.9	15984.5	7593.2	11720.2	11052.8	9398.9	11442.4	13323.4	13373.7	12604.8			0.0470701	0.146699	-2059.15	-2.17963	182.314	FALSE	High	Q5XFY2	Master Protein	Pdcd8 protein OS	Danio rerio OX	7955 GN	aifm1 PE	2 SV	1	0
207	221.1	220.6	217	228.5	238.9	272.3	259.4	192.8	251.6	212.7	189	183.5	214.1	230.6	187.1			0.0469988	0.146598	-25.425	-2.17916	6.723	FALSE	High	X1WEE6	Master Protein	Family with sequence similarity 98 member A OS	Danio rerio OX	7955 GN	fam98a PE	1 SV	1	0
153.5	167.5	187.6	157.2	250.1	289.6	229.4	197.6	105	186.7	163.6	142.1	148.4	206.4	160.5	167.4			0.050514	0.153349	-44.05	-2.1786	7.581	FALSE	High	B0V0W9	Master Protein	Zgc:55781 OS	Danio rerio OX	7955 GN	zgc:55781 PE	1 SV	1	0
7797.4	10702.4	10637.6	8626.5	8222.4	6922.3	7527.6	7590	5725.9	7168	7043.4	6581.4	6684.3	9983.2	5916.5	6993.4			0.047195	0.146865	-1491.26	-2.1773	235.464	FALSE	High	Q5U3J6	Master Protein	Tropomyosin 4 OS	Danio rerio OX	7955 GN	tpm4a PE	2 SV	1	0
870.4	1006	1273.2	1047	1176	1193.2	1305.3	1615.4	680	688.6	930.1	850.3	954.2	1366.5	979.2	1088.5			0.0472147	0.146861	-243.638	-2.17559	2.7	FALSE	High	A0A0R4IBV5	Master Protein	Rh family, C glycoprotein b OS	Danio rerio OX	7955 GN	rhcgb PE	3 SV	1	0.003
720.1	844.7	839.3	696.9	750.9	643.5	568.9	687.8	567.8	664.4	661.3	657.3	594.1	731.3	590.9	625.2			0.0521727	0.156291	-82.475	-2.17501	20.473	FALSE	High	A0A2R8Q397	Master Protein	WD repeat-containing protein 44 OS	Danio rerio OX	7955 GN	wdr44 PE	4 SV	1	0
136.1	121.6	139.3	122.7	256.1	174.6	199.1	189.6	108.3	134.3	133.6	84.8	124.2	109.3	145.1	170.6			0.0525851	0.157113	-41.1125	-2.17247	3.711	FALSE	High	Q68EJ8	Master Protein	Glycerophosphodiester phosphodiesterase domain-containing 1 OS	Danio rerio OX	7955 GN	gdpd1 PE	2 SV	1	0.001
937.8	1108.7	887.6	794.3	783.4	678.4	705.4	715.8	824.1	803.6	751	606.5	565.9	673.6	705.4	619.9			0.0509791	0.154377	-132.675	-2.16763	6.681	FALSE	High	A0A0G2L0U4	Master Protein	Ig-like domain-containing protein OS	Danio rerio OX	7955 PE	4 SV	2		0
1754.7	1464.3	2085.5	1521	1093.6	1198.7	1185.9	1171.7	1434.5	1372.6	1179.8	953.7	1128.8	965.7	1073.7	960.3			0.0538152	0.159025	-300.787	-2.16454	13.109	FALSE	High	F1QX33	Master Protein	Apolipoprotein M (Fragment) OS	Danio rerio OX	7955 GN	apom PE	1 SV	1	0
3092	4398.9	3870.3	4205.1	4784	4299.7	5309.4	5279.9	3252	3308	3795.3	3124.8	3955.8	4079.7	3297.4	4767.1			0.0496758	0.151963	-707.4	-2.16247	14.172	FALSE	High	Q7SXL1	Master Protein	Hdgfrp2 protein OS	Danio rerio OX	7955 GN	hdgfl2 PE	2 SV	1	0
745.9	845.9	731.8	666.7	981.2	758.5	829.3	910.7	701.3	646.5	706.5	495.8	630.7	758.7	785.7	838.9			0.0485767	0.15011	-113.238	-2.16049	7.561	FALSE	High	Q7SZR9	Master Protein	Zgc:65780 OS	Danio rerio OX	7955 GN	wdr77 PE	2 SV	1	0
5470.3	7450.5	7437.1	6084.6	4729.2	4926.8	4934.9	5513.4	2871.9	5683.5	4728.4	4702.3	4650.7	5366	5351.8	4731.9			0.0500729	0.15297	-1057.54	-2.15523	240.853	FALSE	High	Q7T3F0	Master Protein	Tropomyosin 4 OS	Danio rerio OX	7955 GN	tpm4a PE	1 SV	1	0
5947.4	6727.8	6854.6	5536.8	8001.1	6710.1	7036.5	7950.2	4793.6	6259.7	6490	4553.3	5432.3	6475.1	6500.2	6828.5			0.0492717	0.151677	-928.975	-2.1527	88.368	FALSE	High	Q7ZV93	Master Protein	GAIP c-terminus interacting protein 2 OS	Danio rerio OX	7955 GN	gipc2 PE	2 SV	1	0
507.5	606.7	502.4	501.2	563.3	327.2	404.1	398.8	624.6	432.9	415.6	335.5	225.6	247.1	288	243.5			0.0517443	0.155299	-124.8	-2.1521	3.919	FALSE	High	F1R7D2	Master Protein	Tripartite motif-containing 35-33 OS	Danio rerio OX	7955 GN	trim35-33 PE	4 SV	2	0.001
627.4	778.2	762	763.7	853.7	633.9	820.1	860	484.4	616.9	593.4	434.1	647	701.1	780.4	842.9			0.0533329	0.157982	-124.85	-2.14282	4.573	FALSE	High	Q6DH43	Master Protein	Mitochondrial ribosomal protein L43 OS	Danio rerio OX	7955 GN	mrpl43 PE	1 SV	1	0.001
6665.3	7881.8	7396.8	6714	7837	7335.1	7592.2	9402.9	4942.8	6749	6014	4962.7	5950.7	7163.5	8590.8	7308.3			0.052977	0.157706	-1142.91	-2.13842	73.641	FALSE	High	A8WGN7	Master Protein	Thioredoxin-disulfide reductase OS	Danio rerio OX	7955 GN	txnrd3 PE	2 SV	2	0
1436.7	1699.8	1754.6	1488	1192.2	1250.7	1186.6	1359.7	1207	1306.8	1497.4	1244	1123.4	1279.7	1018.4	1100.7			0.0537225	0.158972	-198.862	-2.13297	18.34	FALSE	High	F1R2R3	Master Protein	Integrin, alpha 3b OS	Danio rerio OX	7955 GN	itga3b PE	1 SV	1	0
1656.3	1731.2	1439.4	1584.6	2652	2086.6	2286.8	3254.6	1136.8	1539.2	1435.7	1321.1	844.9	1387.9	2052	2284.1			0.0527361	0.157317	-586.225	-2.13119	16.711	FALSE	High	Q7T2C0	Master Protein	Zgc:64076 protein OS	Danio rerio OX	7955 GN	slc22a2 PE	2 SV	1	0
3529.7	4485.7	4469.2	3588.9	3259.8	3003.9	3478.7	3371.9	3009.1	3627.2	3516.3	2809	2913.5	3296.3	3186.2	3144.9			0.0579797	0.16734	-460.663	-2.12596	37.739	FALSE	High	A0A0R4IJ00	Master Protein	Cysteine-S-conjugate beta-lyase 2 OS	Danio rerio OX	7955 GN	kyat3 PE	1 SV	1	0
46.7	40.3	39.4	35.4	52.9	44.5	44.2	51.8	26.6	30.9	39.9	31.9	32.2	44.5	45.4	45.6			0.053193	0.157754	-7.275	-2.12131	2.936	FALSE	High	B3DFN1	Master Protein	Glycosyltransferase-like 1b OS	Danio rerio OX	7955 GN	large2 PE	2 SV	1	0.002
919.5	1108.2	877.1	766.6	481.6	421	458.2	581.6	674	574.8	654.4	452.6	417	377.2	333.7	427			0.0589734	0.169238	-212.887	-2.12033	10.118	FALSE	High	A0A0R4IY13	Master Protein	Si:ch1073-416d2.3 OS	Danio rerio OX	7955 GN	si:ch1073-416d2.3 PE	3 SV	2	0
23194.7	22964	18264.6	15374.5	11061.4	11927.2	14248.4	14494.3	15823.3	14936	15358.3	12934.7	10932.4	11952	7260.9	8736.2			0.0549604	0.160917	-4199.41	-2.1201	144.348	FALSE	High	Q7ZVG7	Master Protein	Fgg protein OS	Danio rerio OX	7955 GN	fgg PE	1 SV	1	0
216.5	292.7	237.5	210.9	207.4	181.4	194.5	172.2	208.8	209.5	226.3	170	151.4	151	159	130			0.052687	0.157334	-38.3875	-2.11808	1.855	FALSE	High	B8A643	Master Protein	Si:dkey-9i23.16 OS	Danio rerio OX	7955 GN	si:dkey-9i23.16 PE	4 SV	1	0.009
525.9	543.2	534.2	524	710	591.5	564.3	538.8	577.8	522	576.9	470.4	502.6	462.8	451	495.2			0.0537643	0.15893	-59.15	-2.11644	42.915	FALSE	High	A3KGZ6	Master Protein	Serine/threonine-protein phosphatase (Fragment) OS	Danio rerio OX	7955 GN	ppp3cca PE	1 SV	1	0
2237.4	2912.8	2836.2	2220.1	2946	3131.9	2822.8	3325.9	1895.7	2389.3	2648.8	1832.7	2227.4	2746.7	2636.4	2796.2			0.0527429	0.157256	-407.488	-2.11629	20.464	FALSE	High	F8W4C9	Master Protein	Charged multivesicular body protein 4Bb OS	Danio rerio OX	7955 GN	chmp4bb PE	1 SV	1	0
1808.3	2316.1	1734.9	1890	1694.9	1392.4	1567.6	1685.7	1517.4	1594.2	1539	1356.7	1428.6	1684.9	1578.8	1649.9			0.0632163	0.176702	-217.55	-2.11066	14.165	FALSE	High	A0A0R4IFC5	Master Protein	Essential for reactive oxygen species protein OS	Danio rerio OX	7955 GN	cybc1 PE	1 SV	2	0
2640	3133.6	3129.2	2118.1	2059.2	1790.1	1783.9	2182.2	1229.7	2244.3	2085.2	1758	1584.4	1955	2324.6	1760.8			0.0577738	0.166753	-486.787	-2.09554	105.209	FALSE	High	Q7T3C4	Master Protein	Palmitoyl-protein hydrolase 1 OS	Danio rerio OX	7955 GN	ppt1 PE	2 SV	1	0
358.3	513.2	468.5	380.8	265.1	311.5	290.1	386.2	177.7	389.5	298.2	241.9	228	321.2	370.1	284.4			0.0555572	0.16207	-82.8375	-2.09375	22.965	FALSE	High	F1R3H0	Master Protein	Ragulator complex protein LAMTOR2 OS	Danio rerio OX	7955 GN	lamtor2 PE	1 SV	1	0
12138.2	16252.2	18324.2	15269.3	11669.2	11306.3	13300.4	16788	9055.7	12400.7	11541.9	9210.4	11695.6	14607	13537.9	13421.5			0.0566345	0.16455	-2447.14	-2.09101	133.167	FALSE	High	Q6DHT4	Master Protein	Aldehyde dehydrogenase 6 family, member A1 OS	Danio rerio OX	7955 GN	aldh6a1 PE	1 SV	1	0
334.2	454.6	351.4	397.6	238.7	175.2	241.3	274.2	154.3	322.3	282.3	224.5	187.5	141.1	291.1	192.9			0.0589743	0.169154	-83.9	-2.07323	4.971	FALSE	High	E9QGJ4	Master Protein	Hepatitis A virus cellular receptor 1 (Fragment) OS	Danio rerio OX	7955 GN	havcr1 PE	4 SV	1	0.001
513.9	498.7	415.8	402.4	363.7	249.9	240.6	407.8	384.3	266.4	341.4	249.5	320	397.5	200.4	159.5			0.0577737	0.166841	-96.725	-2.07148	6.075	FALSE	High	A0A2R8QM85	Master Protein	Microfibril-associated protein 5 OS	Danio rerio OX	7955 GN	mfap5 PE	3 SV	1	0
1007.1	1227.8	1034.9	977.9	1158.6	843.4	800.3	884.8	710.6	774.1	874.7	744.5	835	937.2	1052.4	910			0.0587259	0.169157	-137.038	-2.07143	26.841	FALSE	High	A0A0G2KD61	Master Protein	Interleukin 16 OS	Danio rerio OX	7955 GN	il16 PE	4 SV	2	0
2069.2	2758.9	2519.4	2105.6	4108.8	3295.5	3264.5	4371.3	2422	2048.2	2480.9	1608.2	2372.4	2360.8	2947.6	2685.9			0.0654402	0.180305	-695.9	-2.07075	24.323	FALSE	High	A0A0R4IZI6	Master Protein	Protein Hook homolog 1 OS	Danio rerio OX	7955 GN	hook1 PE	1 SV	1	0
2694.7	3371.1	2887.3	2902.7	2831.2	2456.2	2698.2	2462.7	2711.8	2754.2	2777.8	2599.5	2235.3	2536.4	2239.1	2239.9			0.0584642	0.168568	-276.262	-2.06723	46.884	FALSE	High	A0A2R8QBF8	Master Protein	Adducin 3 (gamma) a OS	Danio rerio OX	7955 GN	add3a PE	1 SV	1	0
79.8	96.4	87.3	77.7	75.8	52.7	65.9	67.6	59.8	71.2	74.9	62.6	50.9	59.8	75	53.5			0.0610509	0.173291	-11.9375	-2.05907	3.75	FALSE	High	A0A2R8QCY5	Master Protein	BTB domain-containing protein OS	Danio rerio OX	7955 GN	si:rp71-68n21.9 PE	4 SV	1	0.001
1894.6	2357.4	2164.4	1685.3	2891.9	2810.8	2590.7	3389.3	1183.6	1801.5	1427.8	1007.4	1778.8	2320.7	2887.7	2396.8			0.0595392	0.170054	-622.512	-2.054	39.126	FALSE	High	Q8JGR8	Master Protein	Lysosome membrane protein II OS	Danio rerio OX	7955 GN	scarb2a PE	1 SV	1	0
5242.4	6912	6076.9	4637.5	13827.6	9614	9318.7	14275.6	5053	6753.5	5565.5	3853.2	5817.1	6659	7141.4	6549.1			0.0735802	0.194846	-2814.11	-2.05113	57.476	FALSE	High	Q7ZUN6	Master Protein	AIR carboxylase OS	Danio rerio OX	7955 GN	paics PE	1 SV	1	0
2268.4	1952.5	1218.4	2143.1	937.9	898.1	408.7	465.9	723.1	405.2	724	832.2	388.3	423.3	1335.2	803.4			0.0701508	0.189533	-582.288	-2.04154	338.047	FALSE	High	F1QV29	Master Protein	Complement component c3a, duplicate 2 (Fragment) OS	Danio rerio OX	7955 GN	c3a.2 PE	1 SV	2	0
37.2	38.2	30.6	26.1	74.6	41.8	47.5	61.8	46.2	37.2	28.7	30.3	17.3	25.8	29.6	36.6			0.0669375	0.183367	-13.2625	-2.03972	1.757	FALSE	High	A8WGR4	Master Protein	LOC565510 protein (Fragment) OS	Danio rerio OX	7955 GN	slc2a9l1 PE	2 SV	1	0.01
1172.8	1442.8	1356.1	1161.8	1142.3	1090.5	1002	1157.9	770.3	1022.5	1105.2	940	964.1	1133.7	1300	1073.1			0.0608912	0.172967	-152.163	-2.03971	18.554	FALSE	High	B3DGT7	Master Protein	Nicastrin OS	Danio rerio OX	7955 GN	ncstn PE	2 SV	1	0
313.6	367.6	374.3	379	230.9	296.4	338.2	274.7	255.6	287.9	306.4	332.7	232	252.5	270.1	280.5			0.0649873	0.179634	-44.625	-2.03925	6.938	FALSE	High	A0A286Y8P2	Master Protein	Uncharacterized protein OS	Danio rerio OX	7955 GN	pebp4 PE	3 SV	2	0
81.7	116.1	105.9	83.8	148.5	139.7	112.7	147.9	59.7	109.7	108.8	73.1	64.8	93.3	121	103.1			0.0611871	0.173383	-25.35	-2.0392	11.727	FALSE	High	A9XPA1	Master Protein	Sodium/hydrogen exchanger OS	Danio rerio OX	7955 GN	slc9a3.1 PE	2 SV	1	0
2207.8	2731	2238.8	2305.3	2390.5	2129	2738.4	2820.9	1635.4	1934	2039.3	1715.2	1895.5	2148.3	2688	2693.1			0.0635261	0.176985	-351.612	-2.03805	42.239	FALSE	High	A5A8J7	Master Protein	Insulin-degrading enzyme OS	Danio rerio OX	7955 GN	ide PE	2 SV	1	0
195.2	232.2	211.7	183.4	181.6	132.1	147.7	154.8	93.3	195.6	177.4	142.5	102.4	121.9	161.1	160.5			0.0616003	0.173926	-35.5	-2.03266	8.65	FALSE	High	A0A2R8Q1Z0	Master Protein	Phosphoinositide phospholipase C OS	Danio rerio OX	7955 GN	plcl2 PE	4 SV	1	0
220.1	204.7	142.9	222	142.5	98.6	181.3	130.5	138.6	109.2	133.2	72.7	180.5	132.3	148.2	107			0.0639636	0.177529	-40.1125	-2.0316	3.592	FALSE	High	Q05AN9	Master Protein	Tissue factor pathway inhibitor OS	Danio rerio OX	7955 GN	tfpia PE	2 SV	1	0.001
7574.2	8267.7	8434.9	7648.5	11550.7	9286.1	10417.7	13743.6	4867	7921	7136.8	4992.6	7243.2	8207.7	9834.6	10081.5			0.0624431	0.175304	-2079.88	-2.02657	91.056	FALSE	High	A0A2R8Q0N1	Master Protein	Adenosine kinase OS	Danio rerio OX	7955 GN	adka PE	1 SV	1	0
256	448.5	471	290.2	182.2	197.2	163.5	256.2	204.8	227.4	274.4	192.2	177.1	144.4	132.1	193.2			0.073333	0.194372	-89.9	-2.02558	19.264	FALSE	High	Q8UVZ4	Master Protein	Lysosomal cofactor/neurotrophic factor prosaposin OS	Danio rerio OX	7955 GN	psap PE	2 SV	1	0
3400.7	4431.2	3746.3	3299.6	3316.4	2494.6	3018.6	2780.7	2957.4	3179.1	3302.2	2594.6	2160.2	2577.1	3077.2	2576.4			0.0660221	0.181827	-507.988	-2.02203	27.974	FALSE	High	E7F448	Master Protein	Fermitin family member 3a OS	Danio rerio OX	7955 GN	fermt3a PE	3 SV	1	0
235.6	195.4	203.3	224.9	213.4	117.1	165.5	94.6	241.1	126.2	144.1	114.7	100.4	108.2	113.9	106.7			0.0631444	0.176644	-49.3125	-2.02023	1.81	FALSE	High	B0S766	Master Protein	Zinc finger, MYM-type 2 OS	Danio rerio OX	7955 GN	zmym2 PE	1 SV	1	0.009
6490.5	7999.9	7203.2	6455.9	5160.9	4462	5759.6	5130.9	4677.6	5962.8	5881.1	4553.7	4381.2	5147	5538	4954.6			0.0697707	0.189009	-945.862	-2.02021	101.317	FALSE	High	F1QET7	Master Protein	Fascin OS	Danio rerio OX	7955 GN	fscn1a PE	1 SV	1	0
2795.9	3314.8	3244.8	2904.3	3068.1	2259.7	2579.5	2562.6	2575.6	3030.4	2880.4	2293	2279.9	2355.3	2256.1	2374.6			0.0639475	0.17758	-335.55	-2.01828	41.885	FALSE	High	E9QCE9	Master Protein	S-formylglutathione hydrolase (Fragment) OS	Danio rerio OX	7955 GN	esd PE	1 SV	1	0
3529.3	4473.5	4523.6	3457.8	7419.1	7116.7	4911.2	12004.6	1763.1	3788.4	2716.8	2387.5	3180.6	5302.9	5598.8	4508.9			0.07086	0.190898	-2273.6	-2.01819	34.634	FALSE	High	B1H1M1	Master Protein	Zgc:175180 protein OS	Danio rerio OX	7955 GN	rap1gap PE	2 SV	1	0
1105.8	1331.1	1360.9	1183.1	485.8	432.6	557.7	440.6	937.8	721.2	702.5	507.5	232	356.9	330.3	336.5			0.0680834	0.18545	-346.613	-2.01614	18.47	FALSE	High	F1RD28	Master Protein	Alpha-amylase OS	Danio rerio OX	7955 GN	zgc:66313 PE	1 SV	1	0
11953.4	10375	9642.9	10469.2	7343.4	6745.7	8465.7	8208	8663.3	9639.3	7536.8	6321.4	7199.7	7115.7	7761.3	7356.1			0.0685688	0.186259	-1451.21	-2.01411	107.925	FALSE	High	Q66I80	Master Protein	Fatty acid binding protein 11a OS	Danio rerio OX	7955 GN	fabp4a PE	1 SV	1	0
42.9	91	58.8	47.7	28.9	0	44.8	26.9	25.5	25.5	27.7	18.6	22.8	20.9	27.2	21.2			0.0827164	0.209895	-18.95	-2.01345	1.414	FALSE	Medium	R4GEI0	Master Protein	Adhesion G protein-coupled receptor E9 OS	Danio rerio OX	7955 GN	adgre9 PE	4 SV	1	0.018
456.8	806.1	532.1	596.7	304.8	304.6	412	297.9	415.3	330.4	404.4	375.1	311.1	303.1	226.3	270.4			0.0759177	0.198206	-134.362	-2.00851	19.071	FALSE	High	F1QGI8	Master Protein	Zgc:172339 OS	Danio rerio OX	7955 GN	zgc:172339 PE	4 SV	1	0
4019.1	5986	6597	5441.8	3625.4	3999.2	5123.5	4189.1	2386.7	3944.6	3983	3674.3	3832.1	4578.8	5183.9	3826.2			0.0673447	0.184088	-946.438	-1.99703	78.099	FALSE	High	Q6P4U8	Master Protein	Deoxyribonuclease OS	Danio rerio OX	7955 GN	dnase1l4.2 PE	1 SV	1	0
502.3	516.3	509.2	453.7	378.8	353.9	296.6	312.2	431.2	303.5	434.7	255.6	281	353	358.1	244.2			0.0668179	0.18325	-82.7125	-1.99408	3.875	FALSE	High	A5A8K0	Master Protein	Receptor-interacting serine-threonine kinase 2 OS	Danio rerio OX	7955 GN	ripk2 PE	2 SV	1	0.001
92.3	131.8	109.9	92.9	63.7	67.8	98.2	67.6	62.5	82.4	89.7	66.2	65.8	80.2	71	61.1			0.0759952	0.19819	-18.1625	-1.98718	3.149	FALSE	High	Q5TYS4	Master Protein	Signal-induced proliferation-associated 1-like 1 OS	Danio rerio OX	7955 GN	sipa1l1 PE	1 SV	2	0.002
104.4	207.5	97.8	45.4	31.9	18.5	13.8	15.3	20.7	16.1	18.8	17	30.7	14.8	15.1	22.6			0.0869237	0.217555	-47.35	-1.98584	2.058	FALSE	High	A0A2R8QD68	Master Protein	PLCXc domain-containing protein OS	Danio rerio OX	7955 GN	LOC100331378 PE	4 SV	1	0.007
108.8	91.1	124.8	97.9	81.2	60.2	100.2	92.4	59.6	71.2	75.5	63	73.2	91.7	105	81.5			0.0682665	0.185592	-16.9875	-1.98469	5.084	FALSE	High	Q1LXC4	Master Protein	Semaphorin-3ab OS	Danio rerio OX	7955 GN	sema3ab PE	3 SV	1	0.001
1890.3	2491.7	2201	1827.7	1245.7	1174	1431.8	1511.3	709.7	1706.2	1522.8	1310.6	1016.5	1328.1	1756.3	1147.1			0.0689872	0.186992	-409.525	-1.98153	31.049	FALSE	High	F1QNG7	Master Protein	Niemann-Pick disease, type C1 OS	Danio rerio OX	7955 GN	npc1 PE	1 SV	1	0
1886.1	2307.1	2038.8	1798.6	1874.6	1706.6	1511.6	1572.6	1870.5	1723.6	1764.6	1425.7	1487.9	1573.5	1654.4	1530.6			0.0727098	0.193523	-208.15	-1.97803	26.58	FALSE	High	A0A2R8QHX5	Master Protein	Supervillin d OS	Danio rerio OX	7955 GN	svild PE	1 SV	1	0
1217.6	1583.9	1542.1	1316	1539.1	1602.6	1756.8	2039.1	1018	1281.7	1404.7	1028	1380.1	1594.3	1500.3	1528.8			0.0696014	0.188525	-232.662	-1.96803	31.007	FALSE	High	F1R0Z9	Master Protein	Intersectin 2b OS	Danio rerio OX	7955 GN	itsn2b PE	1 SV	1	0
13501.9	20185.3	15702.1	15114.8	12100.9	10591.6	10556.8	11369.6	8053.9	13313.1	12637.6	11219.1	8468.5	11851	12310.5	10001.8			0.0739409	0.195299	-2658.44	-1.96774	126.232	FALSE	High	Q7SX58	Master Protein	Coronin OS	Danio rerio OX	7955 GN	coro1a PE	1 SV	1	0
723.9	614	933.5	1027	20163.3	21271.5	10349.1	902.3	1013.7	582.4	794.2	600.8	676.2	721.4	494.9	545.2			0.0898989	0.222154	-6319.48	-1.96671	33.59	FALSE	High	Q6DRJ5	Master Protein	Pan-epithelial glycoprotein OS	Danio rerio OX	7955 GN	epcam PE	2 SV	1	0
3330.2	2814.2	2849.9	2557.3	1360.6	1363.7	1697.5	1400.4	2546.3	1661.4	1768.2	1729.7	975	803.2	1485.8	908.6			0.0716625	0.192063	-686.95	-1.96431	150.944	FALSE	High	E7F8T4	Master Protein	Sb:cb37 OS	Danio rerio OX	7955 GN	sb:cb37 PE	1 SV	3	0
1542.1	1271.1	1272	1619.1	948.7	1008.4	1087.7	1071.8	1225.7	1222.2	1134.6	1087.8	864.7	796.1	883.8	946.7			0.0724524	0.193001	-207.413	-1.96358	87.319	FALSE	High	Q8QFU1	Master Protein	Glucose-6-phosphate isomerase OS	Danio rerio OX	7955 GN	gpib PE	2 SV	1	0
210	250.8	252.4	244.7	183.4	199.9	191.2	161.1	114.3	226.5	195.6	170.8	168.7	185	192	182.1			0.0709914	0.190956	-32.3125	-1.95471	4.039	FALSE	High	Q7T2F0	Master Protein	5-aminolevulinate synthase OS	Danio rerio OX	7955 GN	alas1 PE	2 SV	1	0.001
2219.2	3132.9	3274.1	2648.2	1815.7	2024.9	2100.3	2369.8	1274.9	2494.1	2142.2	1805.2	1490.9	2087.3	2491.3	2020.1			0.0720446	0.192318	-472.387	-1.95137	25.308	FALSE	High	Q7ZWC2	Master Protein	Monoglyceride lipase OS	Danio rerio OX	7955 GN	mgll PE	1 SV	1	0
2469.7	3007.3	2739.6	2407.6	3396.9	2639.7	2908.5	3080.3	2146.7	2449.3	2410	1789.5	2134.4	2649.5	3218.6	2795.1			0.0733285	0.19445	-382.062	-1.94838	56.006	FALSE	High	Q7ZW27	Master Protein	Coatomer subunit delta OS	Danio rerio OX	7955 GN	arcn1a PE	1 SV	1	0
2014	3218.7	3289	2748.6	1347.9	1564.2	1240	2240.9	2199.9	1615.7	1721	1260.6	1791.1	1902.3	937.6	1229.7			0.0795173	0.203889	-625.675	-1.94355	29.362	FALSE	High	Q6DGE4	Master Protein	Tyrosinase-related protein 1b OS	Danio rerio OX	7955 GN	tyrp1b PE	1 SV	1	0
1097.8	1713.3	1363.8	1321.5	933.1	837.9	917	934.5	647.9	1100.9	1083.5	934.3	670.3	879.5	1033.6	852.2			0.0776296	0.200359	-239.588	-1.94286	13.684	FALSE	High	A0A286YB53	Master Protein	DOCKER domain-containing protein OS	Danio rerio OX	7955 PE	3 SV	1		0
234	274.5	233.9	248.3	276.6	193.7	288.7	318	201.6	208.6	214.4	161.1	230	276.2	249.1	240.6			0.0727462	0.193465	-35.7625	-1.94231	1.513	FALSE	Medium	B2GSJ4	Master Protein	Ribosomal RNA-processing protein 43 OS	Danio rerio OX	7955 GN	exosc8 PE	2 SV	1	0.015
4546.9	4301.7	3873.5	4399.1	2408.5	2200.2	2147.1	2068.6	3121	2389.3	2510	1759.2	3441.3	2411.3	1622	1306.2			0.0763522	0.198582	-923.163	-1.93877	40.028	FALSE	High	Q0P416	Master Protein	LOC563048 protein (Fragment) OS	Danio rerio OX	7955 GN	LOC563048 PE	2 SV	1	0
983.8	1162.4	1139.1	1102	475.6	623.6	489.8	684.6	166.6	748.1	771.1	691.7	554.5	638.5	665	487.7			0.0763661	0.198539	-242.212	-1.93682	8.059	FALSE	High	B3DKH9	Master Protein	Similar to cysteine-rich protein 2 OS	Danio rerio OX	7955 GN	LOC561596 PE	2 SV	1	0
7389.7	9683.2	8478	7822.8	5994.2	5080.1	5143.9	5047	3020.3	7026.6	6404.2	5608.7	4010.2	5125.6	6496.2	4763.5			0.0754192	0.197705	-1522.95	-1.93072	69.352	FALSE	High	E7F0A1	Master Protein	Profilin OS	Danio rerio OX	7955 GN	pfn1 PE	1 SV	1	0
3404.2	4828.9	4303.8	3953.5	5143.5	5562.1	5940.2	4889.5	2636.8	5019.1	4062.5	2833.6	3970.6	4354.2	4339.6	4427.7			0.0741971	0.195638	-797.7	-1.92952	107.308	FALSE	High	Q4JIY5	Master Protein	Elongation factor 1-alpha OS	Danio rerio OX	7955 GN	eef1a1l1 PE	2 SV	1	0
223.6	244.4	248.4	250.4	365.5	274.5	273.6	316.4	206.4	180.4	248	183.7	236.4	283.8	275.4	252.5			0.0750172	0.197269	-41.275	-1.92688	9.992	FALSE	High	A0A286Y997	Master Protein	ADAM metallopeptidase domain 17b OS	Danio rerio OX	7955 GN	adam17b PE	4 SV	1	0
395.4	720.4	591.7	510.3	1186.8	725	746.9	635.5	422	418.1	439.7	318.2	407.1	522.1	814.4	631.4			0.0775367	0.200271	-192.375	-1.92629	3.862	FALSE	High	F1RCV2	Master Protein	Acyl-CoA synthetase bubblegum family member 2 OS	Danio rerio OX	7955 GN	acsbg2 PE	1 SV	2	0.001
1037.3	1086.6	1063.5	975.7	921.7	918.7	903.8	1043.3	809.1	887.3	903.1	754.2	789	987.7	1104	966.1			0.078757	0.202797	-93.7625	-1.92565	22.068	FALSE	High	Q6DGT6	Master Protein	Pirin OS	Danio rerio OX	7955 GN	pir PE	2 SV	1	0
6378.5	7456.4	7770.4	6453.4	7078.8	7263.9	6840.1	8699.3	3095.3	6076.1	5624.5	4924.8	5471.9	7675.7	8486.8	6641.1			0.0842362	0.212934	-1243.07	-1.9219	60.867	FALSE	High	Q641M4	Master Protein	Zgc:100918 OS	Danio rerio OX	7955 GN	zgc:100918 PE	1 SV	1	0
1374.1	1718.9	1845.2	1401	1931.7	1480	1644.8	1921.8	1275.8	1410.7	1373.7	938.8	1481.5	1540.5	1789	1646.6			0.0755516	0.198083	-232.613	-1.92156	46.908	FALSE	High	Q1LUQ3	Master Protein	Mitochondrial import inner membrane translocase subunit TIM44 OS	Danio rerio OX	7955 GN	timm44 PE	1 SV	1	0
4808.7	6958.4	5883.3	5926.2	3711.4	3385.2	3635.6	4234	2500.6	4486.8	4590.8	3913.7	3355.7	4170.3	4201.9	3237.6			0.081926	0.208185	-1010.68	-1.91665	35.423	FALSE	High	Q7ZWH4	Master Protein	Actin-related protein 2/3 complex subunit 5 OS	Danio rerio OX	7955 GN	arpc5b PE	1 SV	1	0
1696.1	2825.5	2462.7	2203.1	1331.1	1566.3	1599.3	2054.9	921.5	2361.1	1761.6	1724.5	1021	1336.3	1689.3	1125.2			0.0763732	0.198458	-474.812	-1.91384	18.444	FALSE	High	F1Q8A0	Master Protein	Cathepsin K OS	Danio rerio OX	7955 GN	ctsk PE	1 SV	1	0
6695.3	9597.6	7335.2	7863	5040.7	4823.4	5000.8	5590	5156.3	6182.2	7050.3	5645.1	3880.6	4254.3	4081.5	4717.2			0.0799694	0.204788	-1372.31	-1.91154	84.947	FALSE	High	E7FE90	Master Protein	Fetuin B OS	Danio rerio OX	7955 GN	fetub PE	1 SV	1	0
1220.1	1127.2	1150	1162.7	958.4	838.6	856.3	758	1097.8	886.4	1075.6	712.7	822.1	790.6	676.7	706.8			0.0770313	0.199509	-162.825	-1.90957	28.009	FALSE	High	Q7SXJ7	Master Protein	Vtnb protein (Fragment) OS	Danio rerio OX	7955 GN	vtnb PE	2 SV	1	0
1873.4	2189.6	1831.1	1822.7	2344.8	2115.3	2183.3	2574.2	1189.3	2053.1	1787.7	1500.8	1805	2169.7	2177.7	1912.7			0.0781167	0.201444	-292.3	-1.90949	41.212	FALSE	High	B1H1M3	Master Protein	Pyridoxal phosphate homeostasis protein OS	Danio rerio OX	7955 GN	plpbp PE	1 SV	1	0
1311.8	1678.1	1342.4	1509.8	1204.3	1052.9	967.1	924.4	877.6	1198.5	1220.4	1258.5	923.5	1029.9	889.1	921.5			0.0816178	0.207463	-208.975	-1.90715	18.639	FALSE	High	F8W2K2	Master Protein	Sema domain, immunoglobulin domain (Ig), transmembrane domain (TM) and short cytoplasmic domain, (semaphorin) 4Aa OS	Danio rerio OX	7955 GN	sema4aa PE	4 SV	1	0
2752.8	2813.6	2752.5	3755.4	1498.9	2332.3	2358.7	2660.8	1677.9	2222.4	2490.8	2142.8	2450.5	2296.5	1786.8	2128.2			0.0866465	0.21748	-466.138	-1.90308	78.916	FALSE	High	B8K1V4	Master Protein	Four and half LIM domains protein 2 isoform a OS	Danio rerio OX	7955 GN	fhl2a PE	2 SV	1	0
318.4	435.1	433.9	357	361.9	277.9	282.8	297.4	440.9	274.9	328.2	226.5	237.9	256.4	223.5	258.9			0.0786922	0.202674	-64.65	-1.89975	20.767	FALSE	High	E9QD51	Master Protein	Coiled-coil domain-containing 136b OS	Danio rerio OX	7955 GN	ccdc136b PE	4 SV	2	0
1989.4	2887	2387	1993.1	1760.4	1508.1	1634.9	1791.8	1108.2	1975.7	1983.9	1457.2	1393.4	1677.8	1882.2	1566.9			0.0833377	0.211394	-363.3	-1.88274	32.413	FALSE	High	I3ISV7	Master Protein	Septin 12 OS	Danio rerio OX	7955 GN	sept12 PE	1 SV	1	0
2655.1	3453.9	2713.4	2657.3	2475.2	1864.8	2305.3	2096.6	1642.2	2412.6	2435.1	2244.5	1824.8	2174.6	2334.8	2199.3			0.0861484	0.216516	-369.212	-1.87896	28.03	FALSE	High	A0A2R8QNE6	Master Protein	Protein RCC2 homolog OS	Danio rerio OX	7955 GN	rcc2 PE	1 SV	1	0
1282.5	1390.1	914.9	1419.2	663.2	614.7	695.5	836.2	847	864	663.3	584.7	745.9	760.4	739.1	775.7			0.0994184	0.237143	-229.525	-1.8627	14.11	FALSE	High	Q08C74	Master Protein	Peroxiredoxin-like 2 activated in M-CSF stimulated monocytes OS	Danio rerio OX	7955 GN	selenou1b PE	2 SV	1	0
2820.2	3975.1	2983.5	2750.7	3024.8	1864.8	2308.6	2399.3	3057.6	2307.9	2725.3	2055.6	1566.6	1783.7	2441.3	1994.6			0.0848727	0.214197	-524.3	-1.86196	30.103	FALSE	High	Q6DC50	Master Protein	Alpha-L-fucosidase OS	Danio rerio OX	7955 GN	fuca1.2 PE	2 SV	1	0
2288.6	3694.2	3056	2974.3	2429.6	2140.6	2338.9	2613.8	2077	2626.2	2945.7	2102.4	1926.2	2043.4	2403.6	2130.7			0.087799	0.218907	-410.1	-1.85485	49.133	FALSE	High	Q5TZ05	Master Protein	Peptide-methionine (S)-S-oxide reductase OS	Danio rerio OX	7955 GN	msra PE	1 SV	1	0
22.1	32.5	48.3	32.3	44.5	52.7	50.1	43.8	25.2	34.5	24.7	23	32.2	33.5	47.2	36.3			0.0866938	0.217527	-8.7125	-1.85419	1.488	FALSE	Medium	F8W480	Master Protein	Ankyrin 3a (Fragment) OS	Danio rerio OX	7955 GN	ank3a PE	4 SV	1	0.016
243.5	295.9	318.8	266.1	271.8	249.9	224.8	273.1	238.3	278.9	253.3	296.4	157.8	219.6	231.2	174.9			0.0891241	0.22094	-36.6875	-1.85291	10.2	FALSE	High	Q7T0K2	Master Protein	Baculoviral IAP repeat-containing 2 OS	Danio rerio OX	7955 GN	birc2 PE	2 SV	1	0
231.1	200.4	246.7	257.2	319.9	314.9	308.5	269.4	224.1	158.9	238.1	189	266.1	317.9	201	211.2			0.0862927	0.216757	-42.725	-1.84736	3.546	FALSE	High	I3IRY7	Master Protein	Coagulation factor II (thrombin) receptor-like 1, tandem duplicate 2 OS	Danio rerio OX	7955 GN	f2rl1.2 PE	4 SV	1	0.001
2309.8	3149.8	3146.5	2502.3	3345.2	3572.1	3675.2	5843	1083.2	2495	1978	1548.9	2748.3	3693.2	3708.9	2812.7			0.0871405	0.217835	-934.463	-1.84205	35.309	FALSE	High	F1Q884	Master Protein	Glycine N-methyltransferase OS	Danio rerio OX	7955 GN	gnmt PE	1 SV	1	0
225.2	290.5	251.6	207.4	187.6	151.3	155.6	196.5	118.2	213.1	193.6	167.6	147.9	214.7	153.4	156.2			0.0901148	0.222321	-37.625	-1.83414	1.177	FALSE	Medium	A0A0R4IH20	Master Protein	Cytohesin 4b OS	Danio rerio OX	7955 GN	cyth4b PE	4 SV	1	0.03
387.6	390.9	478.6	575.8	380	366.2	367.8	348.1	395.8	385.9	407	316.6	345.8	345.3	298.5	354.8			0.0959623	0.232125	-55.6625	-1.83332	5.805	FALSE	High	F1QC74	Master Protein	Transmembrane 7 superfamily member 3 OS	Danio rerio OX	7955 GN	tm7sf3 PE	4 SV	2	0
1600	2072.2	1896.3	1706.6	2215.5	2016.7	2233.4	2215	1483.7	1861.5	1578.2	1499.2	1676.4	1923.7	2336.3	1668.9			0.0891152	0.22101	-240.975	-1.83021	23.951	FALSE	High	A0A2R8RR95	Master Protein	Arpin OS	Danio rerio OX	7955 GN	arpin PE	3 SV	1	0
62.2	75.3	80.5	73.6	132.9	111.6	92.3	132.1	78.6	46.1	76.2	59.4	95	76.9	86.4	79.7			0.0944628	0.229947	-20.275	-1.82972	5.439	FALSE	High	A0JML6	Master Protein	Tuftelin 1a OS	Danio rerio OX	7955 GN	tuft1a PE	2 SV	1	0
4890.6	5041.1	4330	4713.8	2569	3318.1	3587.5	3856.3	2750.6	4073.1	3298.2	3236.2	3591.7	4058.8	3153.2	3065.5			0.0948802	0.230374	-634.888	-1.82967	59.64	FALSE	High	B0V0X5	Master Protein	Neutral cholesterol ester hydrolase 1a OS	Danio rerio OX	7955 GN	nceh1a PE	1 SV	1	0
2467.4	3664.5	3110.3	2955.8	3711.4	3412.6	3266.4	3987.3	1899.7	2937.8	2757	2205.8	2652.8	2943.8	3975.6	3132.7			0.0906565	0.223085	-508.812	-1.82555	88.479	FALSE	High	A2BGR0	Master Protein	Aminopeptidase OS	Danio rerio OX	7955 GN	erap1b PE	1 SV	1	0
11743.5	14132.4	12950.1	11384.6	11573.6	9346.4	9723.5	9503.3	9606	11049.5	11319.9	9686.4	7898.2	10043.1	10655.8	9663.2			0.0935186	0.22831	-1304.41	-1.82484	128.609	FALSE	High	Q6PUQ3	Master Protein	ARP3 actin-related protein 3-like protein OS	Danio rerio OX	7955 GN	actr3 PE	2 SV	1	0
2259.7	2831.3	2753.3	2429.4	3051.2	2630.1	2899.9	3293.7	2342.5	2312.8	2364.5	1777	2462.9	2770.9	2938.3	2685.9			0.0916222	0.225165	-311.725	-1.81182	46.302	FALSE	High	A5WUM0	Master Protein	Acetyl-CoA carboxylase kinase OS	Danio rerio OX	7955 GN	prkaa1 PE	1 SV	1	0
473.3	535.3	484.6	421.9	671	522.3	526.7	620.7	489.5	489.8	512.5	396.1	445.7	486.4	474.2	506.7			0.100279	0.237773	-56.8625	-1.81128	15.249	FALSE	High	E7EYC1	Master Protein	Transcription factor CP2 OS	Danio rerio OX	7955 GN	tfcp2 PE	1 SV	1	0
26144.6	27528.5	27978.8	29563.7	19854.3	22271.6	19576.9	23187.8	26111.8	20661.1	23342	19375.6	22602.3	24687.4	14143.3	16436.7			0.0917542	0.225348	-3593.25	-1.81105	426.425	FALSE	High	A0A0R4IZA6	Master Protein	Heparan sulfate proteoglycan 2 OS	Danio rerio OX	7955 GN	hspg2 PE	1 SV	1	0
462	454.2	384	319	349.3	319	294.7	250.9	346.7	331.7	361.8	232.2	252.8	255.3	288.6	309.2			0.0955143	0.231302	-56.85	-1.81064	2.803	FALSE	High	A8DZD4	Master Protein	BCL2-interacting protein-like OS	Danio rerio OX	7955 GN	bnipl PE	4 SV	1	0.003
659.3	792.5	742.7	659.2	561.5	501.8	570.2	629.2	529.6	636.2	654	572.5	469.4	535.3	586.9	554.5			0.0967869	0.233372	-72.25	-1.80562	20.728	FALSE	High	B8JI18	Master Protein	ATP-binding cassette, sub-family G (WHITE), member 2c OS	Danio rerio OX	7955 GN	abcg2c PE	1 SV	1	0
19740.4	23238.7	19980.6	16391.3	14157.7	9634.6	12809.3	11488	9285.7	16901.8	14199.6	13636.1	8242.9	10526.8	14772.2	11321.3			0.096711	0.233273	-3569.27	-1.80448	206.309	FALSE	High	A2BHD8	Master Protein	Beta-hexosaminidase OS	Danio rerio OX	7955 GN	hexb PE	1 SV	1	0
1557.8	1904.4	1761.9	1603.5	1331.7	1302.7	1144.4	1430	991.5	1555.7	1395.8	1276.7	1182.7	1495.5	1313.6	1246.5			0.0950312	0.230693	-197.3	-1.80445	26.808	FALSE	High	A0A0G2KJT5	Master Protein	Wu:fu71h07 OS	Danio rerio OX	7955 GN	wu:fu71h07 PE	4 SV	2	0
1630.7	2321.3	1937.8	1735.2	2534.8	1875.7	2336.3	2891.1	1172.5	1540.5	1488.2	1343.7	1543.8	1866.6	2791.4	2081.5			0.0938058	0.228881	-429.338	-1.80149	12.668	FALSE	High	Q1L8A0	Master Protein	Phospholipase D family, member 3 OS	Danio rerio OX	7955 GN	pld3 PE	3 SV	2	0
2681	3347.1	3107.5	2608	2615.9	2077	2405.5	2240.9	2827.3	2453.8	2542	2007.9	2075.6	2238.9	2245.9	2132.5			0.0981063	0.234725	-319.875	-1.79335	44.448	FALSE	High	F1RCK9	Master Protein	Septin 9a OS	Danio rerio OX	7955 GN	sept9a PE	3 SV	2	0
1805.5	2663.8	2438.9	2247.8	2675.5	4577.7	3019.2	4824.6	1719.2	1622	1849.3	1381.7	2917	2802.2	2979.7	2543			0.0995905	0.23708	-804.863	-1.79247	27.639	FALSE	High	B2GSR0	Master Protein	Mitochondria-eating protein OS	Danio rerio OX	7955 GN	spata18 PE	2 SV	1	0
2234.8	2678	3418.7	3095.1	3617.6	3358.5	4067.4	3449	2326.6	2559.5	2783.4	2016	3503.6	3442.3	2986.5	2333.6			0.0950515	0.23066	-495.95	-1.79066	23.192	FALSE	High	Q45QT2	Master Protein	Thymosin beta OS	Danio rerio OX	7955 GN	tmsb4x PE	1 SV	1	0
1595	1819.6	1547.7	1444.9	1872.8	1739.5	1988.2	2096.1	1743.3	1500.2	1490.1	1273.1	1544.8	1561.9	1855.7	1681.8			0.0962007	0.232562	-181.613	-1.78998	25.868	FALSE	High	F1QG78	Master Protein	Phosphatidylinositol-3-phosphatase SAC1-B OS	Danio rerio OX	7955 GN	sacm1lb PE	1 SV	1	0
6141.2	6838.9	7118.7	6155.5	7122.1	6693	7364.2	7548.8	4930.3	6248	6269.3	4846.4	5883.9	6627.1	7921.5	6606.9			0.102749	0.241276	-706.125	-1.78552	80.64	FALSE	High	Q6NV13	Master Protein	Nuclear distribution protein C homolog OS	Danio rerio OX	7955 GN	nudc PE	1 SV	1	0
76.6	75.3	80.5	61.8	52.9	39.7	54.1	59.2	48.7	69.4	55.4	38.4	50	57.1	48.5	48.5			0.0999685	0.23759	-10.5125	-1.78365	5.735	FALSE	High	E7F3K2	Master Protein	Uncharacterized protein OS	Danio rerio OX	7955 GN	LOC100151078 PE	4 SV	2	0
1766.1	2050.4	2216.3	1914.7	2733.8	2418.6	2439.8	2646.6	1845.7	2078.2	2157.7	1582.4	2038	2333.3	1648.5	2266.8			0.097263	0.234054	-279.463	-1.78336	21.959	FALSE	High	F1Q774	Master Protein	Eukaryotic translation initiation factor 3 subunit J OS	Danio rerio OX	7955 GN	eif3jb PE	1 SV	1	0
2951.7	4374.3	3621.5	3340.3	2618.3	2378.2	2907.8	2753.3	2058.8	3028.2	3185.4	2478.3	2348.1	2674.8	3064.6	2240.6			0.0999494	0.237634	-483.325	-1.78165	44.199	FALSE	High	Q6ZM62	Master Protein	Actin-related protein 2/3 complex subunit 3 OS	Danio rerio OX	7955 GN	arpc3 PE	1 SV	1	0
207.7	297.9	328.5	290.8	374.6	456.6	302.6	537.2	260.4	328.2	244.1	220.1	280.5	303.6	290.5	313.5			0.110834	0.252799	-69.375	-1.77483	2.133	FALSE	High	A0A0R4IAU6	Master Protein	DDB1- and CUL4-associated factor 11 OS	Danio rerio OX	7955 GN	dcaf11 PE	3 SV	1	0.006
1611.2	1736.6	1716.8	1468	1263.2	1256.2	1317.1	1358.7	1286.1	1553.9	1428.8	1143.9	1244.6	1262.7	1285.8	1344.2			0.10176	0.239674	-147.225	-1.77454	41.028	FALSE	High	A0A0R4IN26	Master Protein	Septin OS	Danio rerio OX	7955 GN	sept15 PE	1 SV	1	0
157.6	233.9	250.8	178.1	168.9	142.4	189.2	158.5	172	192.5	189.6	138.9	121.2	143.8	157.1	129.3			0.100709	0.238091	-29.375	-1.77167	6.762	FALSE	High	E9QDQ0	Master Protein	SH2 domain-containing 3Ca OS	Danio rerio OX	7955 GN	sh2d3ca PE	4 SV	1	0
28775	28765.6	24792.8	19911.6	14376.5	15805.2	17889.9	17725.1	20842.4	20483.8	21243	17881.7	14079.4	16631.2	9465.4	10785.4			0.0994747	0.237102	-4578.67	-1.77011	228.414	FALSE	High	Q6NYE1	Master Protein	Fibrinogen beta chain OS	Danio rerio OX	7955 GN	fgb PE	1 SV	1	0
187.5	172.5	169.5	197.2	120.8	156.1	126.6	100.9	99.6	167	157	117.5	98.4	132.9	109	135.4			0.100372	0.237757	-26.7875	-1.76933	3.675	FALSE	High	F1QEW8	Master Protein	Nuclear factor of kappa light polypeptide gene enhancer in B-cells inhibitor, epsilon OS	Danio rerio OX	7955 GN	nfkbie PE	4 SV	1	0.001
69255.8	55796.6	50798	52966.9	38525.9	46718.8	41221.1	42637.6	65969.9	39266.8	40708.6	36501.9	44459.6	32524.6	27141.9	34771.8			0.0995555	0.237069	-9571.95	-1.76721	602.006	FALSE	High	Q5TZ29	Master Protein	Apolipoprotein Bb, tandem duplicate 1 OS	Danio rerio OX	7955 GN	apobb.1 PE	1 SV	1	0
422.2	506.3	480.6	363.8	695.6	600.4	588	661.9	468.9	371.6	390.5	281	484.3	465.6	619	475.1			0.100033	0.237478	-95.35	-1.76418	6.674	FALSE	High	Q7ZVG3	Master Protein	GTPase activating protein (SH3 domain) binding protein 1 OS	Danio rerio OX	7955 GN	g3bp1 PE	2 SV	1	0
431.3	485.8	466.1	411.3	403.4	316.3	319.1	339.7	298.2	324.6	361.8	400.5	268.1	345.9	410	358.8			0.101725	0.239677	-50.6375	-1.76228	6.935	FALSE	High	E7F6J8	Master Protein	ADAM metallopeptidase domain 8b OS	Danio rerio OX	7955 GN	adam8b PE	4 SV	1	0
2867	3052.5	3074.1	2673	2240.8	2490.4	2297.4	2248.3	2245.6	2465.9	2548.6	2131.5	2251.2	2646.8	2165	2496			0.106397	0.246264	-249.112	-1.75997	59.57	FALSE	High	B8JLK8	Master Protein	Integrin, alpha V OS	Danio rerio OX	7955 GN	itgav PE	1 SV	1	0
20048.4	27365.9	21721.9	19266.5	16616.7	12585	14259.6	12154.6	11807.6	19797	17612	15654.9	10181	13330.6	13570.4	11652.7			0.10429	0.243393	-3801.55	-1.75965	256.691	FALSE	High	Q6NUY7	Master Protein	Mpx protein OS	Danio rerio OX	7955 GN	mpx PE	2 SV	1	0
480.8	407.2	446	321.3	539.9	384.7	541.9	650.3	329.1	368.5	326.2	232.2	368	470.5	511.5	469			0.10069	0.238143	-87.1375	-1.75899	8.767	FALSE	High	Q08BI5	Master Protein	Solute carrier family 22 member 13b OS	Danio rerio OX	7955 GN	slc22a13b PE	2 SV	1	0
3636	4340.8	3869.9	4181.4	7692.7	7847.2	6831.5	9406.1	3981.3	2697.8	2891.2	2671.7	6811.9	4416.3	6359.5	4351.2			0.102999	0.241505	-1703.09	-1.75697	54.252	FALSE	High	E9QJQ2	Master Protein	Apolipoprotein A-IV b, tandem duplicate 2 (Fragment) OS	Danio rerio OX	7955 GN	apoa4b.2 PE	1 SV	1	0
2760.8	3619.9	3600.2	2908.4	3669.9	3342.7	3553.9	4255.6	2548.1	2983	3037	2667.7	3019.4	3575.2	3657.3	3202.4			0.102177	0.240501	-377.662	-1.7531	26.174	FALSE	High	A9JRG4	Master Protein	LOC563316 protein (Fragment) OS	Danio rerio OX	7955 GN	ap3b1a PE	2 SV	1	0
39.7	46.3	53.9	56.1	37.9	37	48.8	41.2	24.1	27.3	38.6	27.1	39.6	48.3	56.2	33.4			0.105029	0.244533	-8.2875	-1.75255	6.932	FALSE	High	A8E5A4	Master Protein	Fam98b protein OS	Danio rerio OX	7955 GN	fam98b PE	2 SV	1	0
92.4	102.3	124.4	126.1	126.9	255.3	200.4	148.4	62.8	116.4	108.8	138.9	104.9	133.4	124.1	90.5			0.111939	0.255002	-37.05	-1.74755	1.623	FALSE	Medium	E9QGJ5	Master Protein	Glycerophosphodiester phosphodiesterase domain-containing 2 OS	Danio rerio OX	7955 GN	gdpd2 PE	3 SV	2	0.012
111.4	103.5	113.5	110.9	153.3	135.5	130.5	137.9	97.3	112.4	104.2	94.1	106.4	127.9	128.7	118.5			0.104103	0.243255	-13.375	-1.74709	1.573	FALSE	Medium	A0A2R8RVY5	Master Protein	MAGI family member, X-linked a OS	Danio rerio OX	7955 GN	magixa PE	4 SV	1	0.013
48.5	82	70.4	60.4	85.4	90.4	62	80.3	29.5	42.5	70.9	39.6	70.2	69.7	75.9	67.2			0.103615	0.242371	-14.2375	-1.74617	3.11	FALSE	High	A0A0G2KHX4	Master Protein	TSC complex subunit 2 OS	Danio rerio OX	7955 GN	tsc2 PE	1 SV	1	0.002
1564.4	1757.8	1534.8	1712.1	1385.2	994	1276.3	1115.1	1445.6	1092.8	1466.1	1029.2	1186.7	1402.2	958.2	1075.6			0.105186	0.244597	-210.413	-1.74297	30.68	FALSE	High	A9JRV6	Master Protein	Zgc:110212 protein OS	Danio rerio OX	7955 GN	crlf3 PE	2 SV	1	0
275.1	258.6	251.2	249.5	222.5	178	182.6	243.5	222.4	184.9	233.8	199.1	207.8	244.9	158.4	185			0.104375	0.243476	-28.0875	-1.74212	13.318	FALSE	High	Q0NXS0	Master Protein	Metalloendopeptidase OS	Danio rerio OX	7955 GN	bmp1a PE	2 SV	1	0
350.2	425.6	373.9	401.3	457.5	245.8	238.6	227.7	360.7	327.7	319.3	264.5	205.3	213	268.3	233.8			0.107911	0.248579	-66	-1.74029	3.535	FALSE	High	Q58EJ1	Master Protein	Zgc:113250 OS	Danio rerio OX	7955 GN	trim35-9 PE	2 SV	1	0.002
5621.8	6118.1	5558.1	5201.2	5057.5	4477	4338.3	4281	5229.1	4827.5	4880.1	3973.1	4237.2	4495.3	4770.8	4383.2			0.108848	0.249629	-482.087	-1.73877	59.205	FALSE	High	F1QF86	Master Protein	Serine/threonine-protein phosphatase OS	Danio rerio OX	7955 GN	ppp3ccb PE	1 SV	1	0
210.4	199	238.7	192.2	161.1	200.6	177.3	188.6	100.1	189.8	167.6	142.1	172.1	215.2	201.6	169.2			0.108123	0.248789	-26.275	-1.73753	1.734	FALSE	High	I3IRW0	Master Protein	Oxidoreductase NAD-binding domain-containing protein 1 OS	Danio rerio OX	7955 GN	oxnad1 PE	4 SV	1	0.01
331.5	480.5	485.8	342.6	370.4	256	267.6	306.9	299.7	362.2	379	248.7	229	264.6	191.7	329			0.106453	0.246233	-67.175	-1.73438	12.314	FALSE	High	F1RAB4	Master Protein	Protein canopy homolog 3 OS	Danio rerio OX	7955 GN	cnpy3 PE	1 SV	1	0
57.6	69.2	70	56.6	67.3	99.3	102.2	97.2	19.5	70.7	73.2	55.7	59.4	70.3	76.9	64.3			0.105168	0.244647	-16.175	-1.73256	7.604	FALSE	High	F1QZR2	Master Protein	Non-specific serine/threonine protein kinase OS	Danio rerio OX	7955 GN	pak4 PE	1 SV	1	0
113.7	145.1	101.4	81.6	102.8	39.7	53.4	42.3	40.3	85.5	99.3	64.2	40.6	34.6	54	46			0.111684	0.254521	-26.9375	-1.72029	3.487	FALSE	High	A7E2K0	Master Protein	Tetraspanin OS	Danio rerio OX	7955 GN	cd37 PE	2 SV	1	0.002
2677.9	2873.1	3599.4	2905	3944.6	3084	3662.6	3566.3	2047	3100.7	2813.7	2320.1	3118.8	3469.8	3058.4	3173.3			0.108082	0.248747	-401.388	-1.71675	38.869	FALSE	High	F1R2G5	Master Protein	Zgc:101569 OS	Danio rerio OX	7955 GN	zgc:101569 PE	1 SV	1	0
332.4	395.2	334.9	439.9	423.3	390.9	471.3	705.2	192.4	221.6	284	233	392.8	506.2	431.6	422.7			0.108225	0.248952	-101.1	-1.71587	5.99	FALSE	High	Q6PGW5	Master Protein	Family with sequence similarity 84, member A OS	Danio rerio OX	7955 GN	lratd1 PE	2 SV	1	0
2104.5	2653.1	2307.3	2113.8	2100.1	1790.1	1919.7	1764.4	1820	2035.2	2245.8	1694.2	1598.2	1881.5	1966.8	1818.3			0.115527	0.260358	-211.625	-1.69133	36.044	FALSE	High	F1QYM2	Master Protein	Lymphocyte antigen 75 (Fragment) OS	Danio rerio OX	7955 GN	ly75 PE	1 SV	1	0
6836.8	8494.1	7753.9	6881.7	5783.8	5180.1	5611.3	5775.4	5406.3	7002.8	6133.4	5790	4693.3	5467.1	6176.1	5202.7			0.119629	0.267411	-805.675	-1.68014	63.597	FALSE	High	F1R3J0	Master Protein	Alcohol dehydrogenase (NADP(+)) OS	Danio rerio OX	7955 GN	akr1a1b PE	1 SV	1	0
165	278.3	257.6	203.1	386.6	488.8	255.8	558.4	144.4	261	238.1	243.1	189.9	391.4	208.1	160.5			0.122203	0.271416	-94.6375	-1.67597	2.169	FALSE	High	Q7T3A9	Master Protein	Apical sodium-dependent bile acid transporter OS	Danio rerio OX	7955 GN	slc10a2 PE	2 SV	1	0.006
1250.8	1475.6	1616.9	1370.8	1678.6	1520.4	1580.2	1909.6	1218.8	1344	1247.7	979.5	1133.7	1734.9	1660.6	1518.4			0.117641	0.264418	-195.663	-1.67531	61.96	FALSE	High	Q6NY92	Master Protein	V-type proton ATPase subunit a OS	Danio rerio OX	7955 GN	atp6v0a1a PE	2 SV	1	0
2052.1	902.7	425.9	842.5	291	293	288.1	183.8	438.5	295.9	301.1	265.3	276	276.7	206.5	249.6			0.137022	0.293001	-371.188	-1.67421	364.018	FALSE	High	A0A2R8RHW2	Master Protein	Phosvitin OS	Danio rerio OX	7955 GN	vtg7 PE	1 SV	1	0
610.3	557.8	558.3	655.3	523.1	487.4	454.2	406.2	560.5	473.2	510.6	516.4	425.9	489.7	381.6	415.5			0.118371	0.2658	-59.9	-1.67363	12.219	FALSE	High	F1Q793	Master Protein	Rab GTPase-binding effector protein 2 OS	Danio rerio OX	7955 GN	rabep2 PE	3 SV	1	0
2123.8	3433.9	3175.9	2484.8	2210.7	1991.4	2099.6	2138.4	1906.4	2259.5	2417.6	2149.3	1740.7	1952.3	2428	1963			0.12633	0.277181	-355.212	-1.67016	75.598	FALSE	High	A0A0G2KQ04	Master Protein	Phosphatase domain-containing paladin 1a OS	Danio rerio OX	7955 GN	pald1a PE	1 SV	1	0
16252.6	14453.6	14654.4	19865.5	18843.6	19866.7	19588.7	24463.5	15015.4	15637.5	15345.1	14088.3	17740.3	17731.5	16810.6	18379.6			0.126481	0.27744	-2155.04	-1.6687	144.84	FALSE	High	Q7ZSY2	Master Protein	Malate dehydrogenase OS	Danio rerio OX	7955 GN	mdh1ab PE	2 SV	1	0
2927.3	3902.7	4053.4	3312.8	5145.3	3949.9	4710.1	4399.3	2435.8	3662.6	3663.7	2649.5	3539.3	3929.3	4048.8	4021.2			0.118835	0.266586	-556.325	-1.66386	43.72	FALSE	High	F1QYM4	Master Protein	Eukaryotic translation initiation factor 4H OS	Danio rerio OX	7955 GN	eif4h PE	1 SV	2	0
1630.7	2093.1	1905.2	1775.7	987.2	701.7	921.6	812.5	1024	987.2	1360.5	1314.7	769.7	784	795.9	973.2			0.129597	0.282226	-352.312	-1.66197	8.135	FALSE	High	Q32LS0	Master Protein	Solute carrier family 22 (Organic cation transporter), member 18 OS	Danio rerio OX	7955 GN	slc22a18 PE	2 SV	1	0
305.9	407.2	363.5	315.1	250.1	221.1	252.5	262.5	212.5	285.2	266.8	251.1	210.7	234.4	322	249.6			0.124048	0.274062	-43.2	-1.66115	10.077	FALSE	High	A0A2R8QQD0	Master Protein	2-arachidonoylglycerol hydrolase ABHD12 OS	Danio rerio OX	7955 PE	3 SV	1		0
2568.2	3642	2956.6	2944	2534.2	2231.7	2430.5	2368.7	1877.9	2720.6	2936.4	2611.2	1890.1	2411.8	1814	2484.8			0.120891	0.269981	-366.137	-1.65183	18.987	FALSE	High	X1WG15	Master Protein	LIM domain-containing 2 OS	Danio rerio OX	7955 GN	limd2 PE	4 SV	1	0
2653.6	2458.8	2712.6	2670	2372.4	2238.5	2181.4	1907	3102.8	2111.3	2169.3	2060.8	1925.2	1741.5	1653.2	1970.2			0.125051	0.275647	-307.5	-1.65077	22.779	FALSE	High	Q499B9	Master Protein	Alpha-dystroglycan OS	Danio rerio OX	7955 GN	dag1 PE	2 SV	1	0
1259.4	1138.5	1337.2	1166.3	1050.3	827	873.5	1063.9	1111.6	832.7	950.2	619	937.4	1251.2	901.7	922.6			0.122797	0.272275	-148.713	-1.64262	16.38	FALSE	High	E7FCJ6	Master Protein	Activating signal cointegrator 1 complex subunit 3 OS	Danio rerio OX	7955 GN	ascc3 PE	1 SV	4	0
531.2	563.3	551.9	596.4	824.9	558.6	839.2	867.4	412.9	498.3	477.6	371.5	619.8	651.7	686.9	706.8			0.125663	0.276231	-113.425	-1.63062	1.265	FALSE	Medium	G1K2U6	Master Protein	Kazrin-A OS	Danio rerio OX	7955 GN	kazna PE	4 SV	3	0.023
170.4	203.5	221.8	217.4	236.9	230	262.4	283.1	186	220.3	212.7	155.5	208.7	250.3	192.9	195.4			0.127372	0.279069	-25.4625	-1.62563	10.635	FALSE	High	X1WG08	Master Protein	Non-specific serine/threonine protein kinase OS	Danio rerio OX	7955 GN	wnk1a PE	4 SV	1	0
1021.6	1888.3	1602.5	2108.1	600.6	803	565.6	1056.5	818.8	783.9	1084.5	701.3	1034.8	1305.6	435	418.4			0.13334	0.28848	-382.988	-1.62552	15.252	FALSE	High	F1QYN1	Master Protein	Collagen, type IV, alpha 6 OS	Danio rerio OX	7955 GN	col4a6 PE	1 SV	3	0
1895.4	2074.2	1647.1	1666.4	1489.2	963.2	1035	1067.6	1525.7	1307.7	1668.9	1096.2	928.5	977.8	972.8	1052.6			0.129976	0.282521	-288.488	-1.62374	11.482	FALSE	High	A0A140LGE1	Master Protein	alpha-1,2-Mannosidase OS	Danio rerio OX	7955 GN	si:ch73-373m9.1 PE	3 SV	1	0
3665.7	4775.1	3136.1	2469.4	1028.7	1108.3	1226.2	1305.8	2003.2	1777.3	1956.5	2017.2	1016.5	1101.9	976.1	1013.8			0.140128	0.296943	-856.6	-1.62343	21.801	FALSE	High	Q566T6	Master Protein	Zgc:112492 OS	Danio rerio OX	7955 GN	lgals3bp.2 PE	2 SV	1	0
596.1	2366.1	802.2	772.8	265.1	127.3	133.2	122	271.8	253.8	359.8	375.5	89.5	113.6	130.6	104.5			0.147228	0.306136	-435.713	-1.62017	1.976	FALSE	High	A2BFT0	Master Protein	Similar to Transcobalamin-1 (Transcobalamin I) (TCI) (TC I) OS	Danio rerio OX	7955 GN	tcnba PE	1 SV	1	0.008
213.4	252.1	241.5	204.9	310.2	243.7	230.7	261.5	199.9	189.8	198.9	166.8	184.5	265.7	267	251.4			0.129469	0.282173	-29.25	-1.61491	2.414	FALSE	High	A0A2R8QQ09	Master Protein	Receptor protein-tyrosine kinase OS	Danio rerio OX	7955 GN	erbb3b PE	4 SV	1	0.004
1243.1	1390.6	1331.2	1131.8	951.7	740.7	977	706.8	852.6	1194.4	1061	910.9	669.3	778	861.3	728			0.132876	0.287494	-177.175	-1.60976	32.841	FALSE	High	F1RDD7	Master Protein	Spermine synthase OS	Danio rerio OX	7955 GN	sms PE	1 SV	1	0
296	281.9	299.1	257	251.9	191.7	253.1	238.2	279.5	212.7	251.7	249.1	232	203.1	208.1	235.2			0.13265	0.287131	-24.6875	-1.6051	2.205	FALSE	High	A3KP54	Master Protein	Zgc:162953 protein OS	Danio rerio OX	7955 GN	arl6ip6 PE	2 SV	1	0.005
777.7	931.2	800.2	673.5	477.4	415.5	539.2	497.1	843.3	601.3	502	350.1	374.9	421.1	506.3	412.3			0.134133	0.28912	-137.563	-1.59197	9.149	FALSE	High	Q0P3U6	Master Protein	Lipocalin 15 OS	Danio rerio OX	7955 GN	lcn15 PE	2 SV	1	0
3963.7	5434.4	4435.4	4024.2	3857.5	2771.1	2986.3	2855.2	3110.7	3865.8	3611.9	3288.7	2557.9	2968.5	3428.6	3017.1			0.143716	0.301552	-559.825	-1.59017	56.269	FALSE	High	A0A2R8PYK7	Master Protein	Formin-binding protein 1b OS	Danio rerio OX	7955 GN	fnbp1b PE	4 SV	1	0
943.3	794.8	853	760.3	1341.9	1693.6	1669.8	2334.9	1008.3	768.2	813.7	757.9	971	1084.8	1380.3	911.8			0.148341	0.307688	-336.95	-1.58401	8.203	FALSE	High	A0A2R8QBM6	Master Protein	Coiled-coil domain-containing 90B OS	Danio rerio OX	7955 GN	ccdc90b PE	3 SV	1	0
674.7	762.8	740.2	595.1	499	412.1	497.1	482.8	380.6	591.4	517.8	376.7	510	517.2	627.3	428.8			0.138967	0.295379	-89.25	-1.57966	24.405	FALSE	High	Q6PHJ0	Master Protein	Metalloproteinase inhibitor 2 OS	Danio rerio OX	7955 GN	timp2b PE	2 SV	1	0
30.9	40.5	35.4	34.3	36.7	20.5	32.3	25.4	36.4	38.5	29.7	22.6	16.3	16.5	14.5	30.5			0.13982	0.296339	-6.375	-1.57826	6.226	FALSE	High	A0A140LGY7	Master Protein	Microtubule-associated protein 1Aa OS	Danio rerio OX	7955 GN	map1aa PE	1 SV	2	0
436.3	381.2	375.6	372.4	346.3	340.2	354.7	309.6	387.2	383.2	352.6	329.9	322	319	260.6	315.7			0.137721	0.294005	-30.7625	-1.57526	22.12	FALSE	High	A0A2R8QMP2	Master Protein	Regulator of complement activation group 2 gene 2 OS	Danio rerio OX	7955 GN	rca2.2 PE	4 SV	1	0
1298.1	1184.3	993.8	1551.4	2360.4	2485.7	1412.1	1533	963.7	1199.4	1054.5	886.7	1225.8	1381.9	1952.3	1352.5			0.144807	0.303285	-350.25	-1.56284	13.854	FALSE	High	A0A0R4IPL6	Master Protein	Calcyphosine-like a OS	Danio rerio OX	7955 GN	capsla PE	1 SV	1	0
1835.8	2135	1835.1	1773	1669	1481.4	1555.8	1458	1969.6	1623.3	1685.7	1401.5	1337.1	1324.8	1588.9	1422.5			0.140526	0.297372	-173.713	-1.56242	21.295	FALSE	High	A0A1D5NSW6	Master Protein	EMAP-like 3 OS	Danio rerio OX	7955 GN	eml3 PE	3 SV	1	0
839.3	994.3	907.7	780.7	1316.1	1046	959.8	1072.9	860.3	851.1	934.1	657.3	801.3	898.7	1004.9	1017.4			0.14318	0.300909	-111.463	-1.56158	8.564	FALSE	High	A0A0R4ICL5	Master Protein	SEC24 homolog A, COPII coat complex component OS	Danio rerio OX	7955 GN	sec24a PE	1 SV	1	0
6970.8	8560.8	8954.2	6661.5	5667.8	4379.8	4551.9	3981.5	4670.4	5996.4	6350.5	5464.2	3454.2	4335	6260.4	3268.5			0.146351	0.305218	-1241.09	-1.55325	59.139	FALSE	High	A0A2R8RTX1	Master Protein	Cocaine-and amphetamine-regulated transcript protein-like 1 OS	Danio rerio OX	7955 GN	ly97.3 PE	1 SV	1	0
4340.7	5092.1	4571.9	4364.6	3186.5	3170.9	2867.6	3176.4	2876.8	4004.6	3614.6	4208.5	2719.6	2918	3124.8	2849			0.14568	0.304181	-556.85	-1.55238	49.038	FALSE	High	Q6NZZ2	Master Protein	Actin-related protein 2/3 complex subunit 4 OS	Danio rerio OX	7955 GN	arpc4 PE	1 SV	1	0
2311.2	2749.8	2607.2	2415.5	3013.3	2785.5	3398.3	3477.5	1900.3	2340.1	2417.9	1854.1	2514.3	2889.5	3214	2830.3			0.143829	0.301727	-349.725	-1.54947	24.29	FALSE	High	A0A0R4IPN2	Master Protein	Serine palmitoyltransferase, long chain base subunit 1 OS	Danio rerio OX	7955 GN	sptlc1 PE	1 SV	2	0
989.3	970.6	1075.5	1035.6	691.4	713.3	781.8	912.8	615.3	923.1	910.6	811.2	734.6	785.6	845.9	761			0.147389	0.306226	-97.875	-1.54664	40.964	FALSE	High	F1QYR3	Master Protein	Uncharacterized protein OS	Danio rerio OX	7955 GN	LOC100004199 PE	4 SV	2	0
2291.7	3148.7	2418	2185.8	1807.9	1438.3	1897.2	2059.7	1268.7	1879.9	2135.9	1684.1	1548.3	1653.6	2272.7	2133.2			0.14766	0.306506	-333.863	-1.54463	40.558	FALSE	High	Q1LXA0	Master Protein	Novel protein similar to vertebrate arylsulfatase A (ARSA) (Fragment) OS	Danio rerio OX	7955 GN	arsa PE	3 SV	1	0
2219.7	2612	2469.5	2351.5	2860.6	2504.1	2764.1	3326.4	1704.4	2242.9	2606.3	1977.3	2368.4	2821.9	2502.7	2659.7			0.145176	0.30325	-278.038	-1.54327	19.004	FALSE	High	A0A0R4I9N0	Master Protein	Purine-rich element-binding protein Ab OS	Danio rerio OX	7955 GN	purab PE	1 SV	1	0
2932.7	2935.9	2831.4	2767.7	4809.2	3961.6	3597.4	5910.6	2129	3617.4	2851.7	2421.4	2609.3	3780	3477.9	3261.3			0.152286	0.313179	-699.813	-1.54153	36.504	FALSE	High	A7MCK2	Master Protein	Hsd17b12b protein OS	Danio rerio OX	7955 GN	hsd17b12b PE	2 SV	1	0
339.4	478.8	405.7	297.7	452.1	485.4	390.9	474.9	221.6	381.9	356.9	273.4	407.1	403.5	422.6	415.5			0.14637	0.305163	-55.3	-1.53817	11.106	FALSE	High	A7MBY2	Master Protein	Zgc:171753 protein OS	Danio rerio OX	7955 GN	alyref PE	2 SV	1	0
354.8	479.4	450	399	696.2	534	525.4	654	467.5	424	463.7	331.9	419.5	551.8	416.1	440.3			0.153859	0.314986	-72.25	-1.53608	7.188	FALSE	High	A0A0A0VA49	Master Protein	Cytochrome c oxidase subunit 3 OS	Danio rerio OX	7955 GN	COX3 PE	3 SV	1	0
1347.2	1910.7	1677.7	1540.3	1437.5	1065.2	1162.9	1497.6	1511.1	1301	1538.6	1254.5	1186.7	1156.8	1155.5	1204.9			0.159726	0.324309	-166.25	-1.50721	20.009	FALSE	High	E7F0N5	Master Protein	NTPase, KAP family P-loop domain-containing 1 OS	Danio rerio OX	7955 GN	nkpd1 PE	4 SV	1	0
2608.5	3235.7	3566	3052	3586.9	3157.2	3638.9	4342.8	2478.6	3127.1	2932.5	2456.1	3425.5	3355	3300.4	3369.7			0.1581	0.321726	-342.887	-1.49659	27.71	FALSE	High	A5PLI6	Master Protein	Ubiquinone biosynthesis protein OS	Danio rerio OX	7955 GN	coq9 PE	2 SV	1	0
10506.9	12248	13685.1	13951.7	16001.6	15005.6	13156.7	15989.8	9389.6	11456.9	11567	10508.9	12385.7	16445.1	12050.6	14412.7			0.157469	0.320784	-1541.11	-1.49593	62.429	FALSE	High	Q6PC06	Master Protein	Adenosylhomocysteinase-like 2b OS	Danio rerio OX	7955 GN	ahcyl2b PE	1 SV	1	0
104	116.3	120.8	103.4	343.3	403.2	355.3	521.9	186.5	103.4	117.4	112.2	155.3	206.4	254.4	193.2			0.171277	0.341946	-92.425	-1.49553	10.348	FALSE	High	Q1LYJ3	Master Protein	Novel protein (Fragment) OS	Danio rerio OX	7955 GN	acot16 PE	3 SV	1	0
325.3	409.1	318.8	272.2	283.8	200.6	181.9	197	184	311.6	234.2	224.9	182	188.3	262.4	220.9			0.162792	0.328629	-47.55	-1.49494	2.506	FALSE	High	Q08CH5	Master Protein	Zgc:153073 OS	Danio rerio OX	7955 GN	vsir PE	2 SV	1	0.003
14902.2	14864.1	15931.2	16271.1	11836.3	11747.8	11647.8	11961.3	15215.2	11686.6	13944.3	11770.7	12444	13042.9	8694.9	10151.6			0.158054	0.321724	-1526.45	-1.49137	226.609	FALSE	High	F1RAG3	Master Protein	Nidogen 1a OS	Danio rerio OX	7955 GN	nid1a PE	1 SV	2	0
1578.3	1568.5	1229.3	1177.2	906	743.4	863.6	862.1	913.9	874.3	1169.2	950.1	713.3	863	1037.6	921.9			0.169673	0.339251	-185.638	-1.48916	45.682	FALSE	High	A0A0R4IMB2	Master Protein	Complement component c3a, duplicate 6 OS	Danio rerio OX	7955 GN	c3a.6 PE	4 SV	2	0
1761.9	1948.7	1927.7	1642.8	2567.2	2503.5	2621.1	3450	1994.2	1734.4	1738.5	1282	1865.3	2241.6	2226.4	2399.4			0.164393	0.330717	-367.638	-1.48547	51.777	FALSE	High	A0A0G2L9M2	Master Protein	Amino acid transporter OS	Danio rerio OX	7955 GN	slc1a5 PE	1 SV	1	0
727.8	805.9	789	636.9	643.3	545.6	581.4	598	618.3	646.9	699.6	499.9	510	558.9	689.4	589			0.162663	0.328521	-64.4875	-1.47862	2.617	FALSE	High	Q6DC89	Master Protein	NudC domain-containing 2 OS	Danio rerio OX	7955 GN	nudcd2 PE	2 SV	1	0.003
385.2	469.3	472.2	508.1	521.3	526.4	586.7	574.2	430.2	344.7	429.4	339.6	435.8	507.8	551.7	561			0.16442	0.33068	-55.4	-1.47316	15.737	FALSE	High	F1QHM8	Master Protein	Methylthioribulose-1-phosphate dehydratase OS	Danio rerio OX	7955 GN	apip PE	1 SV	1	0
3809.6	5092.9	5255.8	3459.6	7276.6	5791.4	6130.8	6601.1	2652.9	4840.9	4215.5	3129.6	4465.3	5798.7	5726.9	5313.4			0.163713	0.329959	-909.325	-1.47117	111.786	FALSE	High	F8W4Z6	Master Protein	NADPH--cytochrome P450 reductase OS	Danio rerio OX	7955 GN	porb PE	1 SV	1	0
444.9	621.7	467.7	553.3	390.2	302.6	348.7	397.8	326.5	326.8	445.6	394.5	321.5	455.7	384.3	383.2			0.173028	0.344912	-61.1	-1.46431	13.858	FALSE	High	Q7T374	Master Protein	cAMP-dependent protein kinase OS	Danio rerio OX	7955 GN	prkacba PE	2 SV	1	0
469.8	426.4	434.3	539.4	661.3	711.9	737.7	771.3	627.2	381.4	483.5	345.6	518.4	595.1	526	557.7			0.168147	0.337211	-89.65	-1.4636	17.174	FALSE	High	Q32LU8	Master Protein	Gamma-synuclein OS	Danio rerio OX	7955 GN	sncga PE	2 SV	1	0
291.3	552.5	414.6	370.4	238.7	154.7	190.5	273.1	256.1	313.8	277.4	323.4	151.4	173.5	186.2	203.3			0.175084	0.347309	-75.0875	-1.45566	6.775	FALSE	High	B8A646	Master Protein	Si:dkey-9i23.5 OS	Danio rerio OX	7955 GN	si:dkey-9i23.5 PE	1 SV	1	0
78.7	91.1	78.1	70.2	97.4	146.5	93.6	177	48	72.5	70.3	42	87.1	102.1	123.2	95.9			0.170069	0.339863	-23.9375	-1.45378	8.148	FALSE	High	A4IG05	Master Protein	Rsph3 protein OS	Danio rerio OX	7955 GN	rsph3 PE	2 SV	1	0
1520.6	1385.3	1559.4	1628.9	1445.3	984.4	876.8	808.8	1659.8	907	1108.2	1318.3	769.7	675.8	974.3	909.7			0.168784	0.337919	-235.838	-1.45123	5.119	FALSE	High	F1QSM7	Master Protein	Scavenger receptor class B, member 2c OS	Danio rerio OX	7955 GN	scarb2c PE	3 SV	2	0
2242.7	2724.6	2398.7	2215.8	1704.5	1439.6	1723.9	1550.4	1393.4	2105.5	2034.4	1766.9	1482	1546	1883.1	1624.4			0.174436	0.346613	-270.562	-1.45086	46.484	FALSE	High	A0A2R8PV02	Master Protein	Beta-hexosaminidase OS	Danio rerio OX	7955 GN	hexa PE	1 SV	1	0
1037.5	1118.6	883.1	774.8	452.1	518.2	610.4	603.3	541.7	703.3	707.1	577.8	511	628.6	732	529.4			0.182351	0.356162	-133.388	-1.44774	15.002	FALSE	High	B0V2R7	Master Protein	Serpin peptidase inhibitor, clade G (C1 inhibitor), member 1 OS	Danio rerio OX	7955 GN	serping1 PE	1 SV	1	0
11367.8	12465.2	11241.3	11152	10446.3	8477.6	9506	9781.2	11735.1	9463.8	11463.1	8301.1	9034.9	9538	7439.3	9629			0.172229	0.34364	-979.138	-1.44012	159.978	FALSE	High	F6NZP4	Master Protein	Extended synaptotagmin-like protein 1b OS	Danio rerio OX	7955 GN	esyt1b PE	1 SV	1	0
233.8	237.3	157.4	208.4	70.9	86.3	65.9	89.8	123.3	99.8	75.5	53.7	199.8	126.3	57.1	45.6			0.174965	0.347127	-46.0875	-1.43829	1.493	FALSE	Medium	F8W3X2	Master Protein	RAR-related orphan receptor C OS	Danio rerio OX	7955 GN	rorc PE	3 SV	1	0.016
6291.3	6413.5	6688.8	5351.8	4852.5	5399.2	4594.8	5236.1	5494.6	5442.6	5800.3	4680.9	4883.2	5387.5	5120.9	4339.7			0.177689	0.351171	-459.787	-1.43356	106.78	FALSE	High	A0A0R4IFK0	Master Protein	Calpain 2, (m/II) large subunit a OS	Danio rerio OX	7955 GN	capn2a PE	1 SV	1	0
4534.8	5374.5	5312.9	5463.4	7577.8	6265.8	7075.4	8369.7	5451.7	4108.9	5234.3	4028	6158	6399.8	5895.2	6177.1			0.176466	0.34912	-815.162	-1.43234	33.053	FALSE	High	A0A0G2KZ18	Master Protein	Microtubule-associated protein OS	Danio rerio OX	7955 GN	LOC100001114 PE	1 SV	2	0
3965.6	3826.9	3759.2	3974.5	4382.3	4220.3	4226.3	4133.1	3855.6	3914.2	4055.9	3377.9	4032.9	3913.4	4041	4038.8			0.175249	0.34762	-157.312	-1.42806	67.195	FALSE	High	F1QW17	Master Protein	Calcium/calmodulin-dependent protein kinase OS	Danio rerio OX	7955 GN	camk2g2 PE	1 SV	3	0
21855.9	27339.5	31430.4	27506	28906.9	31939	30760.6	34660.9	18709.6	28282.2	24280.7	22452.3	26404.7	33277.3	29460.7	27627.6			0.176245	0.348896	-2988.01	-1.42599	296.412	FALSE	High	F8W4M7	Master Protein	Aconitate hydratase, mitochondrial (Fragment) OS	Danio rerio OX	7955 GN	aco2 PE	1 SV	2	0
5769	5780.2	4736.5	3925.6	5935.9	5918.1	7284.4	7862.6	3764	4757.2	5894	4246.8	4760.1	5732.2	6080.7	5836.6			0.179705	0.353814	-767.587	-1.42168	74.494	FALSE	High	Q6PH72	Master Protein	LOC402865 protein (Fragment) OS	Danio rerio OX	7955 GN	si:dkey-4e7.3 PE	2 SV	1	0
74.9	87.9	73.3	85.2	98.6	79.4	107.5	119.9	43.1	59.5	64.6	76.3	65.3	111.4	101.6	91.2			0.181197	0.35537	-14.2125	-1.41483	2.801	FALSE	High	A0A2R8RWP8	Master Protein	Peptidylprolyl isomerase OS	Danio rerio OX	7955 GN	fkbp5 PE	4 SV	1	0.003
24.3	24.7	22.9	18.6	29.5	39.7	48.8	47.5	36.3	15.7	25.4	25	25.2	23.6	32.7	18.3			0.187159	0.363195	-6.725	-1.40505	13.165	FALSE	High	F1Q5M5	Master Protein	Solute carrier organic anion transporter family member OS	Danio rerio OX	7955 GN	slco2b1 PE	2 SV	1	0
130	153.8	143.7	117	98	80.8	77.1	83.5	110.8	106.1	118.4	67.4	85.6	76.3	97.2	83.7			0.187109	0.3632	-17.3	-1.40346	5.367	FALSE	High	A0A0R4IDR4	Master Protein	Si:dkey-57c15.1 (Fragment) OS	Danio rerio OX	7955 GN	si:dkey-57c15.1 PE	3 SV	1	0
2931.3	3374.1	3555.1	2972.7	3903.8	3572.7	3549.2	4062.8	3143.5	3079.2	2980.6	2267.6	2830.9	3687.2	3926.5	3417.1			0.183968	0.358572	-323.638	-1.40249	136.421	FALSE	High	Q5CZQ1	Master Protein	Tyrosine 3-monooxygenase/tryptophan 5-monooxygenase activation protein, epsilon polypeptide 2 OS	Danio rerio OX	7955 GN	ywhae2 PE	1 SV	1	0
680	800.3	835.2	811.2	1236.7	875.6	1117.4	1026.9	976.7	712.7	749	589.9	773.1	835.6	963.2	883.8			0.187346	0.363338	-112.412	-1.39449	24.896	FALSE	High	A0A2R8QDI5	Master Protein	Zgc:112962 OS	Danio rerio OX	7955 GN	zgc:112962 PE	3 SV	1	0
5375.3	7046.8	7264	6031.7	6706.7	7409.7	6770.2	10468.4	6064.3	4115.7	5376.5	4901.7	7029.5	8501.5	5821.7	7171.1			0.185965	0.361022	-1011.35	-1.39127	257.223	FALSE	High	Q9DEY3	Master Protein	Sodium/potassium-transporting ATPase subunit alpha OS	Danio rerio OX	7955 GN	atp1a1a.3 PE	2 SV	1	0
346.1	318.7	213.7	181.1	512.2	425.1	453.5	595.9	408.8	315.2	267.8	162.3	252.3	300.3	293.3	402.6			0.193039	0.36904	-80.4625	-1.38665	15.874	FALSE	High	Q5RHY0	Master Protein	Phyh protein OS	Danio rerio OX	7955 GN	phyh PE	2 SV	1	0
531.2	505.2	438.8	480.1	813.5	525.1	724.5	754.9	483.8	443.2	432.7	262	465	547.9	686.6	671.9			0.187438	0.363433	-97.525	-1.3861	7.804	FALSE	High	A5D6R9	Master Protein	Transporter OS	Danio rerio OX	7955 GN	slc6a19a.1 PE	2 SV	1	0
236.3	292.8	233.1	305.8	360.1	298.5	404.1	362.4	210.3	179.1	280.7	252.4	325.5	303.6	209.3	377.4			0.188224	0.36432	-44.35	-1.38405	10.513	FALSE	High	F1Q6F9	Master Protein	SAFB-like, transcription modulator OS	Danio rerio OX	7955 GN	sltm PE	1 SV	1	0
242.9	281.5	208.1	247	204.4	180.7	168.1	169	283.2	172.8	254	139.7	146.4	117.5	114.5	182.1			0.191476	0.36703	-36.4375	-1.38329	1.714	FALSE	Medium	F1RD97	Master Protein	CKLF-like MARVEL transmembrane domain-containing 7 OS	Danio rerio OX	7955 GN	cmtm7 PE	4 SV	1	0.01
15516.1	17442.5	17275.6	16100.3	11455.2	11712.2	12930.6	14967.6	14257	13583.5	13135.9	10162.4	14474.6	15969.1	11949	12263.6			0.190146	0.365968	-1450.62	-1.38244	529.248	FALSE	High	I3ISA3	Master Protein	Myosin, heavy chain 10, non-muscle OS	Danio rerio OX	7955 GN	myh10 PE	1 SV	1	0
1375.6	3388.5	2447.8	1828.9	474.4	410.1	363.2	255.7	940.5	1411.6	1257	921	271.6	333.3	233.4	269.7			0.199393	0.377877	-613.263	-1.38071	18.909	FALSE	High	X4YKC7	Master Protein	Pentaxin (Fragment) OS	Danio rerio OX	7955 GN	CRP PE	2 SV	1	0
157.6	176.2	176.7	150.6	147.3	108.2	139.8	117.8	182.7	139.2	151.7	109.4	84.1	120.8	127.8	105.2			0.190052	0.366068	-19.1625	-1.38033	1.086	FALSE	Medium	A0A0G2L0F5	Master Protein	Si:ch211-212k18.9 OS	Danio rerio OX	7955 GN	si:ch211-212k18.9 PE	4 SV	1	0.035
220	250.6	289.8	242.9	360.1	261.5	369.2	303.7	195.4	242.2	220	239.4	261.7	333.3	284.6	253.5			0.191257	0.366829	-33.4625	-1.378	12.277	FALSE	High	E9QH06	Master Protein	RNA-binding motif, single stranded-interacting protein (Fragment) OS	Danio rerio OX	7955 GN	rbms3 PE	4 SV	1	0
8762.2	9757.1	10851.3	8320.9	11093.8	8722	13477.8	12993.5	5778.9	8176.7	8469.6	6069.4	8406.2	12437.3	10828.4	11573.7			0.191054	0.366907	-1529.8	-1.37726	122.207	FALSE	High	F1Q5B5	Master Protein	Alkaline phosphatase OS	Danio rerio OX	7955 GN	alpl PE	1 SV	1	0
580	749.1	712.1	519.2	1055.8	798.2	973	1189.6	752.1	621.8	658.3	521.3	689.1	748.3	819.9	789			0.203857	0.382657	-122.15	-1.3656	11.956	FALSE	High	F1R161	Master Protein	CLIP-associating protein 2 (Fragment) OS	Danio rerio OX	7955 GN	clasp2 PE	1 SV	1	0
1984.6	3521.4	2368.5	2099.2	1822.9	1341.7	1645.4	1543	1611.8	2154.3	1711.5	1739.4	1265.8	1408.8	2069.9	1488.6			0.204392	0.383228	-359.575	-1.36004	27.08	FALSE	High	E7FCY6	Master Protein	Zgc:64065 OS	Danio rerio OX	7955 GN	zgc:64065 PE	1 SV	1	0
1467.1	1715.8	1521.1	1297.2	1319.1	1190.5	1192.5	1185.9	1308.4	1381.1	1384.6	1038.5	1068.5	1197.4	1316.7	1301.1			0.200962	0.379557	-111.613	-1.34972	10.751	FALSE	High	A0A2R8QE52	Master Protein	Ribonuclease H2 subunit B OS	Danio rerio OX	7955 GN	rnaseh2b PE	1 SV	1	0
54.8	82	68.4	66.6	101.6	66.4	122	179.1	34.3	47.5	69.6	50.1	82.1	105.4	48.5	111.7			0.201414	0.379785	-23.9625	-1.34861	69.479	FALSE	High	A0A2R8RJX8	Master Protein	Phosphatidylinositol-3,4,5-trisphosphate 5-phosphatase OS	Danio rerio OX	7955 GN	inpp5d PE	3 SV	1	0
7097.2	8203.1	8275.5	8447.2	11665	10275.3	10218.6	11523.9	7135.5	7805.5	7661.8	6411.8	7983.2	8947.8	11242.4	9787.1			0.200182	0.37867	-1091.34	-1.3449	97.291	FALSE	High	R4GDY0	Master Protein	Si:dkey-172k15.6 OS	Danio rerio OX	7955 GN	si:dkey-172k15.6 PE	4 SV	2	0
2509.9	2821.9	2977.9	2621.8	2388.1	2289.2	2106.9	2245.1	2603.9	2278.8	2500.4	2548.6	2065.2	2205.9	2190	2211.2			0.204685	0.383493	-169.6	-1.34025	60.518	FALSE	High	Q7ZW72	Master Protein	Mitogen-activated protein kinase OS	Danio rerio OX	7955 GN	mapk1 PE	2 SV	1	0
86.5	141	164.6	124.7	163.5	173.2	154.9	208.1	140.3	67.6	120.1	84.8	116.2	170.2	161.1	160.2			0.202883	0.38208	-24.5	-1.33603	4.176	FALSE	High	Q6NYG9	Master Protein	Interferon regulatory factor 2-binding protein-like OS	Danio rerio OX	7955 GN	irf2bpl PE	1 SV	2	0.001
2001.4	2240.3	1883.8	1840.7	1449.6	1356.1	1361.9	1593.2	2324.7	1933.1	1378	1104.7	1238.6	1154	1285.8	1260.6			0.204819	0.383174	-255.938	-1.33499	27.034	FALSE	High	F6NMD4	Master Protein	Si:ch211-288g17.4 OS	Danio rerio OX	7955 GN	si:ch211-288g17.4 PE	1 SV	1	0
198	269	270.5	239.3	295.8	326.5	285.4	350.2	141.4	203.7	253	197.8	252.3	302	322.9	273.3			0.204329	0.383196	-36.0375	-1.33452	6.999	FALSE	High	A0A0R4IWL6	Master Protein	Pumilio RNA-binding family member 1 OS	Danio rerio OX	7955 GN	pum1 PE	1 SV	2	0
191.4	208	175.9	107.5	36.7	47.2	62	90.3	53.2	116	72.9	92.5	58.9	70.3	99.7	86.6			0.217537	0.400113	-33.6125	-1.33356	410.769	FALSE	High	Q567C8	Master Protein	Transferrin-a OS	Danio rerio OX	7955 GN	tfa PE	2 SV	1	0
529.2	673.2	519.3	551	479.8	389.5	385.6	391.4	520.9	482.6	472	431.6	337.4	449.1	421.1	360.2			0.20791	0.387396	-55.5125	-1.33356	2.014	FALSE	High	E7EZZ1	Master Protein	Zmp:0000001139 OS	Danio rerio OX	7955 GN	zmp:0000001139 PE	4 SV	2	0.007
565.3	678.1	675.4	750.9	939.7	1198	784.5	1012.1	724.2	581.6	704.5	590.3	757.3	787.8	792.8	814.9			0.217171	0.400151	-106.325	-1.3218	29.094	FALSE	High	E7F2T0	Master Protein	Ciliary rootlet coiled-coil, rootletin family member 2 OS	Danio rerio OX	7955 GN	crocc2 PE	4 SV	1	0
235.9	242.7	274.9	298.6	396.8	298.5	325.7	353.4	343.3	268.6	294.9	254	259.7	252.5	195.4	299.9			0.211985	0.393395	-32.275	-1.31111	4.156	FALSE	High	I3ITH3	Master Protein	Cordon-bleu WH2 repeat protein-like 1a OS	Danio rerio OX	7955 GN	cobll1a PE	4 SV	1	0.001
366.1	349.2	510.4	611.7	17800.5	6753.9	5552	4946.6	4419.2	655.4	1616.5	412.7	2488.1	929.5	1491.1	2370.3			0.229752	0.415708	-2813.45	-1.30489	35.504	FALSE	High	F8W2U6	Master Protein	Galectin OS	Danio rerio OX	7955 GN	lgals2b PE	1 SV	1	0
2979.5	3282.9	3197.7	3030.1	2929.8	2303.6	2567	2724.2	3182.2	2827.6	2910.7	2767.8	2463.4	2462.9	2361.6	2419.1			0.213714	0.395624	-202.438	-1.30346	51.829	FALSE	High	F1QE95	Master Protein	Endothelin-converting enzyme 1 OS	Danio rerio OX	7955 GN	ece1 PE	3 SV	2	0
73.8	130.2	87.3	82.7	190	205.4	126.6	129.4	105.9	68	129	65	145.4	82.4	80.6	136.1			0.219222	0.401704	-26.625	-1.29571	4.987	FALSE	High	F6P480	Master Protein	Ladinin OS	Danio rerio OX	7955 GN	lad1 PE	4 SV	1	0.001
3967.9	5534.2	5320.6	4373.4	5126.1	5282.1	5111.6	8125.1	2715.3	4369	3873.5	2947.5	4605.7	5432.5	6405.2	5859.6			0.217475	0.40016	-829.087	-1.29173	60.962	FALSE	High	F1QEA9	Master Protein	Solute carrier family 3 member 1 OS	Danio rerio OX	7955 GN	slc3a1 PE	4 SV	2	0
433.9	454	481	414.7	452.1	442.9	484.5	410.5	536.4	420.8	441.6	423.6	370	406.8	376.3	377.1			0.224857	0.408761	-27.625	-1.29085	9.46	FALSE	High	A0A0R4ISQ5	Master Protein	Phosphatidylinositol 3,4,5-trisphosphate 5-phosphatase 2A (Fragment) OS	Danio rerio OX	7955 GN	inppl1a PE	4 SV	1	0
729.5	661.9	925	667.6	628.3	492.9	472	436.9	547.7	522.5	684.4	486.9	545.6	659.4	422.6	484.1			0.229077	0.414823	-82.6125	-1.27415	14.242	FALSE	High	Q6NSM5	Master Protein	Carboxypeptidase E OS	Danio rerio OX	7955 GN	cpe PE	2 SV	1	0
1192.1	1252.4	1084.8	1174.9	1669	2463.1	2170.2	3339.1	1043	1298.3	1073.9	996.5	1540.9	1657.5	2175.2	1338.1			0.232237	0.418481	-402.775	-1.27016	30.957	FALSE	High	F1QLV5	Master Protein	NAD(P)H dehydrogenase, quinone 1 (Fragment) OS	Danio rerio OX	7955 GN	nqo1 PE	1 SV	1	0
572	689.2	464.5	474.9	334.3	385.4	437.1	481.8	469.7	472.3	467.7	369.4	404.6	424.4	412.1	401.5			0.237523	0.42468	-52.1875	-1.26879	5.529	FALSE	High	A0A0H3UK16	Master Protein	Transforming growth factor beta receptor III OS	Danio rerio OX	7955 GN	tgfbr3 PE	2 SV	1	0
9457.3	10509.5	10652.8	9075.4	12278.8	10799	11268.1	12185.3	10064.1	9338.9	10449.2	7781	9842.2	10771.1	11766.2	10367.1			0.225785	0.410212	-730.8	-1.26713	129.92	FALSE	High	Q9PVF8	Master Protein	Catenin (Cadherin-associated protein), alpha OS	Danio rerio OX	7955 GN	ctnna1 PE	1 SV	1	0
270.3	287	379.6	312.9	479.8	399.8	418.6	359.2	255.9	279.8	296.5	255.6	286.9	291.5	496.1	362			0.226919	0.411232	-47.8625	-1.26471	9.956	FALSE	High	B0UYL3	Master Protein	Poly [ADP-ribose] polymerase OS	Danio rerio OX	7955 GN	parp14rs1 PE	1 SV	1	0
4169.9	3602.7	3551.5	4680.4	2459	2509.6	2424.6	2585.8	3142.5	2783.8	2757.3	2055.6	4304	2801.6	2188.8	1733.2			0.228508	0.41402	-527.087	-1.25992	62.129	FALSE	High	Q5XJ76	Master Protein	Kininogen 1 OS	Danio rerio OX	7955 GN	kng1 PE	2 SV	1	0
11884.5	15170.6	13020.9	11355.3	19851.9	15408.9	15518.1	22052	9038.4	11615.9	10642.5	8282.9	12176.4	16546.7	19472.9	16822.8			0.228816	0.414446	-2457.96	-1.25879	163.293	FALSE	High	Q6DG67	Master Protein	ATP-citrate synthase OS	Danio rerio OX	7955 GN	aclya PE	2 SV	1	0
22846.9	30921.1	28745.2	25467	16050.9	15268.5	17017.8	18080.1	16049.3	23825.8	22379.9	18684	13727.7	17531.1	20408.6	17152.5			0.235359	0.422388	-3079.82	-1.25615	285.187	FALSE	High	E0CZJ3	Master Protein	FEEL-1 OS	Danio rerio OX	7955 GN	stab1 PE	1 SV	1	0
90.5	129.5	140.5	101.3	109.4	84.9	91	68.1	109.5	93.6	102.6	94.5	64.3	82.9	80.9	89.1			0.23651	0.423559	-12.225	-1.25022	3.342	FALSE	High	A5D6T3	Master Protein	Si:dkey-78k11.1 protein OS	Danio rerio OX	7955 GN	ptpn22 PE	2 SV	1	0.002
509.1	421.1	365.1	621.2	248.3	303.3	394.9	221.3	139.3	359.5	336.8	287.9	282.9	262.4	392.4	448.9			0.236804	0.423972	-71.775	-1.24237	1.114	FALSE	Medium	A4QP16	Master Protein	Adnp2 protein OS	Danio rerio OX	7955 GN	adnp2a PE	2 SV	1	0.033
407.1	532.2	376.8	390.6	560.3	468.2	491.8	565.2	366.6	397.6	375	262.4	353.7	440.9	608.2	525.8			0.238482	0.425608	-57.75	-1.23762	8.367	FALSE	High	E7F715	Master Protein	SEC24 homolog B, COPII coat complex component OS	Danio rerio OX	7955 GN	sec24b PE	1 SV	1	0
340.6	320.2	350.2	331.7	266.3	276.6	293.4	302.2	310.3	322.8	284.6	259.6	268.1	315.1	312.1	271.1			0.237312	0.424373	-17.1875	-1.23678	22.279	FALSE	High	Q503R5	Master Protein	RAB23, member RAS oncogene family OS	Danio rerio OX	7955 GN	rab23 PE	2 SV	1	0
2298	3518.1	3137.3	2660.5	1692.5	1893.5	1916.4	2190.7	1554.5	2662.9	2565	1956.7	1592.3	2224	2119.9	1975.6			0.240705	0.428118	-332.013	-1.23569	28.731	FALSE	High	E7F184	Master Protein	Si:dkey-92f12.2 OS	Danio rerio OX	7955 GN	si:dkey-92f12.2 PE	1 SV	1	0
3130.6	3883.3	3461.7	3019.2	3086.1	2441.2	2916.4	2894.8	3144.2	2520.5	3645.2	3554.4	2299.2	2656.1	2242.2	2265.8			0.239404	0.426648	-313.213	-1.23376	43.65	FALSE	High	Q8JH44	Master Protein	Cyclooxygenase-1 OS	Danio rerio OX	7955 GN	ptgs1 PE	2 SV	1	0
800	931.1	745.9	724.8	526.1	419.6	552.4	516.1	955.2	503.7	610.2	479.7	421	460.1	508.4	413			0.238739	0.425741	-108.087	-1.23064	35.446	FALSE	High	A0A0R4IXX6	Master Protein	Complement factor H-like 1 OS	Danio rerio OX	7955 GN	cfhl1 PE	4 SV	1	0
37.5	20.7	36.2	37.5	150.3	116.4	180	71.8	58.6	56.9	68.6	54.1	68.8	25.3	45.7	57.8			0.25553	0.446861	-26.825	-1.2277	29.971	FALSE	High	E9QFE7	Master Protein	Si:rp71-17i16.4 OS	Danio rerio OX	7955 GN	si:rp71-17i16.4 PE	4 SV	1	0
65.2	99.4	48.3	82.3	21	32.9	15.8	21.7	58.9	34	42.9	40	28.7	21.4	17	26.2			0.250532	0.441012	-14.6875	-1.22351	1.235	FALSE	Medium	G9G127	Master Protein	Ninein-like protein OS	Danio rerio OX	7955 GN	ninl PE	2 SV	1	0.026
5802.7	6371.8	5954.6	4850.4	10257.5	9177.3	9932.5	13381.2	3168.3	6086.8	5020.3	4449.9	7270.4	9232.2	9182.3	8516.4			0.245898	0.435577	-1600.18	-1.21422	132.825	FALSE	High	A9JT93	Master Protein	Zgc:101621 protein OS	Danio rerio OX	7955 GN	scp2b PE	2 SV	1	0
7069.2	11638.1	10032.6	8872.1	5001.6	5358.8	6177.6	6469	3279.1	9021.5	8228.5	7233.5	4834.8	6647.4	6048.9	4937.3			0.247266	0.437261	-1298.5	-1.20988	143.341	FALSE	High	Q6NUX4	Master Protein	Leukotriene A(4) hydrolase OS	Danio rerio OX	7955 GN	lta4h PE	2 SV	1	0
194.5	114.9	225	237.7	302.4	247.1	307.2	320.1	229.3	173.3	247.4	247.9	187	244.9	131.8	213.7			0.252318	0.443517	-34.2	-1.20446	66.863	FALSE	High	B0R198	Master Protein	Voltage-dependent anion-selective channel protein 3 (Fragment) OS	Danio rerio OX	7955 GN	vdac3 PE	1 SV	1	0
696.5	678.3	782.1	776.4	762.4	767.4	978.9	957.7	679.1	709.1	749.4	599.6	727.6	863	832	768.9			0.25148	0.442368	-58.875	-1.20005	42.732	FALSE	High	B0S7B8	Master Protein	Anion exchange protein OS	Danio rerio OX	7955 GN	slc4a2a PE	3 SV	1	0
439.3	560	625.1	567.8	459.9	351.9	352.7	404.6	390.4	441.4	577.9	381.6	329.4	444.7	409.4	351.6			0.253694	0.444577	-54.3625	-1.19465	15.135	FALSE	High	A0A2R8QLU2	Master Protein	NPHS1 adhesion molecule, nephrin OS	Danio rerio OX	7955 GN	nphs1 PE	4 SV	1	0
568.5	610.2	620.3	486.2	1390	803	801	770.2	367	601.3	624	366.2	598	656.1	920	776.4			0.255371	0.446661	-142.55	-1.19361	11.374	FALSE	High	F1R912	Master Protein	Sphingosine-1-phosphate lyase 1 (Fragment) OS	Danio rerio OX	7955 GN	sgpl1 PE	1 SV	1	0
2215.6	4888.8	3194.4	2593.2	425.1	501.8	379.1	338.6	926.9	2637.4	2148.2	1379.3	230.5	244.9	169.5	228.4			0.25813	0.449377	-821.437	-1.19162	27.901	FALSE	High	A9JRE3	Master Protein	Pentaxin OS	Danio rerio OX	7955 GN	zgc:172225 PE	2 SV	1	0
2107.6	1688.8	2886.9	2657.3	4461.1	2871.7	3286.9	4628	1390.2	2417.1	1866.1	1583.2	2415.9	4102.8	2643.2	3513.4			0.257281	0.448618	-582.05	-1.18151	43.395	FALSE	High	A0A0R4IJ61	Master Protein	Succinyl-CoA:3-ketoacid-coenzyme A transferase OS	Danio rerio OX	7955 GN	oxct1a PE	1 SV	2	0
412.2	651.2	720.9	644.2	898.8	751	963.8	931.8	539.7	586.9	662.3	517.2	579.2	780.1	827	752.7			0.261296	0.452207	-91.1	-1.17921	1.591	FALSE	Medium	F1R4M2	Master Protein	RAB3A-interacting protein (rabin3)-like 1 OS	Danio rerio OX	7955 GN	rab3il1 PE	4 SV	3	0.012
5090.1	6477.9	5699.4	6098	6117.5	7176.3	7852	7640.2	4504.8	5879.1	5927.9	5055.2	6349.4	7035	6866.1	6230.9			0.25844	0.449558	-537.875	-1.17868	78.8	FALSE	High	E7FC92	Master Protein	Villin-like OS	Danio rerio OX	7955 GN	vill PE	3 SV	1	0
341.1	370.4	378.8	334.7	674.6	541.5	453.5	406.8	319.7	325	343.3	314.5	324.5	372.8	490.2	530.4			0.260795	0.451441	-60.125	-1.17678	2.801	FALSE	High	Q6NX00	Master Protein	Ring finger protein 128 OS	Danio rerio OX	7955 GN	rnf128a PE	2 SV	1	0.003
874.2	1040	1069.9	973.2	1464.6	1164.4	1372.5	1265.2	1232.2	1085.2	1061	777.3	1114	1118.3	913.5	1101.5			0.261659	0.452659	-102.625	-1.17568	21.365	FALSE	High	Q7ZV53	Master Protein	Pdgfa associated protein 1 OS	Danio rerio OX	7955 GN	pdap1b PE	2 SV	1	0
867	1000.3	1002.3	918.2	1302.9	1328.1	1339.5	1755.4	708.9	1113	817.3	638.8	900.8	1166.7	1425.3	1357.5			0.261916	0.452636	-173.175	-1.16903	7.472	FALSE	High	F1Q9K9	Master Protein	Solute carrier family 2 member 11,-like OS	Danio rerio OX	7955 GN	slc2a11l PE	3 SV	1	0
939.9	1026.8	1071.5	992.7	1212.1	1178.1	1306.6	1176.4	1108.9	890.5	1120.7	911.3	1011.1	1161.2	1010.7	1152.1			0.266021	0.457888	-67.2	-1.1598	18.725	FALSE	High	A0A2R8QIL9	Master Protein	Phosphoinositide 5-phosphatase OS	Danio rerio OX	7955 GN	synj1 PE	1 SV	1	0
330.7	319.5	305.5	243.1	825.5	651.7	741.6	1165.9	404.7	299.5	315	245.9	385.3	549	575.7	634.2			0.274265	0.467373	-146.775	-1.1597	33.316	FALSE	High	F1RDZ1	Master Protein	RAB11a, member RAS oncogene family,-like OS	Danio rerio OX	7955 GN	rab11al PE	1 SV	1	0
572	751.9	611.4	623.7	533.9	493.6	505.6	504.5	757.7	592.7	584.1	494.6	384.8	397.5	413.7	467.6			0.269706	0.461793	-62.9875	-1.15549	24.584	FALSE	High	E7EZR2	Master Protein	SAM and SH3 domain-containing 3 OS	Danio rerio OX	7955 GN	sash3 PE	4 SV	1	0
385.9	568.2	434.3	417.8	694.4	536.7	538.6	599	439.6	465.2	461.1	373.9	422.4	556.7	562.8	495.6			0.273122	0.466152	-49.7	-1.14984	8.983	FALSE	High	A0A2R8Q6F6	Master Protein	Si:dkey-24l11.2 OS	Danio rerio OX	7955 GN	si:dkey-24l11.2 PE	1 SV	1	0
1972.3	2298.1	2546.8	3513.4	2732	3186	3441.1	3962.4	1517.9	1965.8	2385	2685.1	3194	3414.9	2596	2902.9			0.271307	0.463957	-373.813	-1.14558	45.677	FALSE	High	I3ISJ2	Master Protein	Cytochrome b-c1 complex subunit 6 OS	Danio rerio OX	7955 GN	uqcrh PE	1 SV	1	0
2564.2	4543.2	3981.4	3831.3	3037.4	1689.5	1901.2	2606.9	1964.4	2979	2562.7	2086.3	2464.4	2665.5	2948.5	2941.6			0.281616	0.475022	-442.837	-1.14527	38.977	FALSE	High	F1QPU3	Master Protein	Alcohol dehydrogenase iron-containing protein 1 (Fragment) OS	Danio rerio OX	7955 GN	adhfe1 PE	1 SV	1	0
1069.4	1103.1	1160.9	1063.1	1578.8	1292.5	1423.3	1439.5	1102.7	1246.8	1137.6	844.3	961.1	1189.7	1358.3	1407.4			0.272575	0.465732	-110.338	-1.14215	21.732	FALSE	High	Q4V8U6	Master Protein	Isopentenyl-diphosphate Delta-isomerase OS	Danio rerio OX	7955 GN	idi1 PE	2 SV	1	0
41	48.2	49.9	38.2	137.7	85.6	85.7	78.2	64.1	31.8	56.7	35.5	67.3	49.4	72.5	68.2			0.281258	0.474614	-14.875	-1.14009	2.183	FALSE	High	E9QBC1	Master Protein	Interferon regulatory factor 10 (Fragment) OS	Danio rerio OX	7955 GN	irf10 PE	4 SV	1	0.005
363.3	423	473	354.2	310.8	350.5	282.1	301.6	308.5	339.4	369.7	300.4	275.5	391.4	304.1	328.6			0.27751	0.471093	-30.1125	-1.14007	7.709	FALSE	High	Q9YH93	Master Protein	Serum response factor OS	Danio rerio OX	7955 GN	srfa PE	2 SV	1	0
2064.2	3110.2	3633.2	2339.4	4439.5	3854.1	3493.2	3699.9	2337.4	2161	2715.4	1932.4	3003.1	4523.9	3351.7	2939.5			0.273618	0.466586	-458.662	-1.13954	22.174	FALSE	High	A0A2R8QKD1	Master Protein	Sarcolemma-associated protein b OS	Danio rerio OX	7955 GN	slmapb PE	1 SV	1	0
1329.9	1606.4	1583.1	1381	3666.3	2715.7	2728.5	4700.9	1738.2	1743.3	1679.5	1181.4	1760	2434.9	2676.2	2249.6			0.284019	0.478026	-531.087	-1.13828	53.539	FALSE	High	F1Q8S6	Master Protein	Lysophosphatidylcholine acyltransferase 2 OS	Danio rerio OX	7955 GN	lpcat2 PE	1 SV	1	0
542.8	561.6	573.6	543.7	697.4	628.4	617	660.3	531.4	537.2	549.5	465.5	513.9	620.9	674.5	639.3			0.275801	0.46939	-36.575	-1.13624	1.069	FALSE	Medium	G1K2X3	Master Protein	Rab-like protein 3 OS	Danio rerio OX	7955 GN	rabl3 PE	1 SV	1	0.036
816.2	1113.8	1004.7	768	1130.9	1239.7	1158.3	1341.8	640.1	1014.5	936	740.5	986.8	1130.4	1202.1	1046.2			0.277063	0.470521	-109.6	-1.1311	17.12	FALSE	High	A1L1U3	Master Protein	GTPase-activating protein (SH3 domain)-binding protein 2 OS	Danio rerio OX	7955 GN	g3bp2 PE	1 SV	1	0
1715	2611.5	2667.1	1327.4	3829.8	3568.6	4261.2	4819.3	1197.6	2281	2144.2	1497.2	2468.3	3622.4	3833.6	2837.5			0.278791	0.47219	-614.763	-1.13013	25.437	FALSE	High	F1QSA2	Master Protein	Hydroxy-delta-5-steroid dehydrogenase, 3 beta- and steroid delta-isomerase 1 OS	Danio rerio OX	7955 GN	hsd3b1 PE	3 SV	1	0
2692.6	3385	2799.6	2649.6	11093.2	6582.8	5401.7	11120.8	1807.9	2571.1	2097	1585.2	4041.3	6995.5	6541.3	6420.6			0.282628	0.476321	-1708.18	-1.12524	62.522	FALSE	High	F1QIC0	Master Protein	Cystathionine beta-synthase OS	Danio rerio OX	7955 GN	cbsb PE	1 SV	1	0
1686.3	2264	2494.9	2096.5	2922	2888.9	2878.2	3344.4	1548.1	2322.6	2354.6	1769.3	2578.6	2980.6	2531.7	2252.8			0.280822	0.474472	-279.612	-1.12304	17.213	FALSE	High	A0JMQ2	Master Protein	LOC100149441 protein (Fragment) OS	Danio rerio OX	7955 GN	si:dkey-167k11.5 PE	2 SV	1	0
36.6	70.8	49.5	61.8	18	18.5	29	41.2	20.7	0	48.5	22.6	44	43.9	39.5	26.2			0.282047	0.475527	-10	-1.11997	1.007	FALSE	Medium	A1L264	Master Protein	Hyaluronidase OS	Danio rerio OX	7955 GN	spam1 PE	2 SV	1	0.041
2402.8	3364.1	2365.2	2390.1	1904.1	1475.9	1740.3	1768.1	1543	2371.9	2224.3	1905.4	1276.7	1575.7	2465.1	1756.9			0.288951	0.483138	-286.45	-1.10651	38.957	FALSE	High	Q68EI7	Master Protein	Alpha-L-fucosidase OS	Danio rerio OX	7955 GN	fuca2 PE	2 SV	1	0
385.6	611.5	497.1	369.5	704.6	543.5	510.9	706.8	381	477.7	438.7	292.3	490.2	586.3	574.2	578.2			0.294862	0.490255	-63.8625	-1.09	17.966	FALSE	High	A0A286YBN1	Master Protein	Proline-rich coiled-coil 2C OS	Danio rerio OX	7955 GN	prrc2c PE	1 SV	2	0
2956.5	3364.6	2661.9	2705.2	2303.9	1847	1748.3	1554.1	1910.6	2123.4	2895.5	2498.5	1729.3	2116.4	1648.2	1890.1			0.301292	0.497678	-291.188	-1.08003	74.652	FALSE	High	B0UXN0	Master Protein	Sulfhydryl oxidase OS	Danio rerio OX	7955 GN	qsox1 PE	3 SV	1	0
804	996.4	922.2	811.8	2101.9	1460.9	1027.7	1133.6	850.6	983.1	1019.2	746.2	1075.9	1017.9	1107	1077			0.311752	0.508752	-172.7	-1.07843	17.328	FALSE	High	Q6PFP1	Master Protein	Acsl4a protein OS	Danio rerio OX	7955 GN	acsl4a PE	2 SV	1	0
758.6	768	700.8	814.1	686.6	580.5	636.1	605.9	818.3	688.6	763.2	541	516.4	577.6	614.3	623.1			0.303903	0.50016	-51.0125	-1.0697	9.097	FALSE	High	F1RA65	Master Protein	Transmembrane protein with metallophosphoesterase domain OS	Danio rerio OX	7955 GN	tmppe PE	4 SV	1	0
465.9	616.7	606.6	555.8	585.6	989.9	700.8	980.4	252.1	601.7	544.9	366.2	553	813.1	817.8	707.5			0.303739	0.500293	-105.675	-1.0677	3.415	FALSE	High	A0A2R8RJX2	Master Protein	Sperm-associated antigen 6 OS	Danio rerio OX	7955 GN	spag6 PE	1 SV	1	0.002
297.3	294.3	323.2	297	617.5	586.7	560.3	598	597.6	231.5	402.7	237.4	354.2	436.5	301.3	420.9			0.304923	0.501424	-74.025	-1.0674	7.888	FALSE	High	E7F4E5	Master Protein	Testis-expressed 2 OS	Danio rerio OX	7955 GN	tex2 PE	4 SV	1	0
2842.5	3087.3	3245.6	3018.1	3850.9	3254.4	3420	3529.3	2917.9	3063.6	2993.5	2633.4	3053.5	3480.7	3369.3	3442.6			0.307398	0.503168	-161.7	-1.05958	39.338	FALSE	High	Q7ZU28	Master Protein	RNA helicase OS	Danio rerio OX	7955 GN	ddx19 PE	1 SV	1	0
602.5	738.5	626.7	519.6	417.9	391.6	441	457.5	523.8	492.9	543.9	342.8	427.4	370	554.1	508.9			0.31493	0.511889	-53.9375	-1.04815	8.869	FALSE	High	A0A2R8RW76	Master Protein	GBD/FH3 domain-containing protein OS	Danio rerio OX	7955 GN	inf2 PE	1 SV	1	0
214.9	227.9	227.4	229.7	178.6	136.2	166.1	123.6	252.2	184.9	216	128	138	132.3	120.7	141.5			0.314853	0.511848	-23.85	-1.04297	6.085	FALSE	High	B0S5H4	Master Protein	UDP-glucuronosyltransferase OS	Danio rerio OX	7955 GN	ugt5e1 PE	2 SV	1	0
5218.7	6087.7	5931.2	5267.3	7695.1	6631.4	6415.5	7152	6677.4	5662	5508.7	4341.7	5359.1	5998	6936.4	6391.1			0.316211	0.513175	-440.562	-1.03951	112.754	FALSE	High	A0A2R8QI69	Master Protein	Golgin B1 OS	Danio rerio OX	7955 GN	golgb1 PE	1 SV	1	0
190.6	275.3	250.8	271.5	138.3	108.2	118.7	88.2	95	230.6	255.9	234.2	58.9	79.1	73.2	77.9			0.318693	0.516166	-42.1	-1.03434	10.271	FALSE	High	F1QIP9	Master Protein	Zgc:165518 OS	Danio rerio OX	7955 GN	zgc:165518 PE	1 SV	1	0
13786.6	10308.1	10406.1	7920.7	1841	2055.1	2151	1207.6	6191.2	7303.7	7594.2	6889.5	1191.6	1344	1005.2	1155.7			0.326639	0.524786	-2125.14	-1.02332	64.979	FALSE	High	A0A2R8RUH9	Master Protein	Fibrinogen C-terminal domain-containing protein OS	Danio rerio OX	7955 GN	LOC566119 PE	1 SV	1	0
771.7	867	1018.4	996.8	849.5	862.6	1032.3	1312.7	628	816.6	844	680.3	974	1013.5	1070	1006.3			0.325369	0.523372	-84.7875	-1.0193	11.407	FALSE	High	E9QHS7	Master Protein	Translocase of outer mitochondrial membrane 40 homolog (yeast) (Fragment) OS	Danio rerio OX	7955 GN	tomm40 PE	1 SV	1	0
17704.8	22237.8	18953.7	16271.1	11248.3	10321.9	12183.1	12754.2	9986.6	17332.9	15505.4	12896.8	9794.7	11959.7	17231.7	12074.4			0.329723	0.528143	-1861.59	-1.01377	218.601	FALSE	High	A0A0R4INM0	Master Protein	Mannose receptor, C type 1a OS	Danio rerio OX	7955 GN	mrc1a PE	1 SV	1	0
259.7	303.3	319.2	274.2	361.3	484	301.3	397.2	167.9	293.7	332.1	245.1	307.2	393.1	321.4	349.8			0.32829	0.527064	-36.2375	-1.01311	6.548	FALSE	High	A0A2R8QT81	Master Protein	Glycerol-3-phosphate acyltransferase 3-like OS	Danio rerio OX	7955 GN	agpat9l PE	4 SV	1	0
1062.9	1285.1	1201.5	1067	1130.9	739.3	875.4	777.6	1182.3	974.6	1121.7	869.7	746.4	766.4	856.4	895.3			0.3294	0.52814	-90.8625	-1.01248	21.732	FALSE	High	F1QNB3	Master Protein	Ankyrin 3a OS	Danio rerio OX	7955 GN	ank3a PE	4 SV	3	0
9505.3	12238.8	19188.4	12890.2	15167.1	16289.2	17541.9	24137.6	6565.1	13301	9844	9759.9	13136.1	19896.8	19848.6	15662.8			0.328989	0.527704	-2368.02	-1.0115	217.711	FALSE	High	A0A0R4INN3	Master Protein	Alanine--glyoxylate aminotransferase 2 OS	Danio rerio OX	7955 GN	agxt2 PE	1 SV	1	0
365	525.3	565.5	423.8	555.5	634.6	559	575.8	378	487.5	513.5	407.4	531.8	552.3	521.1	507.1			0.333588	0.532174	-38.225	-1.0056	14.035	FALSE	High	B8JJU3	Master Protein	Exocyst complex component 3 OS	Danio rerio OX	7955 GN	exoc3l4 PE	3 SV	1	0
3486.5	4015.7	3878.3	3187.6	4946.3	4604.4	4647.5	5489.1	3387.4	3785.3	3578.6	2759.4	3457.6	4431.6	5178.9	4591.1			0.338222	0.53717	-385.687	-0.991604	56.013	FALSE	High	A2BIC5	Master Protein	RNA-binding motif protein 47 OS	Danio rerio OX	7955 GN	rbm47 PE	1 SV	1	0
1840.1	2913.5	2207.5	1890.7	1185	1148.7	1407.4	1426.3	1345.5	2465.5	2002.4	1512.1	1023.9	1137	1176.2	1174.4			0.340381	0.539582	-272.775	-0.988016	28.248	FALSE	High	F1Q7K8	Master Protein	Glycine N-acyltransferase-like protein (Fragment) OS	Danio rerio OX	7955 GN	si:dkey-76k16.6 PE	3 SV	1	0
80	79.9	91.8	93.4	166.5	139	141.7	160.1	88.8	108.8	121.4	59.8	94	140	90.8	125			0.343368	0.542673	-15.475	-0.984864	3.975	FALSE	High	A0A2R8QKP3	Master Protein	Cardiomyopathy-associated 5 OS	Danio rerio OX	7955 GN	cmya5 PE	4 SV	1	0.001
652.4	673.9	751.1	746.4	667.4	655.1	693.5	860.5	490.4	608.9	653.4	522.1	711.3	796.1	786	751.7			0.345712	0.544636	-47.55	-0.983084	13.85	FALSE	High	A4QP54	Master Protein	Inositol-polyphosphate 5-phosphatase OS	Danio rerio OX	7955 GN	inpp5ka PE	2 SV	1	0
1063.9	1345.6	1169.7	1139.3	1810.3	1434.8	1459.5	1656.6	1301	1254.4	1222	825.3	1167.4	1292.9	1490.8	1583.4			0.350836	0.550008	-117.812	-0.965805	59.793	FALSE	High	A0A0G2KSV9	Master Protein	MIF4G domain-containing protein OS	Danio rerio OX	7955 PE	1 SV	1		0
1193.2	1511.9	1346.9	1183.1	1606.5	1401.3	1434.5	1474.4	1204.5	1297.9	1165.3	958.1	1280.2	1338.5	1608.1	1586.3			0.352645	0.551867	-89.1125	-0.965572	24.846	FALSE	High	B2GNT9	Master Protein	Anamorsin OS	Danio rerio OX	7955 GN	ciapin1 PE	2 SV	1	0
15729.9	18037.6	19582.5	22817.7	12483.3	13711.8	11547.6	13783.2	15615.3	14085.8	16449.4	15061.4	16507.1	17599.7	7921.5	10572.5			0.353992	0.552961	-1735.11	-0.959465	215.102	FALSE	High	B7ZDA6	Master Protein	Laminin, beta 2 (laminin S) OS	Danio rerio OX	7955 GN	lamb2 PE	1 SV	1	0
4901	6150.9	6592.2	5555.2	8016.7	6517.7	8227.7	10829.8	4328.2	6145	5485.3	4420.9	5950.7	8292.3	8198.5	7390.9			0.357446	0.556468	-822.425	-0.952709	67.33	FALSE	High	F1QPT1	Master Protein	Imidazolonepropionate hydrolase OS	Danio rerio OX	7955 GN	uroc1 PE	1 SV	1	0
445.3	541	561.9	502.4	399.8	374.5	446.3	496	439.9	472.8	442.3	541.5	372	422.7	394.5	456.8			0.359479	0.558552	-28.0875	-0.949319	30.133	FALSE	High	E7FFE8	Master Protein	5'-nucleotidase domain-containing 3 OS	Danio rerio OX	7955 GN	nt5dc3 PE	1 SV	1	0
1427.9	2203.1	1714.4	1328.5	1352.8	895.4	1168.8	1123.6	1406.4	1361.9	1604.6	1209.7	875	1077.2	1161.4	1290.4			0.365688	0.564238	-153.488	-0.943925	18.569	FALSE	High	A0A0R4IZ62	Master Protein	Purple acid phosphatase OS	Danio rerio OX	7955 GN	acp7 PE	3 SV	1	0
647.8	741.1	788.1	706.6	1017.9	857.1	881.4	1024.8	559.1	775	798.8	734.9	811.2	930.6	749.2	840			0.362898	0.561554	-58.25	-0.942649	11.417	FALSE	High	A0A2R8Q854	Master Protein	Solute carrier family 25 member 16 OS	Danio rerio OX	7955 GN	slc25a16 PE	3 SV	1	0
383.1	431.4	526.5	381.7	601.8	528.5	623	623.9	440.7	361.3	465.7	275	427.4	502.3	565.3	650			0.36288	0.561644	-51.525	-0.941046	14.567	FALSE	High	Q66HW5	Master Protein	Caseinolytic mitochondrial matrix peptidase chaperone subunit Xa OS	Danio rerio OX	7955 GN	clpxa PE	1 SV	1	0
1953.5	1940.5	1674.5	1812	1719.5	1394.5	1131.2	1186.5	1355.2	1450.1	1763.9	1645	1403.8	1671.2	1276.5	1241.2			0.367274	0.565702	-125.663	-0.938683	19.786	FALSE	High	E7F1N5	Master Protein	Matrix metallopeptidase 25b OS	Danio rerio OX	7955 GN	mmp25b PE	3 SV	1	0
152.4	157.7	161.8	140.9	203.2	182.8	189.9	226.6	185	158.5	156.7	117.5	162.7	161.4	193.3	181.7			0.366572	0.564949	-12.3125	-0.934433	4.478	FALSE	High	X1WEB9	Master Protein	Dedicator of cytokinesis 9b OS	Danio rerio OX	7955 GN	dock9b PE	3 SV	1	0.001
1642.2	2324.1	2539.1	1934.5	2683.9	2763.6	2718	2885.9	2203.7	1995.4	2013.9	2007.9	2722.6	2168.1	2517.2	2502.4			0.374413	0.573147	-170.012	-0.923039	12.563	FALSE	High	Q6P2B0	Master Protein	VAMP (vesicle-associated membrane protein)-associated protein B and C OS	Danio rerio OX	7955 GN	vapb PE	1 SV	1	0
466.9	389.8	411.4	431.3	1294.4	1163.1	1028.4	1831.5	257.5	401.1	342.7	316.2	691	1121.1	1130.8	1039.7			0.374122	0.572977	-214.587	-0.921261	8.038	FALSE	High	A0A2R8QE67	Master Protein	Testosterone 17-beta-dehydrogenase 3 OS	Danio rerio OX	7955 GN	hsd17b3 PE	3 SV	1	0
10376.8	12363.6	12880.8	11497.8	19402.2	14352.6	16343.4	17379.6	12381.8	12812.1	12802.2	9530.5	12412.9	15271.9	14586.6	15291.1			0.378457	0.577039	-1188.46	-0.915772	211.505	FALSE	High	X1WG23	Master Protein	Spectrin, beta, non-erythrocytic 5 OS	Danio rerio OX	7955 GN	sptbn5 PE	1 SV	1	0
1055.5	1278.1	1193.5	1049.3	1655.8	1395.8	1650.7	1614.3	1077.3	1471.6	1258.6	1054.2	1019	1302.3	1437.1	1449.1			0.377016	0.575771	-102.975	-0.915104	14.655	FALSE	High	Q5RL11	Master Protein	T1-TrpRS OS	Danio rerio OX	7955 GN	wars1 PE	2 SV	1	0
6740.6	8108.4	8233.3	8031.2	19540.4	18660.5	19126	31227.3	6021.3	8261.7	7449.8	6537	13668.3	16159.6	17669.7	18027.7			0.383305	0.581706	-3234.08	-0.906587	93.699	FALSE	High	E9QH31	Master Protein	Aldehyde dehydrogenase OS	Danio rerio OX	7955 GN	aldh3a2b PE	1 SV	2	0
888.8	958.4	905.3	865.7	747.3	819.4	837.2	838.9	967.3	875.2	881	774.4	647.5	803.2	820.6	804.8			0.384561	0.583356	-35.875	-0.901636	10.636	FALSE	High	E7F1N2	Master Protein	Si:dkey-283b15.4 (Fragment) OS	Danio rerio OX	7955 GN	si:dkey-283b15.4 PE	1 SV	1	0
668.4	626.2	673.4	556	427.5	340.2	414	409.9	758.6	560.5	483.2	367	345.3	351.9	360.3	388.6			0.38318	0.581601	-62.525	-0.900577	30.237	FALSE	High	Q1L8D8	Master Protein	Si:rp71-15k1.1 OS	Danio rerio OX	7955 GN	si:rp71-15k1.1 PE	1 SV	1	0
659.4	699.8	739	632.3	1239.1	844.8	915	871.6	917.6	680	753.3	547.1	707.9	773	827.3	819.9			0.387221	0.586415	-71.8625	-0.90002	19.348	FALSE	High	A9JR75	Master Protein	Zgc:171298 protein OS	Danio rerio OX	7955 GN	ppfia1 PE	2 SV	1	0
1686.7	1747.2	1454.7	1272.4	879	1087.8	1333.6	969.9	1611.1	1471.1	1192.6	1125.7	1252.5	941	884.2	901.8			0.386287	0.585312	-131.413	-0.895121	34.108	FALSE	High	B0R1C4	Master Protein	Dipeptidyl peptidase 4 OS	Danio rerio OX	7955 GN	fap PE	1 SV	1	0
144.1	140.5	140.5	187.7	277.2	208.8	214.2	257.8	196.9	133.9	188.7	119.1	161.3	204.2	205.3	202.6			0.392337	0.590639	-19.85	-0.887509	1.679	FALSE	Medium	F8W2C5	Master Protein	PDZ domain-containing 3a OS	Danio rerio OX	7955 GN	pdzd3a PE	4 SV	1	0.011
1138.2	736.4	875.9	811.6	886.8	567.5	785.8	516.1	803.1	730.6	1058.4	821.7	429.4	555.1	536.2	685.9			0.39016	0.589401	-87.2375	-0.886823	4.82	FALSE	High	A0A0R4IU08	Master Protein	Insulin-like growth factor-binding protein 7 OS	Danio rerio OX	7955 GN	igfbp7 PE	4 SV	1	0.001
1668.1	2879.8	2965.8	2552.8	4685.4	4598.9	4420.1	4661.9	2387.2	1910.8	3355.3	2129.5	4302	4474.5	2050.5	3853.5			0.391571	0.590254	-496.187	-0.884393	46.927	FALSE	High	A0A0R4IBX9	Master Protein	Si:ch73-1a9.3 OS	Danio rerio OX	7955 GN	si:ch73-1a9.3 PE	3 SV	1	0
1745.1	2184.9	1749.4	1796.8	1905.9	1585.5	1576.9	1484.9	1751.3	1708.8	1839.8	2037	1388	1495.5	1581.8	1450.2			0.392683	0.591117	-97.125	-0.881975	25.012	FALSE	High	Q8AW43	Master Protein	Novel protein similar to human SRC kinase-asociated adaptor (SKAP55 homologue) OS	Danio rerio OX	7955 GN	skap2 PE	3 SV	1	0
8088	9719.5	9735.5	8337.7	10522.1	9996.7	11250.9	13343.2	7227.4	9075.2	8193.5	7193.1	7831.4	10681.6	13595	10341.9			0.394621	0.592322	-856.813	-0.880248	126.61	FALSE	High	A2BEN1	Master Protein	H(+)-transporting two-sector ATPase OS	Danio rerio OX	7955 GN	atp6v1aa PE	1 SV	1	0
2821.6	4301	5723.5	2300.6	5055.1	5317.7	6350.3	7993.6	2088.9	4191.8	4294	2849.4	3776.2	6445.4	5981.3	4463.6			0.400558	0.597306	-721.6	-0.868542	90.136	FALSE	High	A0A2R8Q770	Master Protein	Cholesterol side-chain cleavage enzyme, mitochondrial OS	Danio rerio OX	7955 GN	cyp11a2 PE	3 SV	1	0
2639.9	3494.7	3267.7	3046.5	2311.1	1968.1	2097	2040.1	2374.8	2844.2	2701.3	2418.2	1851.5	2273.5	2531.4	2224.1			0.405148	0.601674	-205.762	-0.867561	54.952	FALSE	High	F8W3B7	Master Protein	Tyrosine-protein kinase OS	Danio rerio OX	7955 GN	btk PE	3 SV	1	0
15287.8	20075.9	17235.8	15332.7	10600.8	10404	10966.1	11073.3	9765.4	15224.7	15043.3	12246.3	9708.1	11444.7	15951.8	10749.2			0.404605	0.601125	-1355.36	-0.86256	176.156	FALSE	High	A0A0H4LGZ0	Master Protein	Mannose receptor c type 1 OS	Danio rerio OX	7955 GN	mrc1b PE	2 SV	1	0
6513.3	7031.4	8234.9	8257.5	7731.2	9007.5	8757.7	10016.2	6169.8	7774.7	7378.2	7150.3	8598.6	9116.9	7482.9	8358.1			0.405693	0.602258	-440.025	-0.858219	131.874	FALSE	High	Q6DG71	Master Protein	Zgc:92453 protein OS	Danio rerio OX	7955 GN	uqcrc2a PE	2 SV	1	0
7832	12196.7	12505.3	9926.1	11565.8	11424.7	14290.6	15338.4	6702.5	11826.3	9128.2	7379.7	11939	14344	12379.3	12645.4			0.406079	0.602463	-1091.9	-0.857191	181.068	FALSE	High	Q6PFN9	Master Protein	Glycine dehydrogenase (aminomethyl-transferring) OS	Danio rerio OX	7955 GN	gldc PE	2 SV	1	0
4234.2	5188.7	4647.6	3767.9	5635.9	4762.5	6116.2	7006.8	3187.5	4718.7	3897.9	2721	4259	6802.3	6098.3	5443			0.410944	0.607632	-529.013	-0.84966	66.374	FALSE	High	Q6DGJ6	Master Protein	Peroxiredoxin-1 OS	Danio rerio OX	7955 GN	prdx2 PE	1 SV	1	0
922.2	1116.6	1379.1	956.1	1565	1340.4	1553.1	1401.5	1079	1015.8	1182.8	845.5	1249.5	1110.1	1653.5	1270.2			0.411096	0.607746	-103.45	-0.847373	7.379	FALSE	High	Q90Z98	Master Protein	BCL2-like 1 OS	Danio rerio OX	7955 GN	bcl2l1 PE	1 SV	1	0
1719.7	1429.8	1548.9	1361.7	3620.6	2624.6	2886.7	3025.8	1332.8	1327	1513.9	1230.7	2419.4	2530.4	2519.4	2744.5			0.412324	0.608856	-324.963	-0.846951	30.751	FALSE	High	A8WG99	Master Protein	Acyl-CoA thioesterase 18 OS	Danio rerio OX	7955 GN	acot15 PE	2 SV	1	0
219.8	277.6	299.5	179.3	66.7	95.2	51.4	57.1	83.3	225.6	219.7	171.6	68.3	59.3	58	59.6			0.413856	0.610428	-37.65	-0.844488	34.848	FALSE	High	A3KQ75	Master Protein	Si:dkeyp-46h3.6 OS	Danio rerio OX	7955 GN	si:dkeyp-46h3.6 PE	1 SV	1	0
2004.9	2530.1	2570.5	1918.4	3158.8	3000.4	3342.2	3565.2	2278.7	2298.9	2574.9	1710	2698.3	2886.7	2662.6	3195.6			0.417796	0.614174	-223.1	-0.837074	24.559	FALSE	High	Q1LV81	Master Protein	Scaffold attachment factor B OS	Danio rerio OX	7955 GN	safb PE	1 SV	1	0
2576.8	3115.8	3167.1	2584.3	3847.8	3836.3	3687	4867.9	2377.3	3161.2	3048.2	2393.1	3027.3	4025.4	3826.2	3521.3			0.417566	0.613937	-287.875	-0.836661	48.473	FALSE	High	Q5U3H0	Master Protein	Ap1m2 protein OS	Danio rerio OX	7955 GN	ap1m2 PE	2 SV	1	0
2893.9	2934.4	3197.7	3112.2	3252	3266.1	3253.9	3664	2550.7	2976.7	3110.6	2563.5	3303.8	3436.8	3363.1	3272			0.419954	0.615219	-124.625	-0.834285	12.209	FALSE	High	Q7ZV18	Master Protein	Placental syntaxin 4A OS	Danio rerio OX	7955 GN	stx4 PE	1 SV	1	0
792	952	910.1	785.5	1739.9	1319.8	1274.3	1438.4	652.7	900.8	849	679.5	1052.6	1484	1396	1108.3			0.418579	0.614438	-136.138	-0.833801	5.782	FALSE	High	F1R3H6	Master Protein	Transporter OS	Danio rerio OX	7955 GN	slc6a2 PE	3 SV	2	0
313.2	306.7	243.9	262.7	386	358.7	358	431.6	422.6	286.5	335.4	264.9	308.7	250.9	251.9	339.7			0.422719	0.618213	-25.025	-0.826052	21.483	FALSE	High	E7FDV1	Master Protein	EPS8-like 2 OS	Danio rerio OX	7955 GN	eps8l2 PE	3 SV	2	0
18772.4	16397.3	15787.5	16067.5	12738.8	14330.7	13119.1	11990.3	19436.1	13964.9	15906.1	11861.5	12313.9	12650.9	12800.7	12348.7			0.428652	0.62321	-990.1	-0.815514	166.242	FALSE	High	Q804G9	Master Protein	Annexin OS	Danio rerio OX	7955 GN	anxa2a PE	2 SV	1	0
2648.6	2896.5	2891.3	2705.9	5037.1	4316.9	4298.8	7500.2	2108.9	3181.8	2884	2257.5	3300.3	4801.7	4564.9	4624.2			0.431	0.625534	-571.5	-0.815005	54.738	FALSE	High	F1QHY2	Master Protein	Uncharacterized protein OS	Danio rerio OX	7955 GN	sh3tc1 PE	4 SV	2	0
18535.9	23933.3	28613.1	18980.4	30812.8	26864.3	29767.8	29389.5	17315.9	24170.1	22255.6	17532.4	23499.6	29449	30288.3	26609.9			0.43107	0.625531	-1972.04	-0.810761	227.073	FALSE	High	Q803B0	Master Protein	60 kDa chaperonin OS	Danio rerio OX	7955 GN	hspd1 PE	1 SV	1	0
694.8	725.4	660.9	676.6	514.6	536.7	532.7	549.9	637.8	649.2	622	520.1	557.5	606.1	503.8	562			0.43351	0.627375	-29.1375	-0.810719	9.102	FALSE	High	A0A0R4I9F7	Master Protein	Polycomb complex protein BMI-1-A OS	Danio rerio OX	7955 GN	bmi1a PE	1 SV	1	0
1776.6	2039	1914.4	1719.6	1586.6	1554	1627.6	1430.5	1621.8	1785.9	1811.4	1536.3	1576	1776.1	1466.1	1524.5			0.435022	0.628527	-68.775	-0.80694	30.134	FALSE	High	Q69DB8	Master Protein	Neuropilin OS	Danio rerio OX	7955 GN	nrp1a PE	2 SV	1	0
5887.6	6604	5196.6	4736.8	3018.8	2226.9	3602	3010.5	3339.2	5586.8	5199	4599.3	2338.2	2432.1	2876.3	3365.4			0.434806	0.628309	-568.363	-0.805121	46.852	FALSE	High	Q6P009	Master Protein	D-amino-acid oxidase 3 OS	Danio rerio OX	7955 GN	dao.3 PE	1 SV	1	0
95.6	103.2	92.2	70.9	48.7	59.6	67.9	60.7	82.3	71.6	70.9	50.5	51.9	80.2	73.5	65.7			0.437907	0.63183	-6.525	-0.803751	5.102	FALSE	High	A0A2R8Q249	Master Protein	Centrin 3 OS	Danio rerio OX	7955 GN	cetn3 PE	4 SV	1	0
338.9	360.9	380.4	292.4	338.5	284.1	379.7	244.1	416.9	406.1	325.9	306.1	222.6	240.5	233.7	262.5			0.441688	0.634515	-25.5875	-0.795768	2.584	FALSE	High	F1RBB5	Master Protein	DNL-type zinc finger protein OS	Danio rerio OX	7955 GN	dnlz PE	4 SV	1	0.003
865.8	975.2	1235.4	869.6	1686.4	1552.6	1149	1337.5	1223.5	1086.1	1201.6	868.9	944.8	1091.4	1297.5	1195.2			0.444828	0.636356	-95.3125	-0.795286	18.53	FALSE	High	A0A2R8QH45	Master Protein	Electrogenic sodium monocarboxylate cotransporter OS	Danio rerio OX	7955 GN	slc5a8l PE	3 SV	1	0
722.1	1286.2	1656.8	1082.7	1620.9	1462.2	1642.8	2292.6	922.5	1061.5	1367.8	979.5	1458.7	1627.8	1633.4	1492.9			0.445025	0.636536	-152.775	-0.790338	18.981	FALSE	High	A0A140LG11	Master Protein	Si:dkey-56m19.5 OS	Danio rerio OX	7955 GN	si:dkey-56m19.5 PE	1 SV	1	0
2405.7	2759.2	2591.5	2185.8	3059.6	2820.4	3088.4	2970.4	2146.1	2775.7	2639.3	1649	2441.6	2830.2	3008.7	3099.7			0.446586	0.63762	-161.337	-0.786517	41.993	FALSE	High	Q4KMF3	Master Protein	Mybbp1a protein (Fragment) OS	Danio rerio OX	7955 GN	mybbp1a PE	2 SV	1	0
1857.4	1709.6	1582.3	1460.3	1381	1004.3	1355.4	1245.1	1568.5	1442.9	1638.2	1441	972	1238	1310.5	1220			0.445455	0.63648	-95.5375	-0.786264	37.508	FALSE	High	Q90X47	Master Protein	Coagulation factor V OS	Danio rerio OX	7955 GN	f5 PE	3 SV	2	0
629.1	807.1	556.7	568.9	523.7	510.7	514.2	561.5	629.1	734.2	590.4	529.7	420	462.8	544	441.4			0.445252	0.636532	-40.0375	-0.785632	6.462	FALSE	High	A0A0R4I9A6	Master Protein	Myeloid differentiation primary response protein MyD88 OS	Danio rerio OX	7955 GN	myd88 PE	4 SV	1	0
115.8	177.9	171.5	147.7	350.5	224.5	203	327	79.2	165.6	143.8	122.7	140.5	203.7	322.9	280.5			0.448058	0.638677	-32.375	-0.780565	13.142	FALSE	High	Q7M569	Master Protein	Glutamine synthetase OS	Danio rerio OX	7955 GN	glula PE	2 SV	1	0
158.7	198.7	177.9	223.6	305.4	386.1	225.5	283.7	114.4	215.3	170.2	159.1	177.6	252.5	385.6	238.5			0.449436	0.640446	-30.8	-0.778318	7.586	FALSE	High	Q7T172	Master Protein	Arylamine N-acetyltransferase OS	Danio rerio OX	7955 GN	si:rp71-1f1.4 PE	3 SV	1	0
1032.4	1285.4	1264.3	1151.8	288.6	440.2	415.3	329.1	370.7	1197.6	1043.9	1026.4	311.6	372.8	306.9	273.3			0.453417	0.644109	-162.988	-0.771443	26.063	FALSE	High	B3DFJ9	Master Protein	Si:ch211-125e6.12 protein OS	Danio rerio OX	7955 GN	si:ch211-125e6.13 PE	2 SV	1	0
4053.2	3558.6	4650.8	4934.9	61667.7	53256.3	45390.6	80877	4068.5	5061.6	4526.2	4637.7	27084.3	42998.7	49110.2	40768.3			0.46241	0.651974	-10016.7	-0.759575	202.089	FALSE	High	Q7SZR0	Master Protein	Ddc protein OS	Danio rerio OX	7955 GN	ddc PE	1 SV	1	0
54.6	58.9	86.9	45	135.9	94.5	102.8	71.3	25.7	75.2	69.6	44	62.3	84.5	117.9	83.3			0.462108	0.651656	-10.925	-0.756245	4.94	FALSE	High	F1R9T9	Master Protein	Protein LTV1 homolog OS	Danio rerio OX	7955 GN	ltv1 PE	1 SV	1	0.001
420.2	585.9	568.8	491.5	651.1	692.8	586.7	779.2	548.6	409.2	572.9	405.8	623.3	751	561.5	565.6			0.462951	0.652139	-42.2875	-0.754677	24.842	FALSE	High	A0A0R4IE40	Master Protein	Myosin phosphatase Rho-interacting protein OS	Danio rerio OX	7955 GN	mprip PE	1 SV	1	0
1343.8	2097.2	1972.4	1603.9	2508.3	2213.2	2358.7	2962.5	1780.7	1844.1	1856.6	1362.3	1773.8	2150.5	2554.6	2380.7			0.464187	0.65348	-169.587	-0.754242	26.846	FALSE	High	Q6NXC7	Master Protein	Eukaryotic translation initiation factor 2B, subunit 2 beta OS	Danio rerio OX	7955 GN	eif2b2 PE	1 SV	1	0
452.2	412.7	460.5	489.6	821.9	727.7	737.7	1059.7	550.4	438.3	403	417.9	480.8	728.5	786.3	764.6			0.470529	0.659611	-74.025	-0.743912	10.082	FALSE	High	F1QKI1	Master Protein	Tetratricopeptide repeat protein 39A OS	Danio rerio OX	7955 GN	ttc39a PE	3 SV	3	0
1244.6	1560	1325.5	1362.6	1043.1	887.2	935.4	1012.1	1304.2	1269.2	1345	1109.2	845.9	933.9	972.4	947			0.470213	0.659374	-80.4625	-0.743089	23.381	FALSE	High	F8W4B7	Master Protein	Histone deacetylase 6 OS	Danio rerio OX	7955 GN	hdac6 PE	1 SV	1	0
24024.6	19581.4	20242.6	18249.3	3004.3	4179.3	3033.7	1749.1	9776.9	16145.6	17860.7	17095.2	1872.8	2764.3	1545.1	1559			0.471459	0.660208	-3180.59	-0.741241	115.666	FALSE	High	A0A2R8QAE1	Master Protein	Fibrinogen C-terminal domain-containing protein OS	Danio rerio OX	7955 GN	LOC100334800 PE	1 SV	1	0
2499.7	4095.1	2736	3012.4	756.3	770.8	710	710	1353.5	2939.1	2859.6	2416.6	554.5	576.5	437.4	541.9			0.474575	0.662694	-451.4	-0.735542	42.227	FALSE	High	A3KQ79	Master Protein	Si:dkeyp-46h3.2 OS	Danio rerio OX	7955 GN	si:dkeyp-46h3.2 PE	1 SV	1	0
1799.8	1851	1267.2	1760	1032.9	870.8	778.5	865.3	771.7	1084.8	1617.5	1349.4	1234.2	1157.9	908.8	996.9			0.47714	0.663757	-138.037	-0.735514	21.619	FALSE	High	E7F2J9	Master Protein	Poly(U)-specific endoribonuclease OS	Danio rerio OX	7955 GN	endou PE	1 SV	2	0
8177.8	7796.5	7388.8	7958.5	6476.4	6136.4	6444.5	5516	6834.3	7446.9	7694.8	6397.7	5564.9	6710	6232.6	6557.7			0.476647	0.663722	-307	-0.733801	114.049	FALSE	High	A0A0R4IML0	Master Protein	Macrophage-capping protein OS	Danio rerio OX	7955 GN	capgb PE	1 SV	1	0
254.2	352.1	325.6	235.8	585	500.4	496.4	627	409.9	304	375.3	218.4	408.6	457.3	387.7	461.8			0.47927	0.665769	-44.1875	-0.732839	7.317	FALSE	High	Q567G7	Master Protein	Golgi SNAP receptor complex member 1 OS	Danio rerio OX	7955 GN	gosr1 PE	2 SV	1	0
2419.5	2807.2	3511.6	2991.5	5824.7	6196.7	5043	4350.2	2563.5	4018.1	3540	2959.2	3719.8	4590.8	4290.2	4193.6			0.48409	0.668976	-408.65	-0.726427	37.317	FALSE	High	A8E7H0	Master Protein	Si:ch211-117n7.6 OS	Danio rerio OX	7955 GN	si:ch211-117n7.6 PE	4 SV	1	0
19125.4	26078.8	24248.6	21003.8	30439.5	27629.7	26217.2	32378.4	12552.8	23245.6	18969.2	14578.5	22354	30965.4	36229.5	29104.7			0.483933	0.668964	-2390.21	-0.724913	224.011	FALSE	High	Q6PHI8	Master Protein	Tkt protein OS	Danio rerio OX	7955 GN	tktb PE	1 SV	1	0
116	111.8	131.6	135.2	215.2	155.4	176	173.8	217.4	141.9	175.1	96.9	116.7	114.7	116.7	127.5			0.482307	0.668019	-13.5125	-0.722052	12.983	FALSE	High	E7FFB1	Master Protein	A kinase (PRKA) anchor protein 9 OS	Danio rerio OX	7955 GN	akap9 PE	1 SV	1	0
301.6	402.7	334.9	272.2	446.7	390.9	395.5	390.4	372	297.7	340.7	267.7	349.7	377.2	397.3	385.3			0.492743	0.675809	-18.4125	-0.705576	13.23	FALSE	High	A0AUQ3	Master Protein	Ccdc6b protein OS	Danio rerio OX	7955 GN	ccdc6b PE	2 SV	1	0
98	65.4	89.8	107.7	135.3	113	153.6	145.3	116	87.3	113.8	73.5	102.4	102.7	95.1	144.7			0.497016	0.679325	-9.075	-0.699278	2.385	FALSE	High	X1WH69	Master Protein	Zinc finger-like gene 2a (Fragment) OS	Danio rerio OX	7955 GN	znfl2a PE	4 SV	5	0.004
82.7	107.4	112.7	103.8	286.8	162.9	157.6	217.6	172.8	77	99.9	90.4	128.6	182.8	153.4	168.1			0.498712	0.681157	-19.8125	-0.69875	5.106	FALSE	High	X1WE09	Master Protein	Si:dkey-23k10.2 OS	Danio rerio OX	7955 GN	si:dkey-23k10.2 PE	4 SV	1	0
4055.8	5798.1	4591.2	3442.5	2884.1	2272.1	2527.5	2888	2600.7	4299.7	3904.1	3552.8	2110.7	2742.3	3667.8	2798			0.498961	0.681431	-347.9	-0.697553	27.142	FALSE	High	Q6NY93	Master Protein	Alpha-L-fucosidase OS	Danio rerio OX	7955 GN	fuca1.1 PE	1 SV	1	0
114.8	117	117.9	108.4	80	84.9	75.8	75.5	52.4	75.2	102.6	87.6	104.9	95.5	105.9	97.7			0.498405	0.680823	-6.5625	-0.695092	6.75	FALSE	High	A0A2R9YJF6	Master Protein	BCAS3 microtubule-associated cell migration factor OS	Danio rerio OX	7955 GN	bcas3 PE	1 SV	1	0
2724.6	3006.4	3095.4	2613.7	3295.3	3481.7	3642.2	3885.8	2785.4	2917.6	2846.4	2540.5	2884.3	3780	3565.9	3231.1			0.501113	0.683745	-149.237	-0.690631	30.084	FALSE	High	A8KBN9	Master Protein	Clptm1 protein (Fragment) OS	Danio rerio OX	7955 GN	clptm1 PE	2 SV	1	0
746.1	777.8	858.2	793.7	613.3	699.6	600.5	647.6	660.3	744.5	835.8	687.6	636.1	544.6	728.3	654.3			0.503466	0.686268	-30.6625	-0.686829	20.734	FALSE	High	A0A2R8RPM2	Master Protein	Phenazine biosynthesis-like protein domain-containing 2 OS	Danio rerio OX	7955 GN	pbld2 PE	1 SV	1	0
121.5	106.6	107.5	104.5	184.6	241.7	205	220.8	98.4	182.2	140.8	128.8	129.1	156.5	170.4	163			0.509817	0.692036	-15.375	-0.683544	3.936	FALSE	High	F6NUT2	Master Protein	MKI67 FHA domain-interacting nucleolar phosphoprotein (Fragment) OS	Danio rerio OX	7955 GN	nifk PE	1 SV	1	0.001
194.7	177	207.3	188.6	351.1	308.7	384.3	343.4	355.9	205.5	244.1	152.2	230.5	278.3	234.3	255			0.509697	0.692219	-24.9125	-0.678916	15.104	FALSE	High	F1Q8M3	Master Protein	ADP-ribosylation factor-interacting protein 1 (arfaptin 1) OS	Danio rerio OX	7955 GN	arfip1 PE	1 SV	1	0
16923.5	20331.6	23620.6	20318.5	25382.5	20999	24302.2	29256.9	15426.7	21818.4	18247.2	14002.3	22391.1	28371.3	23869.3	25167.9			0.512763	0.695042	-1480.07	-0.672734	219.64	FALSE	High	Q6P3H6	Master Protein	Phosphoenolpyruvate carboxykinase (GTP) OS	Danio rerio OX	7955 GN	pck2 PE	1 SV	1	0
148.5	149.3	144.1	162.7	218.8	132.8	185.2	216.1	110.9	136.5	154	131.2	162.7	194.9	194.8	186			0.514949	0.695833	-10.8125	-0.668128	1.298	FALSE	Medium	Q6NYY3	Master Protein	Potassium channel tetramerization domain-containing 5a OS	Danio rerio OX	7955 GN	kctd5a PE	1 SV	1	0.022
497.4	516.6	685.1	436.7	1010.1	740	832.6	944	650.1	600.8	646.5	443.7	725.7	808.7	630.1	711.8			0.524109	0.703386	-55.6375	-0.659376	9.92	FALSE	High	F1R6R9	Master Protein	Tensin 3, tandem duplicate 2 OS	Danio rerio OX	7955 GN	tns3.2 PE	3 SV	1	0
9176.6	8403.7	7643.2	6689.9	3282.7	2946.4	3638.2	2750.1	8569.6	6890	6791.1	5276.4	2396.1	2665.5	2669.4	2510.3			0.523061	0.702383	-845.3	-0.655147	83.653	FALSE	High	F1QQQ3	Master Protein	Phosvitin OS	Danio rerio OX	7955 GN	vtg3 PE	1 SV	3	0
54255.6	40891.1	37236.5	49185.6	10496.2	13488	12933.2	7735.2	36275.5	44120.2	36738.9	31708.7	7966.9	8365.3	7419	7758			0.525905	0.704303	-5733.61	-0.650979	489.262	FALSE	High	Q1LWN2	Master Protein	Phosvitin OS	Danio rerio OX	7955 GN	vtg1 PE	1 SV	1	0
574.1	653.5	766.4	753.4	848.9	792	903.1	1055.5	632.6	605.7	702.2	527.3	924.5	773.6	937.2	855.5			0.529454	0.707142	-48.5375	-0.644859	8.69	FALSE	High	A0A1D5NSM7	Master Protein	Phosphodiesterase OS	Danio rerio OX	7955 GN	pde3b PE	3 SV	1	0
881.9	1063.2	1358.5	928.9	1699.1	1506	1370.5	1576.8	1220.1	1068.6	1164	878.6	1181.7	1373.6	1501.9	1338.8			0.532776	0.709259	-82.2	-0.642569	44.251	FALSE	High	F1QVA6	Master Protein	Basal cell adhesion molecule (Lutheran blood group) (Fragment) OS	Danio rerio OX	7955 GN	bcam PE	1 SV	1	0
38.8	50.3	59.6	41.1	105.2	113.6	75.2	109.9	78.5	55.1	51.1	54.5	59.9	64.8	83.4	84.4			0.537652	0.713278	-7.75	-0.639304	4.5	FALSE	High	E7F6M2	Master Protein	Si:ch211-235m3.5 OS	Danio rerio OX	7955 GN	si:ch211-235m3.5 PE	4 SV	1	0.001
2179.9	1991.3	2003.4	2064.9	3478.1	3890.4	4276.4	3246.7	1497.5	2654.4	2458.8	2320.9	3016.4	3759.6	2515.7	2866.2			0.537681	0.713198	-255.2	-0.633889	33.273	FALSE	High	Q502P6	Master Protein	Complex I-15 kDa OS	Danio rerio OX	7955 GN	ndufs5 PE	1 SV	1	0
5914.5	6987.7	6182	6118.7	8147.2	7222.8	7685.9	9271.9	5411.8	6038.9	5733.3	4991.8	5461.5	7793.2	10387.8	7827.3			0.538305	0.713824	-485.638	-0.633808	85.022	FALSE	High	Q6PC68	Master Protein	Vacuolar proton pump subunit B OS	Danio rerio OX	7955 GN	atp6v1ba PE	1 SV	1	0
84.2	161.9	151.8	126.8	219.4	199.9	240	252.5	204.7	91.8	163.6	98.9	188.5	154.3	187.7	213.7			0.537261	0.712863	-16.6625	-0.633366	7.851	FALSE	High	A2BG35	Master Protein	Si:dkeyp-86b9.1 (Fragment) OS	Danio rerio OX	7955 GN	dnah10 PE	1 SV	1	0
447.5	522.9	586.1	636.9	877.8	707.8	805.6	885.9	624.8	503.2	619.1	547.9	681.6	774.1	685.6	702.1			0.540024	0.714643	-41.5125	-0.633015	7.832	FALSE	High	F1Q653	Master Protein	Protein tyrosine phosphatase, non-receptor type 23, a OS	Danio rerio OX	7955 GN	ptpn23a PE	1 SV	1	0
5501.8	5390.7	5841.1	4963.7	17957.4	15921.6	15529.3	22543.3	3847.1	5047.3	4553.6	4110.4	10816.1	14752.5	18966.6	15043.7			0.539379	0.714466	-2063.95	-0.629524	76.756	FALSE	High	F1QID7	Master Protein	Arylacetamide deacetylase-like 4 (Fragment) OS	Danio rerio OX	7955 GN	aadacl4 PE	1 SV	2	0
7271.4	9696.3	9938.4	9637.3	22415.5	19796.2	19729.8	36528.3	4738.3	10953.7	8246.9	6831	13167.7	22315.2	23929.5	22613.4			0.541529	0.715822	-2777.19	-0.626621	150.581	FALSE	High	F1QJC1	Master Protein	Dehydrogenase/reductase (SDR family) member 9 OS	Danio rerio OX	7955 GN	dhrs9 PE	1 SV	1	0
2331.5	2236.9	2511.8	1827	3029.6	3279.1	3321.8	3276.8	1837.7	2842.9	2163.3	1706.3	2321.4	2932.3	3327	3201.3			0.544646	0.718723	-185.288	-0.620982	44.8	FALSE	High	Q66HY3	Master Protein	Histidyl-tRNA synthetase OS	Danio rerio OX	7955 GN	hars PE	2 SV	1	0
1912.3	1851.8	1527.2	1441.2	1686.4	1451.3	1735.1	1218.7	1612.2	1829.7	2129.7	1610.2	1249.5	1482.9	1181.4	947.7			0.546657	0.720206	-97.5875	-0.620776	18.673	FALSE	High	A0A0R4IVF3	Master Protein	Cytochrome P450, family 1, subfamily C, polypeptide 2 OS	Danio rerio OX	7955 GN	cyp1c2 PE	3 SV	3	0
331.5	326	422.7	332.9	661.9	741.4	629.6	839.9	353.4	582.4	380	308.9	400.2	639.6	607.9	581.8			0.546548	0.720179	-53.9625	-0.620534	12.894	FALSE	High	F8W2X8	Master Protein	Delta(24)-sterol reductase OS	Danio rerio OX	7955 GN	dhcr24 PE	4 SV	1	0
1293.4	1577.8	1841.6	1682.5	2655.6	3018.2	2538.7	3472.2	1821.5	1699	1594.7	1356.3	1977.6	2812.6	2892	2269.7			0.550766	0.723346	-207.075	-0.612793	47.564	FALSE	High	Q6P0C0	Master Protein	StAR-related lipid transfer (START) domain-containing 10 OS	Danio rerio OX	7955 GN	stard10 PE	1 SV	1	0
387.8	381.6	394.9	451.3	610.2	451.1	615.7	558.9	466.2	428.9	506.6	420.7	439.3	417.2	448.6	538.3			0.557894	0.728678	-23.2125	-0.607064	16.2	FALSE	High	A0A2R8Q3P0	Master Protein	Uncharacterized protein OS	Danio rerio OX	7955 PE	3 SV	1		0
249.9	182.9	226.2	219.7	64.3	62.3	73.2	77.1	188.2	215.8	242.8	124.4	47.5	40.1	41.1	51.4			0.553775	0.725802	-25.5375	-0.606701	5.61	FALSE	High	F1R863	Master Protein	Si:ch211-226h8.6 (Fragment) OS	Danio rerio OX	7955 GN	si:ch211-226h8.6 PE	4 SV	1	0
1169.2	1234.1	1339.2	1113.8	1231.3	2207	1706.1	2386.7	790.9	1451	1512.6	1057.9	1505.2	1743.7	1730.6	1572.3			0.55648	0.72749	-127.9	-0.604697	41.563	FALSE	High	A0A2R8QAL9	Master Protein	Myosin IEb OS	Danio rerio OX	7955 GN	myo1eb PE	1 SV	1	0
103.3	143.3	174.7	143.8	233.9	219.7	228.1	294.8	158.9	176.4	178.1	124	164.7	204.2	196	222.7			0.565548	0.734221	-14.575	-0.593957	2.571	FALSE	High	Q5TYX3	Master Protein	Novel protein containing a tetratricopeptide repeat OS	Danio rerio OX	7955 GN	ttc32 PE	4 SV	1	0.003
493.4	547.7	664.2	576.4	959.6	745.5	826	992.1	488.2	532.3	509.9	404.6	684.1	1005.2	874.3	828.9			0.565593	0.734032	-59.675	-0.588738	16.093	FALSE	High	F8W2F8	Master Protein	Receptor protein-tyrosine kinase OS	Danio rerio OX	7955 GN	mst1rb PE	4 SV	3	0
844.5	931	911.7	814.8	591.6	522.3	598.6	471.7	585.8	1013.1	795.5	633.5	376.4	420.5	731	673.4			0.566151	0.734455	-57.125	-0.587764	15.022	FALSE	High	F1R8S7	Master Protein	Solute carrier family 22 member 6,-like OS	Danio rerio OX	7955 GN	slc22a6l PE	4 SV	1	0
1707.2	2264.4	2090.7	1773.2	2078.4	2228.9	2335.6	2393.5	1716.9	1833.3	2022.5	1546.8	2139.9	2271.8	2392.2	2298.4			0.569865	0.738423	-81.2625	-0.582391	25.682	FALSE	High	Q7ZVD4	Master Protein	Sf3a2 protein OS	Danio rerio OX	7955 GN	sf3a2 PE	1 SV	1	0
204.1	279.5	290.2	198.1	376.4	297.8	325.7	300.6	242.6	234.1	282.7	197	302.7	313.5	261.5	318.2			0.571641	0.739505	-15.0125	-0.580575	1.789	FALSE	High	F1QNW1	Master Protein	Zinc finger CCCH-type-containing 11A OS	Danio rerio OX	7955 GN	zc3h11a PE	1 SV	1	0.009
818.4	825.6	980.2	992.5	1180.2	1315	1069.9	1238.2	1111.8	878.4	957.8	1067.2	1003.2	1040.4	987	1052.3			0.577664	0.744725	-40.2375	-0.577308	15.225	FALSE	High	Q5RH38	Master Protein	Transmembrane and coiled-coil domain family 3 OS	Danio rerio OX	7955 GN	tmcc3 PE	2 SV	1	0
1644.1	2113.5	2096.4	1705.7	2000.9	2247.4	2369.2	2454.3	1583.7	2023.1	1922.2	1667.2	1990	2430.5	2286	2079			0.580407	0.746821	-81.225	-0.565926	54.463	FALSE	High	F1RBT2	Master Protein	DNA helicase OS	Danio rerio OX	7955 GN	chd4b PE	3 SV	1	0
2296.6	2654	2790.3	2328.3	3375.9	2725.9	3234.1	3558.9	2238.1	2983.4	2666.3	1998.2	2593	3134.3	3055.9	3253			0.580473	0.74679	-130.225	-0.565855	42.626	FALSE	High	Q567C7	Master Protein	Peroxisomal trans-2-enoyl-CoA reductase OS	Danio rerio OX	7955 GN	pecr PE	2 SV	1	0
1553.2	1070.9	1070.7	1000.9	313.8	490.8	352	255.1	865.9	1012.2	968.4	909.3	264.1	309.6	346.1	521.8			0.584143	0.749754	-113.75	-0.562108	9.414	FALSE	High	A0A0R4IQ22	Master Protein	Si:ch1073-110a20.7 OS	Danio rerio OX	7955 GN	mfap4.5 PE	4 SV	1	0
2898.2	3695.9	2104.4	2149.5	684.8	668.1	764.7	476.5	2200.4	3281.1	1795.6	1796	416.5	472.2	430	515			0.58802	0.752423	-316.912	-0.554639	13.719	FALSE	High	A0A140LFS0	Master Protein	Si:dkey-241l7.2 OS	Danio rerio OX	7955 GN	si:dkey-241l7.2 PE	1 SV	1	0
568.8	710.8	874.3	757.5	1373.8	1829.8	1466.8	2294.2	821.8	780.3	906.7	630.3	1263.8	1545.5	1500	1327.7			0.593157	0.756236	-137.488	-0.549945	5.691	FALSE	High	F1R358	Master Protein	Tripartite motif-containing 107 OS	Danio rerio OX	7955 GN	trim107 PE	1 SV	2	0
1248.6	1355.1	1236.2	1147.2	974	1022.1	1199.8	976.2	1347.4	1240.1	1250.4	1105.5	926.5	1057.4	892.8	1005.2			0.593314	0.756206	-41.7375	-0.546796	23.01	FALSE	High	E7F9M7	Master Protein	Si:ch73-18b11.1 OS	Danio rerio OX	7955 GN	si:ch73-18b11.1 PE	1 SV	3	0
1675.2	1866.4	1948.2	1707.3	2523.9	2098.9	2381.1	2486.5	1829.9	1814.1	2107.3	1817	1938.1	2214.7	2237.5	2131.8			0.596915	0.758137	-74.6375	-0.545083	30.985	FALSE	High	F1Q7I7	Master Protein	Cyclin and CBS domain divalent metal cation transport mediator 4b OS	Danio rerio OX	7955 GN	cnnm4b PE	1 SV	2	0
10394.9	14446.8	11988.8	10897.5	6054.3	6708.7	7618.6	9331.6	8072.3	8539.3	9261.8	8375	8526.4	11490.8	9146.2	9353.2			0.599084	0.760122	-584.525	-0.544967	157.762	FALSE	High	E7F9Z1	Master Protein	von Willebrand factor OS	Danio rerio OX	7955 GN	vwf PE	1 SV	3	0
6558.7	8370.2	8552.5	7904.4	13868.5	12756.9	11457.9	16709.8	4190.1	10545.4	7038.8	5245.8	10192.9	14179.9	13693.5	13041.9			0.594786	0.756845	-1006.33	-0.544449	98.633	FALSE	High	Q7ZW04	Master Protein	S-adenosylmethionine synthase OS	Danio rerio OX	7955 GN	mat1a PE	1 SV	1	0
207.1	404.4	290.2	237.2	520.1	364.2	415.3	453.8	302	275.8	294.9	241	334.4	297	529.7	403.7			0.604029	0.764087	-26.725	-0.530912	18.1	FALSE	High	E9QF70	Master Protein	FinTRIM family, member 50 OS	Danio rerio OX	7955 GN	ftr50 PE	4 SV	2	0
1733.4	2061.8	2257.4	2086.3	2330.4	2304.9	2489.2	2919.1	1827.6	2242.1	2133.3	1620.7	1943.5	2560	2621.9	2485.6			0.607434	0.767215	-93.475	-0.525569	66.895	FALSE	High	A0A2R8QM38	Master Protein	NLR family member X1 OS	Danio rerio OX	7955 GN	nlrx1 PE	1 SV	1	0
6714.7	8032	7822.3	6798.5	8714.2	9240.2	9248.9	10834.5	6646.2	7284.9	7821.1	6052.9	8027.3	9527	10242.7	8854.4			0.607484	0.767167	-368.6	-0.525476	183.642	FALSE	High	A0A286Y8V9	Master Protein	LPS-responsive vesicle-trafficking, beach and anchor-containing OS	Danio rerio OX	7955 GN	lrba PE	1 SV	1	0
1328.8	1264.8	1206.4	1190.2	1201.9	1925.7	1481.3	1953.5	756.2	1308.6	1258.9	1071.6	1525.5	1807.3	1630.6	1506.9			0.6081	0.767488	-85.875	-0.524576	27.376	FALSE	High	Q7T3D6	Master Protein	Glypican-1 OS	Danio rerio OX	7955 GN	gpc1b PE	2 SV	1	0
879.9	1191.4	1146	1003.8	1700.3	1206.9	1443	1583.7	1346.2	1074	1171.2	848.7	1163.9	1230.9	1481.5	1330.6			0.609451	0.767981	-63.5	-0.524173	10.273	FALSE	High	A0A0R4IJS1	Master Protein	Ceramide transporter 1b OS	Danio rerio OX	7955 GN	cert1b PE	1 SV	1	0
1603.1	2435.9	1122.6	1122.2	315.6	249.9	443.7	25.9	1604.2	1537.4	902.7	896	195.9	240.5	227.5	210.5			0.609137	0.767913	-188.025	-0.5241	6.689	FALSE	High	A7MC71	Master Protein	Zp2.3 protein (Fragment) OS	Danio rerio OX	7955 GN	zp2.3 PE	2 SV	1	0
149.8	91.5	140.5	164	179.8	243.7	163.5	281.6	176.4	136.1	147.4	98.1	178.1	184.5	205.6	185.7			0.610607	0.768391	-12.8125	-0.523831	3.139	FALSE	High	F1Q5L5	Master Protein	Dynein, light chain, Tctex-type 1 OS	Danio rerio OX	7955 GN	dynlt1 PE	3 SV	1	0.002
266.7	308.8	290.2	260.2	342.7	344.3	400.1	487.1	241	309.4	268.1	220.5	314.6	388.7	422.6	378.9			0.609007	0.767962	-19.5375	-0.523229	4.293	FALSE	High	Q6PUS0	Master Protein	Tafazzin family protein OS	Danio rerio OX	7955 GN	taz PE	2 SV	1	0.001
4408.1	5510.9	5542.8	4556.1	5180.8	7105.1	6199.3	8911.1	2964.3	5529.9	5160.1	4219.8	6037.8	6988.4	7314	6163.4			0.611179	0.768684	-379.562	-0.520027	93.868	FALSE	High	Q7ZUS9	Master Protein	Electron transfer flavoprotein subunit alpha OS	Danio rerio OX	7955 GN	etfa PE	1 SV	1	0
4380	4896.4	4976.4	4377.5	6686.2	5912.6	5965.9	7429.9	4868.4	4652.4	4690.1	3851.1	5341.8	5897.5	6976.6	6158			0.612409	0.769691	-273.625	-0.518333	95.171	FALSE	High	F1R5M2	Master Protein	Kinesin-like protein OS	Danio rerio OX	7955 GN	kif5ba PE	1 SV	1	0
2085.8	2181.1	2521	2456	4222.4	3486.5	3162.3	3664.5	2351	2570.7	2257.7	2107.3	2486.6	3324.3	3950.3	3255.5			0.614015	0.770595	-184.525	-0.516223	42.102	FALSE	High	F6NLY2	Master Protein	ATP-binding cassette, sub-family B (MDR/TAP), member 11a (Fragment) OS	Danio rerio OX	7955 GN	abcb11a PE	1 SV	1	0
2989	3341.1	3090.6	3083.3	4480.3	4379.8	4515	4903.8	3275.7	3488	3252.4	2660.8	3631.3	4041.8	4734.1	4209.4			0.615399	0.771886	-186.175	-0.514263	49.144	FALSE	High	A3QJW5	Master Protein	CTP synthase OS	Danio rerio OX	7955 GN	ctps1a PE	1 SV	1	0
167.9	182.5	175.5	174	210.4	204.7	230.7	212.9	195.6	187.6	195.9	147	165.2	217.4	190.8	211.9			0.615676	0.771902	-5.9	-0.513406	5.014	FALSE	High	Q6P7X5	Master Protein	Potassium channel tetramerisation domain containing 10 OS	Danio rerio OX	7955 GN	kctd10 PE	2 SV	1	0.001
1712.1	2637.1	3239.5	1356.7	4401	5293	5114.2	6623.3	1130.5	2889	2879.4	1894.1	3922.6	4972.4	5347.2	3917.4			0.616622	0.772697	-428.038	-0.512705	27.935	FALSE	High	A0A2R8RPF8	Master Protein	Cytochrome P450, family 21, subfamily A, polypeptide 2 OS	Danio rerio OX	7955 GN	cyp21a2 PE	3 SV	1	0
1718.9	1940.5	1982	1662.3	2345.4	1963.3	2117.4	2277.3	1930.8	1963.6	1824.3	1440.6	1781.3	2160.9	2213.2	2180.3			0.617191	0.773059	-64.0125	-0.511237	28.07	FALSE	High	E7F9A5	Master Protein	Phospholipid-transporting ATPase OS	Danio rerio OX	7955 GN	atp11c PE	3 SV	3	0
27332.1	30859.8	33419.3	32419.3	32433.7	34920.3	34741.6	41862.7	26220.5	31490.8	31078.7	27965.4	32084.3	36133.8	36912.1	37604			0.617785	0.773106	-1062.4	-0.510311	257.204	FALSE	High	Q08BA1	Master Protein	ATP synthase subunit alpha OS	Danio rerio OX	7955 GN	atp5fa1 PE	1 SV	1	0
4954.5	5965.3	5879.7	5232.5	6249.7	5904.4	6525.6	7278.3	4815.6	5662	5700	4329.2	6068.4	6429.5	6778.4	6588.3			0.619688	0.774785	-202.325	-0.507862	137.297	FALSE	High	F1QL68	Master Protein	HECT-type E3 ubiquitin transferase (Fragment) OS	Danio rerio OX	7955 GN	huwe1 PE	1 SV	1	0
731.8	721.2	780.9	646	480.4	420.3	564.3	515	948.6	597.7	632.6	491.4	484.8	505.1	504.7	386.4			0.621079	0.775898	-38.575	-0.506214	10.645	FALSE	High	F1REF9	Master Protein	Proteoglycan 4b OS	Danio rerio OX	7955 GN	prg4b PE	4 SV	2	0
91.7	115.6	153.8	106.8	263.3	206.7	261.7	254.6	116.9	101.2	179.4	89.6	209.7	235.5	184.3	206.1			0.621529	0.776384	-16.4375	-0.505721	4.846	FALSE	High	E7FEZ7	Master Protein	Protein NDRG3 OS	Danio rerio OX	7955 GN	ndrg3a PE	1 SV	2	0.001
456.9	603.5	587.3	458.1	743.7	644.2	702.7	800.8	513.1	695.7	532	459.1	497.1	617.6	727.9	720.4			0.625013	0.779653	-29.2875	-0.499965	13.615	FALSE	High	E9QF30	Master Protein	Si:dkey-82j4.2 OS	Danio rerio OX	7955 GN	si:dkey-82j4.2 PE	1 SV	1	0
104.6	90.8	165	129.5	401	308.1	222.2	405.7	68.7	109.7	142.8	148.2	199.3	411.2	251	258.6			0.62541	0.779664	-29.675	-0.499497	1.99	FALSE	High	A0A2R8RNG9	Master Protein	Uncharacterized protein OS	Danio rerio OX	7955 GN	si:ch211-224l10.4 PE	4 SV	1	0.007
165	241.1	242.7	189.5	476.8	280	321.7	454.8	246.6	282	287.9	229.3	251.3	276.2	312.7	318.5			0.634591	0.787122	-20.8875	-0.493884	9.174	FALSE	High	B2GTA5	Master Protein	Protein kinase C and casein kinase substrate in neurons protein 1 OS	Danio rerio OX	7955 GN	pacsin1b PE	2 SV	1	0
1576.4	1986.9	1860.5	1695.5	2182.4	1892.8	2099.6	2170.6	1691.6	1898.2	1835.8	1542	1798.1	2163.1	2165.6	1940.4			0.629275	0.782258	-53.7375	-0.493558	37.319	FALSE	High	A8E7E7	Master Protein	Intersectin 1 (SH3 domain protein) OS	Danio rerio OX	7955 GN	itsn1 PE	1 SV	2	0
4692.6	5155	5982.3	5275.5	7379.4	7442.6	7321.3	8967.1	5659.7	6255.2	5511.7	5012.4	6603.2	7562.6	6886.4	6384.3			0.63377	0.786249	-292.537	-0.490069	109.58	FALSE	High	E7FD66	Master Protein	Lysine ketoglutarate reductase OS	Danio rerio OX	7955 GN	aass PE	1 SV	1	0
166.1	139.4	180.7	170.4	210.4	225.9	244.6	196.5	205.9	167.9	188.3	147.4	199.8	204.2	170.7	194.3			0.63502	0.787583	-6.9375	-0.487553	1.115	FALSE	Medium	E9QIM9	Master Protein	UHRF1-binding protein 1 OS	Danio rerio OX	7955 GN	uhrf1bp1 PE	4 SV	2	0.033
5259	4071.6	3886.8	3869.3	1338.9	1293.1	1620.4	952.4	4677.7	3496	3364.9	3454.6	1096.7	1155.7	1032	975			0.637319	0.789024	-379.863	-0.482021	46.251	FALSE	High	F1QC84	Master Protein	Coagulation factor XIII, A1 polypeptide a, tandem duplicate 1 OS	Danio rerio OX	7955 GN	f13a1a.1 PE	1 SV	1	0
5929.2	6814.5	6360.3	5410.5	10394	7825.3	8337.8	12301.5	4442.9	5736.3	5954.7	4338.9	5622.3	9873.4	9397.8	12772.9			0.639638	0.791048	-654.237	-0.479192	63.897	FALSE	High	F1QG14	Master Protein	Cysteine sulfinic acid decarboxylase OS	Danio rerio OX	7955 GN	csad PE	1 SV	1	0
13357.2	18760.9	20697.5	15233.7	8889.7	9115	9809.2	12830.8	8324.9	18946.9	17285.8	13007.8	9611.6	11031.9	11683.5	11010.6			0.640248	0.79145	-973.875	-0.478019	174.012	FALSE	High	F1R5R0	Master Protein	Cystathionine gamma-lyase OS	Danio rerio OX	7955 GN	cthl PE	1 SV	1	0
681	684.3	765.6	695.5	1102.6	953.6	949.9	1236.6	701.1	743.2	744.1	662.6	757.8	1090.9	1071.2	933.4			0.641495	0.792324	-45.6	-0.476374	19.626	FALSE	High	A0A0H2UKG1	Master Protein	Sperm-associated antigen 1A OS	Danio rerio OX	7955 GN	spag1a PE	1 SV	2	0
1144.8	1435.5	1634.3	1161.8	2095.9	1492.3	1925.6	2520.8	851.8	1511.9	1417.6	995.7	1921.2	2036.8	1816.5	1978.8			0.643519	0.794072	-110.088	-0.473003	14.634	FALSE	High	Q504K4	Master Protein	Unspecific monooxygenase OS	Danio rerio OX	7955 GN	cyp1a PE	2 SV	1	0
2695.2	3452.9	3590.5	2953.8	3374.1	3862.3	3945.4	4930.7	1779.8	3239.5	2871.8	2502.6	3071.8	4338.3	5451.9	3785.2			0.647448	0.797045	-220.5	-0.469601	67.628	FALSE	High	Q6NWK4	Master Protein	ATPase H+-transporting V1 subunit E1b OS	Danio rerio OX	7955 GN	atp6v1e1b PE	1 SV	1	0
87.8	91	87.8	64.3	125.7	141	149.6	186.5	97.7	103.4	90.4	76.7	93	153.2	143.6	111.7			0.6511	0.799192	-8	-0.463757	12.218	FALSE	High	B0S4T7	Master Protein	Protein kinase C OS	Danio rerio OX	7955 GN	prkcz PE	2 SV	1	0
429.9	378.4	447.6	383.8	613.3	654.4	532	653.5	582.3	474.6	428.4	323	446.2	470.5	598.3	573.2			0.650831	0.798989	-24.55	-0.462988	14.037	FALSE	High	Q4QRD9	Master Protein	Cysteine and histidine-rich domain (CHORD)-containing 1a OS	Danio rerio OX	7955 GN	chordc1a PE	1 SV	1	0
1556.5	1691.4	1432.6	1531.4	2268.4	1800.4	2199.8	2217.1	2022.5	1435.3	1717.7	1230.7	1710	1678.3	2072.1	2210.5			0.651984	0.799373	-77.5625	-0.460862	37.151	FALSE	High	Q802C7	Master Protein	TAR DNA-binding protein 43 OS	Danio rerio OX	7955 GN	tardbpb PE	1 SV	1	0
3570.1	4674.5	4535.7	3692.9	5338.9	4094.4	4625.8	7296.8	2677.6	3557.4	3472.4	3081.2	3988.4	6828.6	6075.4	5617.5			0.652956	0.799993	-316.325	-0.460118	51.639	FALSE	High	Q4KME3	Master Protein	Zgc:112037 OS	Danio rerio OX	7955 GN	rab25b PE	2 SV	1	0
1557	3071	2905	1999.3	6275.6	5252	4923.7	6434.2	1874.9	2799.9	3069.7	1879.9	5340.8	5384.7	3237.2	5615.4			0.652956	0.799869	-401.913	-0.459835	22.277	FALSE	High	F1R6L4	Master Protein	Cold-inducible RNA-binding protein b (Fragment) OS	Danio rerio OX	7955 GN	cirbpb PE	1 SV	1	0
240.7	282	285	280.8	368.6	313.5	382.3	339.1	214.6	281.2	279.7	243.1	347.7	357.4	300.4	372.1			0.655564	0.800931	-11.975	-0.455942	16.929	FALSE	High	A0A2R8QMZ2	Master Protein	Peroxin-14 OS	Danio rerio OX	7955 GN	pex14 PE	1 SV	1	0
5049.9	5235.2	5556.9	5476.6	14259.9	13067	14068.4	18016.7	3799.5	6629	5083.3	4749.1	10363	13908.7	14691.9	12636			0.656688	0.801655	-1108.76	-0.454438	109.347	FALSE	High	Q7SYH6	Master Protein	Phe-4-monooxygenase OS	Danio rerio OX	7955 GN	pah PE	1 SV	1	0
1841.2	1105.9	1212	1822.5	1458.6	1962	2073.9	2669.8	1229.6	989.4	1196.3	960.2	2633.5	1973.2	1742.4	2374.6			0.65866	0.803112	-130.837	-0.451871	19.504	FALSE	High	Q66I20	Master Protein	Serpin peptidase inhibitor, clade F (alpha-2 antiplasmin, pigment epithelium-derived factor), member 1 OS	Danio rerio OX	7955 GN	serpinf1 PE	1 SV	1	0
274.3	221	233.1	235.8	1466.4	427.9	472.7	721.1	122	411	354.6	247.9	546.6	643.4	581	556.3			0.661608	0.805034	-73.6875	-0.451727	2.418	FALSE	High	F1R371	Master Protein	Si:dkey-230p4.1 OS	Danio rerio OX	7955 GN	si:dkey-230p4.1 PE	1 SV	1	0.004
6631.9	8644.2	9158.3	7281.8	10173.9	11898.4	11972.1	14597.8	4906.7	9150.9	8262.8	6928.3	9428.6	12745.9	13139.4	10850.8			0.658406	0.802912	-618.125	-0.451718	113.311	FALSE	High	A7MBR3	Master Protein	Pdzk1l protein (Fragment) OS	Danio rerio OX	7955 GN	pdzk1 PE	2 SV	1	0
665.4	767	647.7	487.4	467.2	340.9	435.1	441.6	585.4	684.1	518.5	401.3	398.2	514.4	528.8	395.8			0.660213	0.803994	-28.225	-0.450198	10.769	FALSE	High	A0A2R8Q1X6	Master Protein	Hyaluronidase OS	Danio rerio OX	7955 GN	hyal2b PE	1 SV	1	0
78.9	78.1	92.2	84.8	153.3	99.9	97.6	135.2	84.9	94.9	93	84.8	111.8	119.1	86.1	106.7			0.662526	0.805238	-4.8375	-0.449535	12.51	FALSE	High	B8A5N0	Master Protein	BCL2-associated athanogene 5 OS	Danio rerio OX	7955 GN	bag5 PE	1 SV	1	0
134.2	168.3	121.6	118.8	36.7	33.5	59.3	42.8	194.5	160.7	46.8	86	26.2	32.9	30.6	30.9			0.66192	0.804959	-13.325	-0.447217	14.487	FALSE	High	A7E2J4	Master Protein	Zgc:171670 protein OS	Danio rerio OX	7955 GN	si:dkey-241l7.4 PE	2 SV	1	0
165.5	206.1	276.1	192.2	301.8	304.6	261.7	372.9	195	254.7	228.9	164.3	245.3	311.8	255.9	316			0.66257	0.805164	-13.625	-0.446493	2.535	FALSE	High	Q6L5P4	Master Protein	Mitochondrial ribosomal protein S33 OS	Danio rerio OX	7955 GN	mrps33 PE	1 SV	1	0.003
30.7	31.3	23.3	29.3	58.9	50.7	42.2	68.1	46.1	39.4	30.7	31.1	40.6	33.5	43.8	47.8			0.671452	0.811662	-2.6875	-0.437778	7.013	FALSE	High	E9QIC3	Master Protein	Sorting nexin-14 OS	Danio rerio OX	7955 GN	snx14 PE	3 SV	2	0
183.8	159.1	155.4	179.3	120.2	134.9	129.9	106.7	142.9	178.2	151.4	168.8	87.1	121.9	99.4	165.9			0.669556	0.810228	-6.7125	-0.436223	2.558	FALSE	High	A0A0R4IYX8	Master Protein	Dihydropyrimidinase-like 4 OS	Danio rerio OX	7955 GN	dpysl4 PE	1 SV	2	0.003
3802.6	4931.5	5237.3	3445.5	6370	6359.6	7436.7	9257.1	3964.4	4601	4967.8	3881.4	5767.2	7147.6	7489.7	6113.9			0.6707	0.811181	-363.412	-0.435256	72.255	FALSE	High	E7FB58	Master Protein	NADPH:adrenodoxin oxidoreductase, mitochondrial OS	Danio rerio OX	7955 GN	fdxr PE	1 SV	1	0
6342.1	8269.3	7788.9	6191.2	16747.7	14140.4	15534.5	24044.6	4214	7661.8	6648.9	4465.7	11141.6	16323.8	20845.1	16852.6			0.672788	0.812649	-1363.15	-0.431342	98.878	FALSE	High	A2AWE1	Master Protein	Peroxiredoxin-1 OS	Danio rerio OX	7955 GN	prdx1 PE	1 SV	2	0
4210.7	4352.2	4197.5	4823.1	2907.5	3227	2979	2844.7	4979.4	3531	4057.8	3354.5	3578.3	3696	2242.2	2748.8			0.679485	0.817086	-169.213	-0.421946	74.822	FALSE	High	X1WE42	Master Protein	Nidogen 2a (osteonidogen) OS	Danio rerio OX	7955 GN	nid2a PE	1 SV	1	0
562.8	672.8	671.4	638.9	557.3	519.6	638.1	570.5	624.6	575.3	685	678.7	539.7	555.6	512.5	557			0.681669	0.818644	-12.875	-0.418955	38.51	FALSE	High	Q58EN7	Master Protein	Sorting nexin OS	Danio rerio OX	7955 GN	snx9a PE	2 SV	1	0
57.5	49.2	54.7	48.6	52.3	40.4	52.7	38.6	60.7	50.1	60.4	46.4	44.5	35.1	35.5	47.4			0.68292	0.818983	-1.7375	-0.418226	1.36	FALSE	Medium	F1QVU9	Master Protein	ANGPTL4 C-terminal chain (Fragment) OS	Danio rerio OX	7955 GN	angptl4 PE	4 SV	1	0.02
500	601.8	645.7	441.9	244.1	253.3	298	418.4	554.5	358.2	452.8	511.6	302.7	300.3	344.5	364.9			0.683553	0.819285	-26.7125	-0.41789	3.31	FALSE	High	B3DFS8	Master Protein	Apolipoprotein C-IV OS	Danio rerio OX	7955 GN	apoc4 PE	2 SV	1	0.002
896.5	931.1	908.1	931.8	787.6	757.8	713.3	707.3	856.6	874.3	962.1	728.4	699.4	716.5	812.2	829.2			0.687455	0.821954	-19.35	-0.410825	19.529	FALSE	High	E7FEE4	Master Protein	WD repeat domain 37 OS	Danio rerio OX	7955 GN	wdr37 PE	1 SV	1	0
1925.8	2470.6	2754.9	2254	3045.8	3116.8	3267.8	3908	1570.9	2655.3	2334.2	2046.7	2307.6	3559.2	4053.4	3022.1			0.688524	0.822148	-149.288	-0.409843	29.756	FALSE	High	Q6PBR5	Master Protein	V-type proton ATPase subunit G OS	Danio rerio OX	7955 GN	atp6v1g1 PE	1 SV	1	0
135.4	141	157	157.7	265.1	286.1	237.3	277.9	208.2	189.8	192.9	136.9	194.4	220.2	211.8	221.6			0.69279	0.824879	-10.2125	-0.407538	5.322	FALSE	High	Q7ZWE8	Master Protein	C10orf63 protein (Fragment) OS	Danio rerio OX	7955 GN	enkur PE	2 SV	1	0
800.6	859.9	857	739.1	1061.8	1048.1	899.2	1298.5	507.9	904.3	817.6	693.3	1070.4	1128.8	1084.5	1035.7			0.695531	0.827582	-40.2125	-0.399828	17.875	FALSE	High	E7F4W9	Master Protein	DOP1 leucine zipper-like protein B OS	Danio rerio OX	7955 GN	dop1b PE	4 SV	3	0
1876.5	2526.4	2385.8	2339	1445.3	1699.1	1589.4	1605.4	1102.3	1770.2	1591.4	1449.1	1561.1	1835.9	2696.9	2671.6			0.700285	0.830674	-98.55	-0.393626	36.439	FALSE	High	F1QU54	Master Protein	Malic enzyme (Fragment) OS	Danio rerio OX	7955 GN	me1 PE	1 SV	2	0
83.4	77.4	78.1	104.3	77.6	108.2	95.6	83.5	126.2	108.3	87.1	87.6	73.7	50.5	75.3	69.7			0.701785	0.831338	-3.7125	-0.393421	7.291	FALSE	High	A0A0R4J7S6	Master Protein	WD repeat and HMG-box DNA-binding protein 1 OS	Danio rerio OX	7955 GN	wdhd1 PE	1 SV	1	0
2369.7	3583.3	3001.2	2740.9	6935.7	4177.9	4356.8	6110.3	2211.4	3394.9	3035	1915.1	4070	5417.7	5203.6	5607.5			0.7002	0.830688	-302.575	-0.393155	73.483	FALSE	High	A9JRF7	Master Protein	Carboxylic ester hydrolase (Fragment) OS	Danio rerio OX	7955 GN	ces2b PE	2 SV	1	0
337.8	282	279.8	308.1	432.3	335.4	381.7	441.6	380.5	299.1	307.4	266.5	319.5	322.3	411.8	401.2			0.70325	0.832052	-11.3	-0.389088	1.534	FALSE	Medium	E7FE71	Master Protein	Ankyrin repeat domain 40 OS	Danio rerio OX	7955 GN	ankrd40 PE	1 SV	1	0.013
24727.6	31899	26319.2	25047.8	28008.7	36646.1	29372.2	37174.9	24603.5	28633.6	27676.6	22473.3	32497.9	31962.4	32562.3	31917.1			0.704764	0.832832	-858.6	-0.38716	259.209	FALSE	High	B2GQG8	Master Protein	Krt18 protein OS	Danio rerio OX	7955 GN	krt18a.1 PE	2 SV	1	0
145.4	147.5	188.8	120.4	229.1	210.8	165.5	210.2	89.2	158.9	170.2	130.8	159.3	172.9	245.4	223.4			0.707189	0.834196	-8.45	-0.383847	3.17	FALSE	High	F1R7N1	Master Protein	Activating signal cointegrator 1 complex subunit 1 OS	Danio rerio OX	7955 GN	ascc1 PE	1 SV	1	0.002
13.5	20.2	27.8	29.1	55.9	65	61.3	29.6	16.5	33.1	41.2	26.2	44	50	30.9	36.6			0.714824	0.839268	-2.9875	-0.375237	2.057	FALSE	High	F6P2J8	Master Protein	Transmembrane protein 79b OS	Danio rerio OX	7955 GN	tmem79b PE	4 SV	1	0.007
654.9	898.4	702	610.3	917.5	968.7	847.8	1195.4	292	906.6	737.5	549.1	850.3	993.2	1127.1	990.8			0.717741	0.840646	-43.55	-0.369723	14.754	FALSE	High	Q6PE45	Master Protein	Protein RER1 OS	Danio rerio OX	7955 GN	rer1 PE	1 SV	1	0
3037.7	3599.8	3414.6	2886.1	4577.1	3859.6	3934.2	3842.5	3415.7	3421.7	3414	2524.8	3065.9	3814.5	4550.4	4095.2			0.720785	0.843053	-106.175	-0.364847	190.961	FALSE	High	A0A0R4IQS8	Master Protein	Calcium-transporting ATPase OS	Danio rerio OX	7955 GN	atp2a2b PE	1 SV	1	0
2090.7	2692.5	2537.5	1839.3	3134.8	2864.2	2704.1	3052.3	1914	2626.2	2423.2	1898.9	2638	2737.4	3232.2	2800.1			0.725465	0.845238	-80.675	-0.358298	37.233	FALSE	High	Q803B5	Master Protein	Aspartyl aminopeptidase OS	Danio rerio OX	7955 GN	dnpep PE	1 SV	1	0
123.2	123.4	159.8	122.5	269.3	192.4	190.5	208.1	70.7	180.9	176.5	110.2	178.1	151.5	232.2	214.4			0.726848	0.846015	-9.3375	-0.356412	1.438	FALSE	Medium	F1RCV0	Master Protein	ATP-binding cassette, sub-family C (CFTR/MRP), member 2 (Fragment) OS	Danio rerio OX	7955 GN	abcc2 PE	1 SV	1	0.018
4383.6	4675.6	4449.1	3706.3	5336.5	5648.3	5347.6	5868.4	2820.1	5378.6	4266.6	3102.2	4712.1	4964.2	6980.6	5635.1			0.728579	0.847234	-194.487	-0.35614	68.073	FALSE	High	Q6P3L1	Master Protein	Polyadenylate-binding protein OS	Danio rerio OX	7955 GN	pabpc1b PE	1 SV	1	0
810.4	717.4	974.9	932.5	1679.2	1614.2	1746.9	2062.3	736	1204.7	963.4	1018.7	1632.9	1190.8	1742.1	1432.9			0.730124	0.847942	-77.0375	-0.352963	51.42	FALSE	High	B0R138	Master Protein	Sulfotransferase OS	Danio rerio OX	7955 GN	sult1st2 PE	3 SV	1	0
873.9	951.8	1007.1	1025.2	1435.1	1149.4	1297.3	1395.7	939.3	1014	1004	785.3	1477.5	1234.7	1082.7	1297.2			0.733369	0.850043	-37.6	-0.347533	27.614	FALSE	High	E7F349	Master Protein	BMS1 ribosome biogenesis factor OS	Danio rerio OX	7955 GN	bms1 PE	1 SV	2	0
366.3	379.3	411	352.4	483.4	562	664.5	572.6	409.1	459.8	447.2	351.7	394.2	459	594	540.1			0.735446	0.852113	-17.05	-0.345627	7.236	FALSE	High	A0A2U3TVL4	Master Protein	Mini-chromosome maintenance complex-binding protein OS	Danio rerio OX	7955 GN	mcmbp PE	1 SV	1	0
623	864.6	812.7	814.8	1001	883.1	951.3	949.8	671.7	736	748.7	681.2	758.8	1158.4	1026.2	911.1			0.735531	0.851967	-26.025	-0.345616	5.125	FALSE	High	E7F3A6	Master Protein	Uncharacterized protein OS	Danio rerio OX	7955 GN	tcerg1b PE	1 SV	3	0
414	572.2	573.2	504.2	664.4	553.8	607.8	674.1	484.7	533.7	564.7	352.9	582.2	605.6	642.4	670.1			0.736759	0.852831	-15.925	-0.343108	16.392	FALSE	High	Q3B7F4	Master Protein	LOC563247 protein (Fragment) OS	Danio rerio OX	7955 GN	rsl1d1 PE	2 SV	1	0
34.4	29.6	30.2	38.9	66.7	27.4	40.9	57.1	29.5	20.1	35	30.7	47.5	50	43.5	51.4			0.737918	0.85397	-2.1875	-0.341663	2.347	FALSE	High	E7FG24	Master Protein	Si:dkeyp-9d4.4 OS	Danio rerio OX	7955 GN	si:dkeyp-9d4.4 PE	3 SV	1	0.004
668.4	638.1	603.4	565.3	4598.8	1250.7	640.8	3036.9	260.3	652.7	343	423.1	1108	2022	2145.9	3267.7			0.740576	0.855708	-222.462	-0.338386	125.445	FALSE	High	Q7T2B6	Master Protein	Acyl-coenzyme A oxidase OS	Danio rerio OX	7955 GN	acox3 PE	2 SV	1	0
928.1	975.3	857.4	758.9	1243.9	1144.6	1250.5	1325.9	820.3	1018.1	1034.3	789.4	840.4	1133.2	1319.7	1253.7			0.741533	0.856248	-34.4375	-0.336443	7.642	FALSE	High	R4GEU4	Master Protein	Phytanoyl-CoA 2-hydroxylase-interacting protein-like b (Fragment) OS	Danio rerio OX	7955 GN	phyhiplb PE	3 SV	1	0
5041.7	5878.6	5951.7	5252.8	7249.6	7177	6983.8	7587.9	4886	6236.8	5745.9	4590.8	6384	7080.6	7577.3	7232.9			0.742374	0.856726	-173.6	-0.335369	93.358	FALSE	High	Q7ZU89	Master Protein	Coatomer subunit delta OS	Danio rerio OX	7955 GN	arcn1b PE	1 SV	1	0
6178.4	7649.9	6786.2	6429.3	14600.2	9312.1	9661.5	12867.8	6602.4	7550.8	7429	4744.7	8963.6	10836.4	10940.4	12574.6			0.743108	0.857488	-480.437	-0.334504	132.113	FALSE	High	A0A0R4IU19	Master Protein	Carboxylesterase 2b (Fragment) OS	Danio rerio OX	7955 GN	ces2b PE	1 SV	1	0
5925.8	3482	3205.3	3798.4	1140.5	1408.8	1552.5	1030.1	3847.4	5036.1	3186.8	3340	1033.8	1130.4	947.1	952.8			0.76093	0.870237	-258.625	-0.310289	368.202	FALSE	High	A0A2R8QNH7	Master Protein	Phosvitin OS	Danio rerio OX	7955 GN	vtg7 PE	1 SV	1	0
93	75.6	75.3	64.5	172.6	128.7	84.4	123.1	101.7	81.5	85.1	71.5	96.5	91.1	119.2	134			0.763289	0.8717	-4.575	-0.308727	4.718	FALSE	High	A0A2R8QQQ9	Master Protein	WD_REPEATS_REGION domain-containing protein OS	Danio rerio OX	7955 GN	ift140 PE	4 SV	1	0.001
9805.9	13477.6	12336.6	11162	16661.2	13723.5	13848.9	17629.5	8768.6	13107.6	11769.1	9375.1	11536.3	16851.4	17699.4	15828.4			0.76312	0.871769	-463.662	-0.307702	151.154	FALSE	High	Q1ECX9	Master Protein	Protein disulfide-isomerase A4 OS	Danio rerio OX	7955 GN	pdia4 PE	1 SV	1	0
86.3	94.2	70	95.2	208	155.4	122.6	131.5	123.6	120.9	97.6	69.4	105.9	118	100	180.3			0.764792	0.872745	-5.9375	-0.305733	2.487	FALSE	High	A0A0N4STP5	Master Protein	Cordon-bleu WH2 repeat protein-like 1b (Fragment) OS	Danio rerio OX	7955 GN	cobll1b PE	4 SV	1	0.003
390.5	333.2	308.3	346.7	271.2	241	298.6	209.2	415.1	334.4	310	312.1	217.2	225.1	241.7	266.5			0.764538	0.872577	-9.575	-0.305514	1.425	FALSE	Medium	F1Q893	Master Protein	Heparan-alpha-glucosaminide N-acetyltransferase OS	Danio rerio OX	7955 GN	hgsnat PE	1 SV	1	0.018
911.6	1195.9	1136.7	977.7	1188	1204.1	1213.6	1319.1	873	1054.3	1091.4	1091	1073.4	1291.3	1310.5	1195.5			0.76735	0.87433	-20.7875	-0.301673	42.685	FALSE	High	F1Q7F8	Master Protein	RNA-binding motif protein 4.2 OS	Danio rerio OX	7955 GN	rbm4.2 PE	1 SV	1	0
1135.9	1362.7	1222.1	1191.3	2716.9	2879.3	2869.6	4351.8	667.1	1488.1	1211.8	910.5	1878.2	2736.8	3366.2	4029.5			0.767433	0.874304	-180.175	-0.301551	39.164	FALSE	High	Q6NY41	Master Protein	Cytochrome b5 type B OS	Danio rerio OX	7955 GN	cyb5b PE	2 SV	1	0
147	142	159.8	105	108.8	91	94.3	96.7	122.8	106.6	132.9	87.2	100.4	121.3	135.5	111.3			0.772589	0.877853	-3.325	-0.295855	2.588	FALSE	High	F1QJB6	Master Protein	Non-specific serine/threonine protein kinase OS	Danio rerio OX	7955 GN	atm PE	1 SV	2	0.003
2064.5	2500.7	2305.7	2156.3	2000.9	2661.6	2530.7	2933.4	1391.4	2193.7	2075.6	1761.2	2680.5	2511.2	3200.7	2784			0.77444	0.87839	-69.4375	-0.293824	79.938	FALSE	High	Z4YIG5	Master Protein	Small monomeric GTPase OS	Danio rerio OX	7955 GN	rap1b PE	1 SV	1	0
2584.9	2734.7	2523.8	2587.5	3014.5	2975.1	3243.4	3839.9	2384.2	2796.3	2720.1	2225.2	3179.1	3538.4	3123.2	3026.4			0.77482	0.878569	-63.8625	-0.291667	47.175	FALSE	High	Q6GMG2	Master Protein	Syntrophin, basic 1 OS	Danio rerio OX	7955 GN	sntb1 PE	1 SV	1	0
474.7	486.4	607.4	521.7	622.9	575	608.5	704.2	448.4	481.3	503	383.6	565.4	697.2	674.8	726.5			0.779308	0.880632	-15.075	-0.286838	47.298	FALSE	High	B8JLC8	Master Protein	RAB1A, member RAS oncogene family a OS	Danio rerio OX	7955 GN	rab1aa PE	1 SV	1	0
692.4	656.6	722.1	688	1076.2	965.9	1089	1426.3	700.9	715.4	792.6	605.7	1013.1	1076.6	1057	1085.7			0.782248	0.88288	-33.6875	-0.282311	5.921	FALSE	High	A0A2R8RNW6	Master Protein	Uncharacterized protein OS	Danio rerio OX	7955 PE	4 SV	1		0
1301.5	1574.9	1546.1	1376.7	2537.2	2142.7	2037.7	2264.1	1384.4	1830.6	1660.3	1273.5	1622	2008.3	2429.6	2097			0.782267	0.882777	-59.4	-0.281898	31.678	FALSE	High	F1QNW8	Master Protein	DnaJ (Hsp40) homolog, subfamily C, member 7 OS	Danio rerio OX	7955 GN	dnajc7 PE	1 SV	1	0
313.1	296.2	550.7	399.7	449.7	523	555.7	688.8	256.9	421.7	417.6	365.4	532.2	589.6	567.7	489.5			0.786231	0.88452	-17.0375	-0.276626	4.66	FALSE	High	B0V1J6	Master Protein	Si:ch211-207k7.4 OS	Danio rerio OX	7955 GN	si:ch211-207k7.4 PE	3 SV	1	0.001
3377.5	4210	4147.2	2047.2	1118.9	974.8	1142.4	1078.2	1840.5	3286.5	2685.1	2074.2	1634.3	2074.7	1332.7	2007.5			0.79727	0.89061	-145.088	-0.264199	29.553	FALSE	High	F1R0Q9	Master Protein	Asparaginase-like protein 1 OS	Danio rerio OX	7955 GN	si:dkey-103j14.5 PE	3 SV	2	0
2340.7	3082.1	3294.3	2326.7	3961.5	3231.8	3383.1	3828.3	2453.5	2983.9	3390.6	2246.2	2900.7	3559.2	3673.7	3634.1			0.796091	0.889979	-75.825	-0.263426	26.489	FALSE	High	Q32PS6	Master Protein	Myelin expression factor 2 OS	Danio rerio OX	7955 GN	myef2 PE	2 SV	1	0
9438.9	10970.2	13631.5	10904.5	13536.6	13790.5	13658.4	15449.9	10398.2	12466	11315.3	9875	12586	14435.2	14907.1	13429			0.800603	0.892666	-246.088	-0.257462	92.609	FALSE	High	Q6DRD1	Master Protein	ATP synthase subunit O, mitochondrial OS	Danio rerio OX	7955 GN	atp5po PE	1 SV	1	0
4922.2	6168.8	5394.7	5277.1	3972.3	3782.2	4112.2	4619.6	4293.1	5167.7	4679.6	3963.4	4539.9	5782.2	4223.2	4871.6			0.801929	0.893567	-91.05	-0.256183	55.624	FALSE	High	B3DH85	Master Protein	NCAM OS	Danio rerio OX	7955 GN	ncam1a PE	1 SV	1	0
1055.7	1269	1391.9	1116.3	1717.1	1807.2	1881.4	2212.9	1083.7	1556.2	1369.4	1057.1	1801.5	1757.9	1711.8	1745.4			0.802917	0.893972	-46.0625	-0.254761	50.207	FALSE	High	Q502F8	Master Protein	Si:dkeyp-68f9.12 protein (Fragment) OS	Danio rerio OX	7955 GN	cyp27a1.4 PE	2 SV	1	0
117.5	188.5	196.8	139.3	268.7	253.3	408.1	305.3	158.4	151.8	209.8	145.8	293.3	218	298.5	317.8			0.805511	0.894331	-10.5125	-0.25132	15.442	FALSE	High	A2BEP0	Master Protein	28S ribosomal protein S31, mitochondrial OS	Danio rerio OX	7955 GN	mrps31 PE	1 SV	1	0
13544.8	17491.1	18746.4	15401.1	21555.7	26611.1	25749.8	36115.8	11815.5	18371.6	18422.4	14872.8	24337.5	27405.1	26903.9	26386.8			0.80691	0.895742	-837.525	-0.249285	234.991	FALSE	High	Q503E6	Master Protein	Ezrin a OS	Danio rerio OX	7955 GN	ezra PE	1 SV	1	0
45.4	37.5	48.3	40.4	83.6	76.7	76.5	73.4	51.8	56	54.4	44.4	64.3	71.4	73.5	51			0.810925	0.897987	-1.875	-0.24516	2.207	FALSE	High	A0A0R4IDC8	Master Protein	Islet cell autoantigen 1-like OS	Danio rerio OX	7955 GN	ical1 PE	1 SV	2	0.005
1795	2175.8	2130.6	1943.4	2884.7	2670.5	3149.8	3804	1682.9	2362.9	2361.5	1810.5	2905.6	2887.3	2596.9	3333.1			0.810642	0.897899	-76.6375	-0.244357	5.349	FALSE	High	A0A0R4IGB5	Master Protein	Si:ch211-235e9.8 OS	Danio rerio OX	7955 GN	si:ch211-235e9.8 PE	4 SV	1	0
1725.8	2340.8	2464.3	2008.8	2714.5	2092	2779.3	3559.9	1550.9	2204.9	2360.6	1650.6	2309.5	2722.6	3507.6	2793.7			0.811799	0.898252	-73.125	-0.242698	24.872	FALSE	High	F1R9L8	Master Protein	Zgc:154075 OS	Danio rerio OX	7955 GN	zgc:154075 PE	1 SV	1	0
279.1	337.4	383.6	269	788.8	631.9	652.6	787.1	470.2	353.2	424.8	278.6	552	610.5	644	618.4			0.81318	0.899147	-22.225	-0.241813	5.591	FALSE	High	Q6PC05	Master Protein	Translocase of outer mitochondrial membrane 20 OS	Danio rerio OX	7955 GN	tomm20a PE	2 SV	1	0
6565.6	5165.1	5164	6728.1	1360	1513.6	1791.1	1184.9	4583.3	7635.9	5004.1	5539.3	1085.8	1135.9	1033.9	1037.5			0.815172	0.89971	-302.088	-0.238229	431.015	FALSE	High	A0A2R8QN47	Master Protein	Phosvitin OS	Danio rerio OX	7955 GN	vtg4 PE	1 SV	1	0
416.2	528	420.6	476.5	159.3	146.5	187.2	110.9	540.9	372.5	520.1	383.2	122.7	92.2	107.1	135.4			0.81659	0.900475	-21.3875	-0.236401	7.065	FALSE	High	A7MBZ3	Master Protein	Zgc:171776 protein OS	Danio rerio OX	7955 GN	zgc:171776 PE	2 SV	1	0
1996.9	2094.1	2151.1	2010.4	1773	1611.5	1481.9	1322.8	2064	1698.6	1707.2	2326.9	1356.3	1607	1796.7	1599.9			0.817812	0.900893	-35.6376	-0.234738	13.024	FALSE	High	Q7ZWB4	Master Protein	ADP-ribosylation factor-like 6 interacting protein OS	Danio rerio OX	7955 GN	arl6ip1 PE	1 SV	1	0
978.9	1224.7	1019.2	953.2	1279.4	1280.8	1277.6	1325.4	997.5	1121.5	1174.5	791.4	1134.2	1131.5	1483.1	1336			0.820415	0.902459	-21.1875	-0.231652	9.053	FALSE	High	F1RAI8	Master Protein	RNA terminal phosphate cyclase-like 1 OS	Danio rerio OX	7955 GN	rcl1 PE	1 SV	1	0
274.4	464.3	478.6	362	601.8	977.6	698.8	852.1	335.4	426.7	433.7	342	624.7	674.2	872.1	792.2			0.820409	0.902572	-26.075	-0.231431	8.281	FALSE	High	A4IG45	Master Protein	NME/NM23 family member 8 OS	Danio rerio OX	7955 GN	nme9 PE	1 SV	1	0
2508.5	3382.9	3481.8	3328.3	3454.6	4233.3	4440.5	5482.8	2311.7	3239.5	3156.8	3001.6	4402.9	4672.1	4639.6	4077.6			0.823191	0.903962	-101.362	-0.227678	79.993	FALSE	High	Q567H2	Master Protein	Zgc:112056 protein OS	Danio rerio OX	7955 GN	gatd3a PE	2 SV	1	0
1980.3	2095.6	2393	2177.4	3956.7	2661.6	2812.9	3041.7	2537.5	2706.8	2716.1	1889.2	2507.9	2649.5	2818.2	2836.8			0.825714	0.904675	-57.15	-0.226086	21.952	FALSE	High	Q1RLT0	Master Protein	S-adenosylmethionine synthase OS	Danio rerio OX	7955 GN	mat2al PE	1 SV	1	0
65.4	80.7	97	64.8	163.5	129.4	162.2	187.5	88.5	98.5	100.6	69.4	120.7	124.6	160.8	151.6			0.829789	0.90782	-4.475	-0.219727	3.516	FALSE	High	A0A2R8RS90	Master Protein	Leucine-rich adaptor protein 1 OS	Danio rerio OX	7955 GN	lurap1 PE	4 SV	1	0.002
540.3	310.6	353.8	290.6	1011.9	991.2	1048.8	1406.2	847.4	462.9	771.8	672.3	572.8	1035.4	384	909.3			0.830393	0.908267	-37.1875	-0.219507	6.901	FALSE	High	A0A0R4IVF6	Master Protein	NADH dehydrogenase [ubiquinone] 1 subunit C2 OS	Danio rerio OX	7955 GN	ndufc2 PE	1 SV	1	0
779.8	905	828	776.4	1072	948.8	1525.4	1585.8	730.4	719.4	978.9	665.4	1082.8	988.8	1090.7	1860.7			0.833389	0.910528	-38.0125	-0.214416	405.594	FALSE	High	E0AE56	Master Protein	Low-density lipoprotein receptor-related protein 2 OS	Danio rerio OX	7955 GN	lrp2a PE	2 SV	1	0
2914.9	3793.3	4375.5	3657.7	4828.4	6788.1	5807.7	6078.6	3752.4	4685.6	4396.2	4008.6	4820.4	5512.1	5254.6	4922.3			0.834689	0.911145	-111.5	-0.214408	75.284	FALSE	High	A0A0R4IJ30	Master Protein	Dynamin-like 120 kDa protein, form S1 OS	Danio rerio OX	7955 GN	opa1 PE	1 SV	1	0
2739.2	2714.8	2649	2191.3	1912.5	1943.5	1873.5	1837.8	2339.1	2521.4	2398.8	1773.4	2151.7	2064.8	2178	2158.7			0.837149	0.91273	-34.4625	-0.210426	33.566	FALSE	High	B3DJJ0	Master Protein	Integrin, alpha 5 (Fibronectin receptor, alpha polypeptide) OS	Danio rerio OX	7955 GN	itga5 PE	2 SV	1	0
598.7	710.7	861.8	681.2	998.6	824.2	787.1	985.7	695.6	615.1	692	570.9	863.2	920.7	1004.9	956.4			0.837499	0.912878	-16.15	-0.209043	32.595	FALSE	High	Q7ZVE4	Master Protein	Synaptosomal-associated protein OS	Danio rerio OX	7955 GN	snap23.1 PE	1 SV	1	0
675.3	752.3	644.8	735.5	728.7	748.9	861.6	957.2	731.2	630.8	710.1	609.3	717.7	803.2	927.4	885.3			0.838082	0.913173	-11.1625	-0.208235	19.58	FALSE	High	A0A0R4IUP8	Master Protein	Ubiquitination factor E4B, UFD2 homolog (S. cerevisiae) OS	Danio rerio OX	7955 GN	ube4b PE	1 SV	2	0
110	118.8	140.9	108.2	196	182.1	199.7	180.1	128.9	105.2	120.4	96.5	151.9	160.3	244.2	191.4			0.838272	0.913282	-4.625	-0.208128	6.707	FALSE	High	F1R0E4	Master Protein	Nucleoporin 50 OS	Danio rerio OX	7955 GN	nup50 PE	1 SV	1	0
2063.3	2795	2719.9	1743.9	806.8	799.6	791.7	810.9	801.5	662.6	2167	1213.7	897.3	1938	2449.6	1749.3			0.839219	0.914129	-81.5125	-0.206953	26.377	FALSE	High	E7F0X5	Master Protein	Uncharacterized protein OS	Danio rerio OX	7955 GN	LOC100538089 PE	1 SV	1	0
3347.9	4407.1	4524.8	3565.7	3763.1	3824	4642.2	5317.9	1912.6	4552.6	3347.7	2599.1	3902.8	5499.5	5086.3	5608.9			0.84093	0.915147	-110.4	-0.205938	41.721	FALSE	High	A0A0R4IXY0	Master Protein	Glutaryl-CoA dehydrogenase b OS	Danio rerio OX	7955 GN	gcdhb PE	1 SV	2	0
788.7	882.2	921.4	842.5	1239.7	1117.9	1193.8	1257.8	1062.7	922.7	960.5	752.6	1027.4	1185.3	1129.9	1070.9			0.84555	0.918266	-16.5	-0.198859	25.463	FALSE	High	F1QM97	Master Protein	Dishevelled segment polarity protein 2 OS	Danio rerio OX	7955 GN	dvl2 PE	1 SV	1	0
2930.5	4974.4	6253.6	2850.4	7607.9	6762.1	6076.7	6991.5	2162.8	4803.8	5379.1	3546.7	5212.2	7639.5	8166.7	6054.6			0.848086	0.920127	-185.212	-0.195169	68.945	FALSE	High	A7U483	Master Protein	Cytochrome P450 family 17 polypeptide 2 OS	Danio rerio OX	7955 GN	cyp17a2 PE	1 SV	1	0
14.7	27.9	25.4	18.6	36.7	42.4	60	44.4	27.6	30	36.6	22.6	26.7	37.9	42.3	37.7			0.85619	0.925376	-1.0875	-0.186061	6.942	FALSE	High	F1QAA4	Master Protein	Eukaryotic translation initiation factor 4Ba OS	Danio rerio OX	7955 GN	eif4ba PE	1 SV	1	0
1655.7	2161.1	1755.4	1839.8	3136	2124.2	2467.5	3003.7	2354.7	2172.7	2112.9	1642.9	2043.4	2207	2512	2756.3			0.855886	0.925406	-42.6875	-0.185782	65.015	FALSE	High	A0A0R4IXZ2	Master Protein	Zgc:110171 OS	Danio rerio OX	7955 GN	zgc:110171 PE	4 SV	1	0
1070.9	1162.8	1207.6	995	1251.2	1421.8	1156.3	1567.9	528.9	1289.4	1194.3	898.4	1245.5	1418.6	1668	1397			0.866236	0.93207	-24.175	-0.172549	19.287	FALSE	High	E7EY66	Master Protein	TBC1 domain family member 23 OS	Danio rerio OX	7955 GN	tbc1d23 PE	1 SV	3	0
1936.3	2270.6	2380.1	2165.1	2746.4	2389.8	2826.1	3071.8	2797.6	2256.4	2496.4	2292.6	2123.1	2426.6	2661.4	2519.7			0.866734	0.932344	-26.55	-0.17167	38.935	FALSE	High	A0A0R4IAX0	Master Protein	Formin-binding protein 1-like OS	Danio rerio OX	7955 GN	fnbp1l PE	1 SV	2	0
364.1	329.7	349.4	292.7	588	666.8	606.5	586.4	437.1	423.1	383.3	258.8	469.4	478.7	537.8	701.4			0.869229	0.934097	-11.75	-0.167781	12.927	FALSE	High	Q6NYQ1	Master Protein	Abcf2 protein OS	Danio rerio OX	7955 GN	abcf2a PE	2 SV	1	0
1355.3	1507.6	1290.5	1433.3	1928.1	2187.2	2181.4	2584.2	1427.7	1585.3	1913	1382.9	1945.5	2097.8	1972.4	1883.6			0.870559	0.935056	-32.425	-0.166771	66.047	FALSE	High	A0A2U3TVF6	Master Protein	Calcium/calmodulin-dependent protein kinase OS	Danio rerio OX	7955 GN	camk2d1 PE	1 SV	1	0
7862	7439.7	6411	6187.5	4353.5	5099.3	4536.8	4784.4	5885.5	5734.1	5955	5118.6	7150.7	6656.2	4338.9	5084.9			0.872501	0.936102	-93.7874	-0.163884	65.244	FALSE	High	A0A0B5JSG0	Master Protein	Transforming growth factor-beta-induced protein ig-h3 (Fragment) OS	Danio rerio OX	7955 GN	tgfbi PE	2 SV	1	0
146.1	97.2	159.4	342	422.1	898.1	618.3	363.4	145.2	173.3	177.4	186.9	725.7	328.9	287.1	852.6			0.878611	0.940578	-21.1875	-0.155547	14.1	FALSE	High	A0A2R8Q5N8	Master Protein	Glutathione S-transferase kappa OS	Danio rerio OX	7955 GN	gstk4 PE	1 SV	1	0
290.9	321.6	254	270.4	213.4	114.3	188.5	167.5	408.4	251.2	244.7	207.5	151.4	171.8	188.3	149.8			0.880237	0.941528	-5.9375	-0.153556	4.902	FALSE	High	A0A0R4IL35	Master Protein	Complement subcomponent C1r OS	Danio rerio OX	7955 GN	c1r PE	4 SV	2	0.001
24129.5	22150.3	21619.3	19718	5816.3	6363.7	7546.8	3254.6	25042.2	21422.2	22311	19459.2	4463.8	4443.2	3791.9	4121.4			0.882959	0.94239	-692.951	-0.149953	349.499	FALSE	High	Q1MTC4	Master Protein	Phosvitin OS	Danio rerio OX	7955 GN	vtg2 PE	1 SV	1	0
2771.4	3500.6	3941.9	3169	3763.1	3700.1	3980.4	5115.1	3114.4	3523.4	3603.3	2672.5	3606.5	4355.3	4692.7	3977.7			0.884411	0.94296	-49.475	-0.148064	66.24	FALSE	High	A0A0R4IGQ0	Master Protein	Leucine zipper-EF-hand-containing transmembrane protein 1 OS	Danio rerio OX	7955 GN	letm1 PE	1 SV	2	0
183.1	241.6	264.5	215.9	536.9	396.4	418.6	422.6	422.4	282	356.5	199.9	343.8	316.2	376.3	329.3			0.897082	0.951634	-6.65001	-0.132471	3.752	FALSE	High	F1Q6G4	Master Protein	Protein phosphatase 1 regulatory subunit 9A-like B OS	Danio rerio OX	7955 GN	ppp1r9alb PE	4 SV	1	0.001
1054.7	1092.5	1164.9	1004.1	1472.4	1221.9	1439.1	1675.6	1082.2	1291.1	1108.2	904	1049.2	1331.4	1547.6	1682.2			0.899708	0.953096	-16.1625	-0.128363	30.786	FALSE	High	Q5U3T9	Master Protein	Phosphatidylinositol transfer protein cytoplasmic 1b OS	Danio rerio OX	7955 GN	pitpnc1b PE	2 SV	1	0
479.8	594	585.7	512.4	708.8	745.5	621	721.6	654.4	633.9	615.1	490.2	572.3	732.9	660	565.6			0.899839	0.953121	-5.55	-0.128351	33.523	FALSE	High	A0A2R8QE41	Master Protein	Mitogen-activated protein kinase OS	Danio rerio OX	7955 GN	mapk14a PE	1 SV	1	0
50.4	43.9	34.2	39.1	156.9	108.8	112.7	150	103.4	61.3	58.7	27.5	78.2	123.5	118.9	105.2			0.913103	0.960794	-2.4125	-0.111423	248.53	FALSE	High	E9QBD7	Master Protein	Keratin 5 (Fragment) OS	Danio rerio OX	7955 GN	krt5 PE	1 SV	1	0
568.8	582.2	605	565.8	674	601	607.1	649.2	621.7	520.2	564.7	509.6	572.3	658.8	690.3	690.3			0.915247	0.961146	-3.15	-0.108995	5.498	FALSE	High	A8E551	Master Protein	Pre-mRNA-splicing factor RBM22 OS	Danio rerio OX	7955 GN	rbm22 PE	2 SV	1	0
1167.3	1423.9	1509.1	1194.2	2311.7	1802.5	2023.8	2284.2	1674.1	1324.3	1518.5	1059.5	1763.9	1973.7	2154.2	2086.2			0.924922	0.965486	-20.2875	-0.0960069	38.121	FALSE	High	Q5U3J4	Master Protein	Clathrin interactor 1 OS	Danio rerio OX	7955 GN	clint1a PE	1 SV	1	0
2211.8	2306	2126.1	2091.3	6175.2	5011.7	5008.8	8545.1	1787.1	2155.2	1967.7	1906.6	4030.4	6313.1	8064.2	6342.6			0.927611	0.965829	-113.637	-0.0925044	26.114	FALSE	High	A0A0G3Y5F7	Master Protein	Solute carrier organic anion transporter family member OS	Danio rerio OX	7955 GN	slco1f2 PE	2 SV	1	0
430.7	505.8	530.9	453.1	780.4	658.6	801.6	844.7	718	462.5	549.5	491.4	745.9	599.5	686.3	702.5			0.930556	0.96713	-6.275	-0.0889831	16.675	FALSE	High	A0A2R8PXB2	Master Protein	Fmp27_GFWDK domain-containing protein OS	Danio rerio OX	7955 PE	4 SV	1		0
15813.4	20515.5	22677.9	22345.5	13276.9	12277.7	15557.6	15470	15802.4	21099.8	20404.6	14291	13629.2	16271.1	17683.3	17553.6			0.931711	0.967755	-149.938	-0.0874913	107.783	FALSE	High	E7F8R4	Master Protein	Arginase OS	Danio rerio OX	7955 GN	arg1 PE	1 SV	2	0
38.4	41.2	83.3	103.8	196.6	212.2	155.6	138.9	43.5	132.5	95	103.8	142.5	208.1	106.5	118.2			0.932047	0.96787	-2.4875	-0.0869859	28.096	FALSE	High	Q7T399	Master Protein	Ras homolog family member Ca OS	Danio rerio OX	7955 GN	rhoca PE	1 SV	1	0
437.5	413.5	413	381.3	318	340.9	336.9	370.3	457.8	411.4	439	393.7	313.6	348.6	305.9	327.2			0.945938	0.976066	-1.77499	-0.0691538	1.595	FALSE	Medium	Q7SXD3	Master Protein	Microspherule protein 1 OS	Danio rerio OX	7955 GN	mcrs1 PE	2 SV	1	0.012
566.4	850.4	734.6	655.3	815.3	751	572.9	726.9	440	584.7	735.8	562	827.6	916.3	834.4	738			0.95124	0.97841	-4.25001	-0.0624474	12.033	FALSE	High	B8A5H9	Master Protein	Serglycin OS	Danio rerio OX	7955 GN	srgn PE	4 SV	1	0
[truncated: 5,584 more rows]
